# Supplementary material for: High-throughput RNA structure probing reveals critical folding events during early 60S ribosome assembly in yeast
Source: Nat Commun. 2017 Sep 28;8:714. doi: 10.1038/s41467-017-00761-8 (PMC5620067; doi:10.1038/s41467-017-00761-8)
Supplement: Supplementary file 5 — Supplementary Data [file 41467_2017_761_MOESM5_ESM.xlsx]

## Sheet: Table W
				Average normalized spectral count (n=2 and n=3) and standard deviation (if n=3)
Protein	YORF	Other Designations	Description	Rrp5p-PrA		Nsa2p-PrA		Fun12p-PrA
	LSU proteins
RPL10	YLR075W	GRC5 QSR1 L10 ribosomal 60S subunit protein L10 L16	Ribosomal 60S subunit protein L10	0.208754	0.0120912	0.308502	0.0192149	0.227639	0.0376643
RPL11B	YGR085C	ribosomal 60S subunit protein L11B YL22 rp39B L5 L11B L16A	Ribosomal 60S subunit protein L11B	0.0996873	0.0136389	0.110774	0.00353669	0.125093	0.00416237
RPL12B	YDR418W	L12B L15B ribosomal 60S subunit protein L12B L11 YL23	Ribosomal 60S subunit protein L12B	0.238456	0.0259949	0.459933	0.0278981	0.339493	0.0204467
RPL13A	YDL082W	L13e ribosomal 60S subunit protein L13A L13A	Ribosomal 60S subunit protein L13A	0.227633	0.0533134	0.303704	0.00932078	0.186622	0.0212827
RPL14B	YHL001W	L14B ribosomal 60S subunit protein L14B L14e	Ribosomal 60S subunit protein L14B	0.29317	0.0293549	0.551431	0.041317	0.206634	0.0261028
RPL15B	YMR121C	ribosomal 60S subunit protein L15B L15e L15B L13B YL10 rp15R	Ribosomal 60S subunit protein L15B	0.132576		0.210606	0.0117689	0.113339
RPL16A	YIL133C	L13 ribosomal 60S subunit protein L16A YL15 L16A L21A rp22 RPL13	Ribosomal 60S subunit protein L16A	0.450818	0.0693876	0.490067	0.024754	0.223159	0.0114824
RPL16B	YNL069C	L13 rp23 ribosomal 60S subunit protein L16B L16B L21B YL15 RP23	Ribosomal 60S subunit protein L16B	0.520202	0.0659151	0.673064	0.0215076	0.240184	0.0198335
RPL17A	YKL180W	L17A YL17 ribosomal 60S subunit protein L17A RPL17 L20A L22	Ribosomal 60S subunit protein L17A	0.157167	0.0133062	0.31734	0.0312054
RPL18B	YNL301C	ribosomal 60S subunit protein L18B rp28B RP28B L18B L18e	Ribosomal 60S subunit protein L18B	0.171717	0.0279304	0.250168	0.0145068	0.13809	0.0246693
RPL19B	YBL027W	L19e L19B L23B rpl5L ribosomal 60S subunit protein L19B YL14	Ribosomal 60S subunit protein L19B	0.232443	0.0270935	0.600505	0.069873	0.197375	0.0273415
RPL1A	YPL220W	ribosomal 60S subunit protein L1A L1A SSM1 L1 PUB2	Ribosomal 60S subunit protein L1A	0.646946	0.0867084	0.503283	0.00675869	0.437058	0.0237011
RPL2A	YFR031C-A	L2 ribosomal 60S subunit protein L2A L2A L5A RPL5B rp8 YL6	Ribosomal 60S subunit protein L2A			0.419024	0.0344235	0.228495
RPL20B	YOR312C	ribosomal 60S subunit protein L20B L20e L20B RPL18A1 L18B	Ribosomal 60S subunit protein L20B	0.251563	0.0192766	0.360101	0.0194712	0.137839	0.018747
RPL21A	YBR191W	L21A ribosomal 60S subunit protein L21A L21e URP1	Ribosomal 60S subunit protein L21A	0.128788		0.138468	0.00442086	0.0778036	0.00693462
RPL22A	YLR061W	ribosomal 60S subunit protein L22A rp4 l1c L22e L22A YL31	Ribosomal 60S subunit protein L22A	0.0818903	0.00327337	0.181061	0.0129331
RPL23B	YER117W	ribosomal 60S subunit protein L23B L17aB YL32 L14 L23B	Ribosomal 60S subunit protein L23B	0.140091	0.023863	0.374074	0.0119057	0.137589	0.0161618
RPL24B	YGR148C	ribosomal 60S subunit protein L24B L24B L30B L24e RPL30B rp29 YL21	Ribosomal 60S subunit protein L24B	0.0911496	0.00661412	0.0954545		0.0915432
RPL25	YOL127W	L25 ribosomal 60S subunit protein L25 L23 rpl6L YL25	Ribosomal 60S subunit protein L25	0.260823	0.0175956	0.323064	0.0117488	0.193887	0.0099495
RPL26B	YGR034W	L26B YL33 L24 L33B ribosomal 60S subunit protein L26B	Ribosomal 60S subunit protein L26B	0.172318	0.0194442	0.159596	0.018798	0.197375	0.0273415
RPL27B	YDR471W	L27B L27e ribosomal 60S subunit protein L27B	Ribosomal 60S subunit protein L27B	0.130712	0.0185491	0.332744	0.0637487	0.136201
RPL28	YGL103W	L28 ribosomal 60S subunit protein L28 CYH2 L15 rp44 YL24 L29	Ribosomal 60S subunit protein L28	0.126623		0.327357	0.046307	0.0760599	0.00937128
RPL3	YOR063W	YL1 L3 ribosomal 60S subunit protein L3 YOR29-14 rp1 MAK8 TCM1	Ribosomal 60S subunit protein L3	1	0	1	0	1	0
RPL30	YGL030W	ribosomal 60S subunit protein L30 L30e L32 rp73 L30 YL38	Ribosomal 60S subunit protein L30	0.132937		0.491835	0.033133	0.184878	0.0118387
RPL31A	YDL075W	YL28 ribosomal 60S subunit protein L31A L31A RPL34 L31e L34A	Ribosomal 60S subunit protein L31A	0.16366	0.0314918	0.156902	0.00742715	0.0592851
RPL32	YBL092W	L32 ribosomal 60S subunit protein L32 L32e	Ribosomal 60S subunit protein L32	0.260101	0.0329575	0.341498	0.0154814	0.172883	0.0148953
RPL33A	YPL143W	RPL37A L33A ribosomal 60S subunit protein L33A L33e l37A rp47 YL37	Ribosomal 60S subunit protein L33A			0.2133	0.021299	0.12808	0.0230888
RPL34B	YIL052C	L34e ribosomal 60S subunit protein L34B L34B	Ribosomal 60S subunit protein L34B			0.154293	0.00965008
RPL35A	YDL191W	SOS1 ribosomal 60S subunit protein L35A L29 L35A	Ribosomal 60S subunit protein L35A			0.0829545
RPL36A	YMR194W	RPL39B YL39 L36A L39 ribosomal 60S subunit protein L36A L36e	Ribosomal 60S subunit protein L36A	0.0937951	0.00405477	0.055303		0.0592851
RPL36B	YPL249C-A	YL39 L36e ribosomal 60S subunit protein L36B L39 L36B	Ribosomal 60S subunit protein L36B			0.157828	0.00980739	0.0818318
RPL37A	YLR185W	L37A ribosomal 60S subunit protein L37A L43 L37e YL35	Ribosomal 60S subunit protein L37A	0.196849	0.00545561	0.27963	0.0234487	0.132859	0.0116673
RPL37B	YDR500C	YL35 L37B ribosomal 60S subunit protein L37B L37e L43	Ribosomal 60S subunit protein L37B	0.0871212		0.230724	0.0131514
RPL38	YLR325C	L38e L38 ribosomal 60S subunit protein L38	Ribosomal 60S subunit protein L38	0.133357	0.0140051	0.349832	0.0147307
RPL43A	YPR043W	L43A ribosomal 60S subunit protein L43A L43e	Ribosomal 60S subunit protein L43A			0.157828	0.00980739
RPL4B	YDR012W	rp2 YL2 L4B L2B ribosomal 60S subunit protein L4B L4	Ribosomal 60S subunit protein L4B	1.19709	0.118535	1.09832	0.0626005	0.90438	0.0555463
RPL5	YPL131W	YL3 LPI14 RPL1 L5 L1a ribosomal 60S subunit protein L5 L18	Ribosomal 60S subunit protein L5	0.471501	0.0399185	0.801094	0.121679	0.0885563	0.0124348
RPL6A	YML073C	ribosomal 60S subunit protein L6A L6A L17A L6e YL16 rp18 YL16A	Ribosomal 60S subunit protein L6A	0.429894	0.0231513	0.573148	0.0270004	0.27597	0.0164279
RPL6B	YLR448W	YL16 L6B L17B ribosomal 60S subunit protein L6B L6e rp18	Ribosomal 60S subunit protein L6B	0.099026		0.148569	0.00987339	0.0580419	0.00188562
RPL7B	YPL198W	YL8 rp11 L6B L7B ribosomal 60S subunit protein L7B L30	Ribosomal 60S subunit protein L7B	0.310967	0.0425461	1.02551	0.0384638	0.284438	0.0301653
RPL8A	YHL033C	ribosomal 60S subunit protein L8A L8A L4A L8e YL5 MAK7 rp6	Ribosomal 60S subunit protein L8A	0.224507	0.0157065	0.130135	0.00895005	0.136346	0.0159788
RPL8B	YLL045C	ribosomal 60S subunit protein L8B KRB1 YL5 rp6 L8e SCL41 L8B L4B	Ribosomal 60S subunit protein L8B	0.0871212				0.0778036	0.00693462
RPL9B	YNL067W	L8B L9B L6 ribosomal 60S subunit protein L9B rp24 YL11	Ribosomal 60S subunit protein L9B			0.17096	0.0173423
	SSU proteins
RPS10B	YMR230W	S10B S10e ribosomal 40S subunit protein S10B	Protein component of the small (40S) ribosomal subunit	0.0634921				0.0778036	0.00693462
RPS12	YOR369C	S12e S12 ribosomal 40S subunit protein S12	Protein component of the small (40S) ribosomal subunit					0.223409	0.0177314
RPS13	YDR064W	RPS13C YS15 ribosomal 40S subunit protein S13 S13 S15 S27a RPS13B	Protein component of the small (40S) ribosomal subunit	0.250962	0.0164582	0.251431	0.0298977	0.346258	0.0123874
RPS14B	YJL191W	S11 rp59B CRY2 ribosomal 40S subunit protein S14B S14B	Protein component of the small (40S) ribosomal subunit	0.184343	0.0196148			0.121186
RPS15	YOL040C	S19 S21 rp52 RPS21 ribosomal 40S subunit protein S15 S15	Protein component of the small (40S) ribosomal subunit	0.226551	0.0198424	0.0652778		0.20439	0.0201539
RPS16B	YDL083C	S9 S16B ribosomal 40S subunit protein S16B rp61R	Protein component of the small (40S) ribosomal subunit	0.387566	0.0335764	0.302862	0.0009272	0.20489	0.0162657
RPS17A	YML024W	rp51A RP51A RPL51A S17e S17A ribosomal 40S subunit protein S17A	Ribosomal protein 51 (rp51) of the small (40s) subunit			0.0654882	0.00739656
RPS17B	YDR447C	rp51B S17B ribosomal 40S subunit protein S17B S17e RP51B RPL51B	Ribosomal protein 51 (rp51) of the small (40s) subunit	0.0732323
RPS18A	YDR450W	S13 S18A ribosomal 40S subunit protein S18A	Protein component of the small (40S) ribosomal subunit	0.178932	0.014508			0.164866	0.0091433
RPS19B	YNL302C	YS16B RP55B rp55B S19B S19e ribosomal 40S subunit protein S19B S16aB	Protein component of the small (40S) ribosomal subunit	0.077381				0.177363	0.023305
RPS1B	YML063W	PLC2 RP10B rp10B S1e ribosomal 40S subunit protein S1B S1B	Ribosomal protein 10 (rp10) of the small (40S) subunit	0.199495	0.0147966	0.165404	0.0244289	0.178606	0.0348233
RPS2	YGL123W	ribosomal 40S subunit protein S2 S5 S4 S2 rp12 Ys5 SUP138 SUP44 RPS4 SUP38	Protein component of the small (40S) subunit	0.296537	0.0134449	0.182828	0.0055632	0.368263	0.0159724
RPS20	YHL015W	S10 ribosomal 40S subunit protein S20 URP2	Protein component of the small (40S) ribosomal subunit					0.201153	0.0129502
RPS24A	YER074W	S24A ribosomal 40S subunit protein S24A S24e RPS24EA	Protein component of the small (40S) ribosomal subunit	0.129509	0.0245054	0.109933	0.00849515
RPS24B	YIL069C	ribosomal 40S subunit protein S24B S24e S24B RPS24EB	Protein component of the small (40S) ribosomal subunit	0.242304	0.0221523			0.107075	0.00807636
RPS25B	YLR333C	S25B S31B ribosomal 40S subunit protein S25B S25e YS23 rp45	Protein component of the small (40S) ribosomal subunit					0.163123	0.00840006
RPS26A	YGL189C	S26A RPS26 S26e ribosomal 40S subunit protein S26A	Protein component of the small (40S) ribosomal subunit	0.0811688		0.0997475	0.00739831	0.106183
RPS28B	YLR264W	RPS33B ribosomal 40S subunit protein S28B YS27 S28e S33B S28B	Protein component of the small (40S) ribosomal subunit	0.160414	0.0200126	0.144949	0.0195366	0.0592851
RPS3	YNL178W	S3 ribosomal 40S subunit protein S3 SUF14 YS3 rp13	Protein component of the small (40S) ribosomal subunit					0.191853	0.0506553
RPS31	YLR167W	YS24 S31 S37 RPS37 UBI3 ubiquitin-ribosomal 40S subunit protein S31 fusion protein UB13 S31e	Fusion protein cleaved to yield ribosomal protein S31 and ubiquitin	0.0813492
RPS5	YJR123W	YS8 rp14 S5 S2 ribosomal 40S subunit protein S5 S7	Protein component of the small (40S) ribosomal subunit	0.109127				0.0889276
RPS6A	YPL090C	S10A S6A ribosomal 40S subunit protein S6A S6e rp9 YS4	Protein component of the small (40S) ribosomal subunit	0.210678	0.0399706	0.156061	0.0030721	0.314952	0.0394667
RPS7A	YOR096W	rp30 S7A ribosomal 40S subunit protein S7A S7e RPS30	Protein component of the small (40S) ribosomal subunit	0.130111	0.00559045	0.0856061		0.0960719	0.0041341
RPS7B	YNL096C	rp30 S7e S7B ribosomal 40S subunit protein S7B	Protein component of the small (40S) ribosomal subunit	0.433141	0.032851	0.254966	0.012377	0.235655	0.0270162
RPS8B	YER102W	S8B S14B ribosomal 40S subunit protein S8B S8e YS9 rp19	Protein component of the small (40S) ribosomal subunit	0.269481	0.00602572	0.219613	0.031324	0.114841	0.0151878
RPS9A	YPL081W	S4 S9A S13 ribosomal 40S subunit protein S9A rp21 YS11	Protein component of the small (40S) ribosomal subunit	0.0996873	0.0136389
	LSU maturation proteins
RNA1	YMR235C	GTPase-activating protein RNA1	GTPase activating protein (GAP) for Gsp1p					0.115091	0.0239884
AFG2	YLR397C	DRG1 AAA family ATPase AFG2	ATPase of the CDC48/PAS1/SEC18 (AAA) family, forms a hexameric complex			0.27138	0.0363521
ALB1	YJL122W		Shuttling pre-60S factor			0.186364	0.01642
ARB1	YER036C	ATP-binding cassette family ATPase ARB1	ATPase of the ATP-binding cassette (ABC) family					0.239933	0.011041
ARX1	YDR101C	putative hydrolase	Nuclear export factor for the ribosomal pre-60S subunit			0.651094	0.0207741
BMT5	YIL096C	25S rRNA (uracil2634-N3)-methyltransferase	Methyltransferase required for m3U2634 methylation of the 25S rRNA			0.177104	0.0189469
BRX1	YOL077C		Nucleolar protein	0.919192	0.0744557	0.379377	0.0167668	0.271691	0.0167314
BUD20	YLR074C		C2H2-type zinc finger protein required for ribosome assembly			0.170623	0.0287389
CGR1	YGL029W		Protein involved in nucleolar integrity and processing of pre-rRNA			0.245539	0.0529003
CIC1	YHR052W	NSA3	Essential protein that interacts with proteasome components	1.63035	0.0935962	1.28737	0.062247	0.130324	0.0291577
DBP10	YDL031W	putative ATP-dependent RNA helicase DBP10	Putative ATP-dependent RNA helicase of the DEAD-box protein family	0.154521	0.00790761	1.50202	0.0343484	0.503859	0.0232475
DBP3	YGL078C	RNA-dependent ATPase DBP3	RNA-Dependent ATPase, member of DExD/H-box family	0.42316	0.0568397	0.0720539	0.00811115	0.110312	0.0245188
DBP5	YOR046C	ATP-dependent RNA helicase DBP5 RAT8	Cytoplasmic ATP-dependent RNA helicase of the DEAD-box family					0.0670509	0.00431672
DBP6	YNR038W	putative ATP-dependent RNA helicase DBP6	Essential protein involved in ribosome biogenesis	1.10859	0.0878531			0.0922939
DBP9	YLR276C	ATP-dependent DNA/RNA helicase	DEAD-box protein required for 27S rRNA processing	1.85558	0.109008	0.189899	0.0344966	0.270948	0.0246664
DRS1	YLL008W	putative ATP-dependent RNA helicase	Nucleolar DEAD-box protein required for ribosome assembly and function	1.21068	0.154317	0.599242	0.023693	0.0780539	0.00728131
EBP2	YKL172W		Required for 25S rRNA maturation and 60S ribosomal subunit assembly	1.29341	0.113064	0.883333	0.0419435	0.498337	0.042881
ERB1	YMR049C		Constituent of 66S pre-ribosomal particles	2.2482	0.177839	1.31237	0.0679834	0.147849
FPR3	YML074C	peptidylprolyl isomerase FPR3 NPI46	Nucleolar peptidyl-prolyl cis-trans isomerase (PPIase)	0.208634	0.022366	0.183754	0.00328858	0.0670509	0.00431672
FPR4	YLR449W	peptidylprolyl isomerase FPR4	Peptidyl-prolyl cis-trans isomerase (PPIase)	0.405363	0.0447586	0.478199	0.0118206	0.107325	0.0154655
FUN12	YAL035W	eIF5B yIF2 translation initiation factor eIF5B	Translation initiation factor eIF5B	0.404762	0.0450707	0.183838	0.0191009	12.4695	0.407579
HAS1	YMR290C	ATP-dependent RNA helicase HAS1	ATP-dependent RNA helicase	1.64093	0.0993856	0.837374	0.013183	0.0855694	0.00787318
IPI1	YHR085W		Component of the Rix1 complex and possibly pre-replicative complexes			0.367508	0.00657716
IPI3	YNL182C	chromatin-binding/pre-rRNA-processing protein IPI3	Component of the Rix1 complex and pre-replicative complexes (pre-RCs)			0.607492	0.0102805
JIP5	YPR169W		Protein required for biogenesis of the large ribosomal subunit			0.0940236	0.0169098
LOC1	YFR001W		Nuclear protein involved in asymmetric localization of ASH1 mRNA	0.239057	0.0134241	0.224158	0.0229979	0.134602	0.00989133
LSG1	YGL099W	KRE35 putative GTPase LSG1	Putative GTPase involved in 60S ribosomal subunit biogenesis			0.0858586		0.0754141
MAK11	YKL021C		Protein involved in an early step of 60S ribosomal subunit biogenesis	0.847884	0.046922	0.160438	0.0245389	0.0687946	0.00808089
MAK16	YAL025C	ribosome biosynthesis protein MAK16	Essential nuclear protein	0.502405	0.0545721	0.167088	0.0123305	0.0686937
MAK21	YDR060W	NOC1 RNA-binding ribosome biosynthesis protein MAK21	Constituent of 66S pre-ribosomal particles	2.39743	0.200008	0.0719697		0.319481	0.014651
MAK5	YBR142W	putative ATP-dependent RNA helicase	Essential nucleolar protein	0.902597	0.0685245			0.382253	0.0391105
MDN1	YLR106C	REA1 AAA family ATPase midasin	Huge dynein-related AAA-type ATPase (midasin)	0.0634921		1.23241	0.0324779
MRT4	YKL009W		Protein involved in mRNA turnover and ribosome assembly	0.620731	0.0334797	1.09689	0.0372422	0.195381	0.0199429
NEW1	YPL226W		ATP binding cassette protein					0.298476	0.0288749
NIP7	YPL211W	ribosome biosynthesis protein NIP7	Nucleolar protein required for 60S ribosome subunit biogenesis	0.472102	0.0383661	0.421886	0.0175604	0.0900538
NOC2	YOR206W	mRNA-binding ribosome synthesis protein NOC2	Protein involved in ribosome biogenesis	1.93086	0.0998551	1.17828	0.0369286	0.317237	0.0123589
NOC3	YLR002C		Subunit of a nuclear complex with Noc2p and pre-replicative complexes	0.220418	0.0467507	1.24091	0.012402	0.0592851
NOG1	YPL093W	putative GTPase NOG1	Putative GTPase	1.2619	0.0836163	2.16692	0.118682	0.368514	0.0211762
NOG2	YNR053C	NUG2 putative GTPase NOG2	Putative GTPase	0.314334	0.0266123	3.13838	0.110033	0.253673	0.0199171
NOP13	YNL175C		Nucleolar protein found in preribosomal complexes	1.05988	0.0522358			0.227437	0.0199436
NOP15	YNL110C	rRNA-binding ribosome biosynthesis protein NOP15	Constituent of 66S pre-ribosomal particles	0.429894	0.0231513	0.219781	0.00225918
NOP16	YER002W		Constituent of 66S pre-ribosomal particles	0.683261	0.0896567	0.341582	0.0120112
NOP2	YNL061W	YNA1 rRNA (cytosine-C5-)-methyltransferase NOP2	rRNA m5C methyltransferase	0.990861	0.12074	0.613805	0.0472882	0.255667	0.0321544
NOP4	YPL043W	NOP77 mRNA-binding ribosome biosynthesis protein NOP4	Nucleolar protein	1.67713	0.127869	0.067803		0.292454	0.0300246
NOP7	YGR103W	mRNA-binding ribosome synthesis protein NOP7 YPH1	Component of several different pre-ribosomal particles	1.32383	0.103951	1.63384	0.054998	0.136201
NOP8	YOL144W		Nucleolar protein required for 60S ribosomal subunit biogenesis	0.893338	0.0720775
NSA1	YGL111W	ribosome biosynthesis protein NSA1	Constituent of 66S pre-ribosomal particles	0.438432	0.0406738	0.439478	0.0149965
NSA2	YER126C	rRNA-processing protein NSA2	Protein constituent of 66S pre-ribosomal particles	0.160534	0.00725398	1.99428	0.0195027
NUG1	YER006W	RNA-binding GTPase NUG1	GTPase that associates with nuclear 60S pre-ribosomes	0.530303	0.0174955	2.44411	0.0297824	0.408287	0.0267009
PRP43	YGL120C	DEAH-box ATP-dependent RNA helicase PRP43 JA1	RNA helicase in the DEAH-box family	1.69577	0.0938439			0.356518	0.0290331
PUF6	YDR496C		Pumilio-homology domain protein	1.14021	0.106268	0.835269	0.0496794	0.38076	0.0316087
REX4	YOL080C	putative 3'-5' exonuclease	Putative RNA exonuclease	0.633838	0.054998
RIX1	YHR197W	IPI2	Component of the Rix1 complex and possibly pre-replicative complexes			0.662879	0.0120447
RIX7	YLL034C	putative AAA family ATPase RIX7	Putative ATPase of the AAA family			0.393603	0.0395162
RLI1	YDR091C	Fe-S cluster-binding ribosome biosynthesis protein	Essential Fe-S protein					0.222908	0.0107779
RLP24	YLR009W	ATPase-activating ribosome biosynthesis protein	Essential protein required for ribosomal large subunit biogenesis	0.175685	0.00265913	0.175253	0.0274607
RLP7	YNL002C	RPL7	Nucleolar protein similar to large ribosomal subunit L7 proteins	0.848485	0.0568603	0.67399	0.0299115
RPF1	YHR088W	rRNA-binding ribosome biosynthesis protein RPF1	Protein involved in assembly and export of the large ribosomal subunit	0.593434	0.0792275	0.564899	0.0274154
RPF2	YKR081C	rRNA-binding ribosome biosynthesis protein RPF2	Essential protein involved in rRNA maturation and ribosomal assembly	0.753968	0.0727754	1.16742	0.035733	0.117577	0.0132773
RRP1	YDR087C		Essential evolutionarily conserved nucleolar protein	0.344757	0.0199392	0.29537	0.0109687	0.0580419	0.00188562
RRP12	YPL012W	mRNA-binding protein RRP12	Protein required for export of the ribosomal subunits	1.61905	0.125047	0.083165	0.0161829	0.32874	0.0169111
RRP14	YKL082C	ribosome biosynthesis protein RRP14	Essential protein, constituent of 66S pre-ribosomal particles	0.211279	0.0291632	0.154293	0.00965008
RRP15	YPR143W		Nucleolar protein	0.497234	0.0280031	0.113384	0.0198041
RRP17	YDR412W		Component of the pre-60S pre-ribosomal particle			0.303788	0.00972468
RRP5	YMR229C		RNA binding protein involved in synthesis of both 18S and 5.8S rRNAs	7.28427	0.716987			0.682473	0.0598148
RRP8	YDR083W	25S rRNA (adenine645-N1)-methyltransferase	Nucleolar S-adenosylmethionine-dependent rRNA methyltransferase	0.202742	0.0106365	0.0580808		0.0600358
RRS1	YOR294W		Essential protein that binds ribosomal protein L11	0.58634	0.0587098	0.44798	0.0176864	0.0765604	0.0101252
RSA3	YLR221C		Protein with a likely role in ribosomal maturation	0.39406	0.0569217
RSA4	YCR072C		WD-repeat protein involved in ribosome biogenesis			0.918771	0.0164429
SDA1	YGR245C		Protein required for actin organization and passage through Start	0.0952381		0.521549	0.0506273	0.0600358
SPB1	YCL054W	27S pre-rRNA (guanosine2922-2'-O)-methyltransferase	AdoMet-dependent methyltransferase	0.338624	0.0511673	1.46827	0.0251986	0.137839	0.018747
SPB4	YFL002C	putative ATP-dependent RNA helicase SPB4	Putative ATP-dependent RNA helicase			0.998148	0.0176007
SQS1	YNL224C	PFA1	Protein that stimulates the ATPase and helicase activities of Prp43p			0.127441	0.00672629
SSF1	YHR066W	rRNA-binding ribosome biosynthesis protein	Constituent of 66S pre-ribosomal particles	0.229798	0.0186139
SSF2	YDR312W	rRNA-binding ribosome biosynthesis protein	Protein required for ribosomal large subunit maturation	1.71477	0.122164	0.133333		0.105331	0.00252037
SSF2	YDR312W	rRNA-binding ribosome biosynthesis protein	Protein required for ribosomal large subunit maturation	1.71477	0.122164	0.133333		0.105331	0.00252037
TIF6	YPR016C	CDC95 translation initiation factor 6	Constituent of 66S pre-ribosomal particles	0.217893	0.0177074	0.545455	0.0262432
URB1	YKL014C	NPA1	Protein required for the normal accumulation of 25S and 5.8S rRNAs	3.90524	0.236099			0.708507	0.0562899
URB2	YJR041C	NPA2	Protein required for normal metabolism of the rRNA primary transcript	1.83033	0.152133			0.302956	0.02849
UTP22	YGR090W	rRNA-processing protein UTP22	Component of the small-subunit processome	2.38288	0.19881			0.821547	0.0830766
YBL028C	YBL028C		Protein of unknown function that may interact with ribosomes			0.172811	0.0168469
YCR016W	YCR016W		Putative protein of unknown function	0.756013	0.0716429
YMR226C	YMR226C	oxidoreductase TMA29	NADP(+)-dependent serine dehydrogenase and carbonyl reductase					0.163623	0.0099078
YMR310C	YMR310C	putative methyltransferase	Putative methyltransferase	0.451659	0.0273656
YNL134C	YNL134C		NADH-dependent aldehyde reductase, involved in detoxification of furf					0.263183	0.0226276
YTM1	YOR272W	CST14	Constituent of 66S pre-ribosomal particles	1.79606	0.155454	0.772306	0.0592409	0.0761649
	SSU maturation proteins
FUN12	YAL035W	eIF5B yIF2 translation initiation factor eIF5B	Translation initiation factor eIF5B	0.404762	0.0450707	0.183838	0.0191009	12.4695	0.407579
BFR2	YDR299W	rRNA-processing protein BFR2	Component of the SSU and 90S preribosomes	1.15344	0.104567			0.171639	0.0308373
DBP8	YHR169W	ATP-dependent RNA helicase DBP8	ATPase, putative RNA helicase of the DEAD-box family	0.672198	0.044583			0.0761649
DHR2	YKL078W	RNA helicase	Predominantly nucleolar DEAH-box ATP-dependent RNA helicase	0.507816	0.0424744			0.181391	0.010093
DIP2	YLR129W	UTP12 snoRNA-binding rRNA-processing protein DIP2	Nucleolar protein	1.68963	0.133639			0.0818318
ECM16	YMR128W	DHR1 ATP-dependent RNA helicase ECM16	Essential DEAH-box ATP-dependent RNA helicase specific to U3 snoRNP	0.634319	0.0963364
EFG1	YGR271C-A	YGR272C	Essential protein required for maturation of 18S rRNA	0.223906	0.00931013			0.0960719	0.0041341
EMG1	YLR186W	NEP1 18S rRNA pseudouridine methyltransferase	Methyltransferase for rRNA	0.654281	0.060872			0.105057
ENP2	YGR145W	ribosome biosynthesis protein ENP2	Component of the SSU	0.890693	0.0711685			0.0870629	0.00282844
ESF2	YNR054C	RNA-binding ATPase activator ESF2 ABT1	Essential nucleolar protein involved in pre-18S rRNA processing	0.345358	0.0185872
FAF1	YIL019W		Protein required for pre-rRNA processing	0.297138	0.0197468
FCF1	YDR339C	UTP24 rRNA-processing protein FCF1	Putative PINc domain nuclease	0.160414	0.0200126
HCA4	YJL033W	DBP4 ECM24 RNA-dependent ATPase HCA4	DEAD box RNA helicase	1.19901	0.10362	0.0527778		0.12948
IMP3	YHR148W	snoRNA-binding rRNA-processing protein IMP3	Component of the SSU processome	0.639129	0.0521975			0.0763102	0.00342528
IMP4	YNL075W	snoRNA-binding rRNA-processing protein IMP4	Component of the SSU processome	0.878066	0.0899024			0.0778036	0.00693462
KRI1	YNL308C		Essential nucleolar protein required for 40S ribosome biogenesis	0.441799	0.0240411			0.227187	0.0193204
KRR1	YCL059C	ribosome biosynthesis protein KRR1	Nucleolar protein required for rRNA synthesis and ribosomal assembly	0.50962	0.0644937			0.179107	0.0325126
MRD1	YPR112C	RNA-binding ribosome biosynthesis protein MRD1	Essential conserved small ribosomal subunit (40s) synthesis factor	1.17713	0.127869
NAN1	YPL126W	UTP17	U3 snoRNP protein	1.53151	0.0664029			0.226646	0.031267
NHP2	YDL208W	snoRNA-binding protein NHP2	Protein related to mammalian high mobility group (HMG) proteins	0.239057	0.0134241	0.126515	0.0153543	0.0754141
NOB1	YOR056C	rRNA-binding endoribonuclease YOR29-07	Protein involved in proteasomal and 40S ribosomal subunit biogenesis	1.22739	0.10499			0.442087	0.0346609
NOP10	YHR072W-A	snoRNP complex protein NOP10	Subunit of box H/ACA snoRNP complex	0.556518	0.068865			0.0915432
NOP56	YLR197W	snoRNP complex protein NOP56 SIK1	Essential evolutionarily-conserved nucleolar protein	2.40103	0.132342			0.334221	0.0507574
NOP58	YOR310C	RNA-processing protein NOP58 NOP5	Protein involved in producing mature rRNAs and snoRNAs	1.27381	0.0844595			0.205645
NOP6	YDL213C		rRNA-binding protein required for 40S ribosomal subunit biogenesis	0.590308	0.0428564
NOP9	YJL010C	RNA-binding RNA processing protein NOP9	Essential subunit of U3-containing 90S preribosome	0.736171	0.0632609			0.0761649
PNO1	YOR145C	RRP20 DIM2	Essential nucleolar protein required for pre-18S rRNA processing	0.546056	0.0425363			0.127087	0.0137955
RCL1	YOL010W	rRNA-processing endoribonuclease	Endonuclease that cleaves pre-rRNA at site A2 for 18S rRNA biogenesis	0.919793	0.0736968			0.154614	0.0145179
RRP3	YHR065C	RNA-dependent ATPase RRP3	Protein involved in rRNA processing	0.169673	0.0166408
RRP9	YPR137W		Protein involved in pre-rRNA processing	0.95671	0.0816532			0.203647	0.0201846
SAS10	YDL153C	rRNA-processing protein SAS10 UTP3	Subunit of U3-containing Small Subunit (SSU) processome complex	0.981121	0.0863369			0.0900538
SGD1	YLR336C		Essential nuclear protein	0.302429	0.0241988			0.0687946	0.00808089
SOF1	YLL011W	rRNA-processing protein SOF1	Protein required for biogenesis of 40S (small) ribosomal subunit	1.21344	0.130806			0.208919	0.0141885
UTP13	YLR222C		Nucleolar protein	1.59187	0.142758			0.194138	0.0106078
UTP15	YMR093W	snoRNA-binding rRNA-processing protein UTP15	Nucleolar protein	0.911015	0.108759	0.0830808	0.00265252	0.203397	0.0119184
UTP18	YJL069C		Small-subunit processome protein involved in pre-18S rRNA maturation	0.584536	0.00879252			0.0580419	0.00188562
UTP21	YLR409C	rRNA-processing protein UTP21	Subunit of U3-containing 90S preribosome and SSU processome complexes	1.51203	0.114654			0.117828	0.0135081
UTP23	YOR004W	rRNA-binding ribosome biosynthesis protein UTP23	Component of the small subunit processome	0.26936	0.0287472	0.067803		0.125093	0.00416237
UTP25	YIL091C	rRNA-binding ribosome biosynthesis protein UTP25	Nucleolar protein	0.263348	0.0428144
UTP30	YKR060W		Putative subunit of U3-containing 90S preribosome complex	0.377706	0.0371187
UTP4	YDR324C		Subunit of U3-containing 90S preribosome and SSU processome complexes	1.46501	0.148503			0.142861	0.022504
UTP5	YDR398W		Subunit of U3-containing Small Subunit (SSU) processome complex	1.06842	0.0686082			0.0760599	0.00937128
UTP6	YDR449C	snoRNA-binding rRNA-processing protein UTP6	Nucleolar protein	1.12915	0.0747653
UTP7	YER082C	KRE31	Nucleolar protein	0.722463	0.0441168			0.150828
YGR054W	YGR054W		Eukaryotic initiation factor eIF2A	0.0811688				0.0687946	0.00808089
	90S proteins
BFR2	YDR299W	rRNA-processing protein BFR2	Component of the SSU and 90S preribosomes	1.15344	0.104567			0.171639	0.0308373
BMS1	YPL217C	GTPase BMS1	GTPase required for ribosomal subunit synthesis and rRNA processing	1.9982	0.254708	0.167929	0.0145248	0.317987	0.0151981
BUD21	YOR078W	YOR29-29 UTP16	Component of small ribosomal subunit (SSU) processosome	0.553872	0.0658362
BUD22	YMR014W		Protein required for rRNA maturation and ribosomal subunit biogenesis	0.35077	0.0225578			0.116334	0.0103084
CBF5	YLR175W	pseudouridine synthase CBF5	Pseudouridine synthase catalytic subunit of box H/ACA snoRNPs	1.15753	0.0726321			0.482103	0.0188949
CMS1	YLR003C		Putative subunit of the 90S preribosome processome complex	0.259981	0.0587394
DBP7	YKR024C	putative ATP-dependent RNA helicase	Putative ATP-dependent RNA helicase of the DEAD-box family	1.35281	0.130236	0.0553872	0.00176834	0.20464	0.0158725
DIP2	YLR129W	UTP12 snoRNA-binding rRNA-processing protein DIP2	Nucleolar protein	1.68963	0.133639			0.0818318
ENP1	YBR247C	MEG1 snoRNA-binding rRNA-processing protein ENP1	Protein associated with U3 and U14 snoRNAs	0.620611	0.0593822			0.0980658	0.0130515
ENP2	YGR145W	ribosome biosynthesis protein ENP2	Component of the SSU	0.890693	0.0711685			0.0870629	0.00282844
ESF1	YDR365C		Nucleolar protein involved in pre-rRNA processing	0.992905	0.110735			0.0673012	0.00494566
FCF1	YDR339C	UTP24 rRNA-processing protein FCF1	Putative PINc domain nuclease	0.160414	0.0200126
FCF2	YLR051C		Nucleolar protein involved in the early steps of 35S rRNA processing	0.685907	0.0828296
FUN12	YAL035W	eIF5B yIF2 translation initiation factor eIF5B	Translation initiation factor eIF5B	0.404762	0.0450707	0.183838	0.0191009	12.4695	0.407579
GAR1	YHR089C	H/ACA snoRNP pseudouridylase subunit GAR1	Protein component of the H/ACA snoRNP pseudouridylase complex	0.330087	0.0364179			0.268454	0.00843415
HCA4	YJL033W	DBP4 ECM24 RNA-dependent ATPase HCA4	DEAD box RNA helicase	1.19901	0.10362	0.0527778		0.12948
IMP4	YNL075W	snoRNA-binding rRNA-processing protein IMP4	Component of the SSU processome	0.878066	0.0899024			0.0778036	0.00693462
KRE33	YNL132W	RRA1 ribosome biosynthesis protein KRE33	Protein required for biogenesis of the small ribosomal subunit	2.15007	0.120839	0.166162	0.00530503	0.382003	0.038845
KRI1	YNL308C		Essential nucleolar protein required for 40S ribosome biogenesis	0.441799	0.0240411			0.227187	0.0193204
KRR1	YCL059C	ribosome biosynthesis protein KRR1	Nucleolar protein required for rRNA synthesis and ribosomal assembly	0.50962	0.0644937			0.179107	0.0325126
LCP5	YER127W		Essential protein involved in maturation of 18S rRNA	0.463444	0.0501972
MPP10	YJR002W	rRNA-processing protein MPP10	Component of the SSU processome and 90S preribosome	1.27237	0.0924889			0.186622	0.0212827
MRD1	YPR112C	RNA-binding ribosome biosynthesis protein MRD1	Essential conserved small ribosomal subunit (40s) synthesis factor	1.17713	0.127869
NAN1	YPL126W	UTP17	U3 snoRNP protein	1.53151	0.0664029			0.226646	0.031267
NEW1	YPL226W		ATP binding cassette protein					0.298476	0.0288749
NOC4	YPR144C	ribosome biosynthesis protein NOC4 UTP19	Nucleolar protein	0.678211	0.0315658			0.0900538
NOP1	YDL014W	LOT3 rRNA methyltransferase NOP1	Histone glutamine methyltransferase, modifies H2A at Q105 in nucleolus	1.91438	0.0927702			0.203397	0.0119184
NOP13	YNL175C		Nucleolar protein found in preribosomal complexes	1.05988	0.0522358			0.227437	0.0199436
NOP14	YDL148C	snoRNA-binding rRNA-processing protein NOP14 UTP2	Nucleolar protein	1.01563	0.0497638			0.0760599	0.00937128
NOP19	YGR251W	DHI1	Ribosome biogenesis factor	0.0732323
NOP53	YPL146C	RRP16	Nucleolar protein	0.147908	0.0186489	1.24705	0.0453928	0.0580419	0.00188562
NOP56	YLR197W	snoRNP complex protein NOP56 SIK1	Essential evolutionarily-conserved nucleolar protein	2.40103	0.132342			0.334221	0.0507574
NOP58	YOR310C	RNA-processing protein NOP58 NOP5	Protein involved in producing mature rRNAs and snoRNAs	1.27381	0.0844595			0.205645
NOP9	YJL010C	RNA-binding RNA processing protein NOP9	Essential subunit of U3-containing 90S preribosome	0.736171	0.0632609			0.0761649
NSR1	YGR159C	SHE5	Nucleolar protein that binds nuclear localization sequences	0.109127
PNO1	YOR145C	RRP20 DIM2	Essential nucleolar protein required for pre-18S rRNA processing	0.546056	0.0425363			0.127087	0.0137955
PRP43	YGL120C	DEAH-box ATP-dependent RNA helicase PRP43 JA1	RNA helicase in the DEAH-box family	1.69577	0.0938439			0.356518	0.0290331
PWP1	YLR196W	rRNA-processing protein PWP1	Protein with WD-40 repeats involved in rRNA processing	0.37494	0.0541165			0.0948287	0.0130153
PWP2	YCR057C	YCR058C YCR055C snoRNA-binding rRNA-processing protein PWP2 UTP1	Conserved 90S pre-ribosomal component	1.83381	0.111995			0.212906	0.0240637
PXR1	YGR280C	telomerase inhibitor GNO1 PinX1	Essential protein involved in rRNA and snoRNA maturation	0.463324	0.0766791			0.105331	0.00252037
RCL1	YOL010W	rRNA-processing endoribonuclease	Endonuclease that cleaves pre-rRNA at site A2 for 18S rRNA biogenesis	0.919793	0.0736968			0.154614	0.0145179
RNA1	YMR235C	GTPase-activating protein RNA1	GTPase activating protein (GAP) for Gsp1p					0.115091	0.0239884
ROK1	YGL171W	RNA-dependent ATPase ROK1	RNA-dependent ATPase	1.11255	0.111489			0.106825	0.00762549
RRP12	YPL012W	mRNA-binding protein RRP12	Protein required for export of the ribosomal subunits	1.61905	0.125047	0.083165	0.0161829	0.32874	0.0169111
RRP5	YMR229C		RNA binding protein involved in synthesis of both 18S and 5.8S rRNAs	7.28427	0.716987			0.682473	0.0598148
RRT14	YIL127C		Putative protein of unknown function	0.378187	0.0635947			0.0592851
SAS10	YDL153C	rRNA-processing protein SAS10 UTP3	Subunit of U3-containing Small Subunit (SSU) processome complex	0.981121	0.0863369			0.0900538
SRP40	YKR092C		Nucleolar serine-rich protein	0.487975	0.029832			0.103838	0.0124566
SSF2	YDR312W	rRNA-binding ribosome biosynthesis protein	Protein required for ribosomal large subunit maturation	1.71477	0.122164	0.133333		0.105331	0.00252037
TMA23	YMR269W	YMR268W-A	Nucleolar protein implicated in ribosome biogenesis	0.311568	0.0439879			0.0780539	0.00728131
URB2	YJR041C	NPA2	Protein required for normal metabolism of the rRNA primary transcript	1.83033	0.152133			0.302956	0.02849
UTP10	YJL109C	snoRNA-binding rRNA-processing protein UTP10	Nucleolar protein	3.78944	0.285757			0.477082	0.0337403
UTP11	YKL099C	rRNA-processing protein UTP11	Subunit of U3-containing Small Subunit (SSU) processome complex	0.568543	0.0455751	0.0580808		0.107075	0.00807636
UTP13	YLR222C		Nucleolar protein	1.59187	0.142758			0.194138	0.0106078
UTP14	YML093W		Subunit of U3-containing Small Subunit (SSU) processome complex	1.56205	0.158786	0.0527778		0.0761649
UTP15	YMR093W	snoRNA-binding rRNA-processing protein UTP15	Nucleolar protein	0.911015	0.108759	0.0830808	0.00265252	0.203397	0.0119184
UTP18	YJL069C		Small-subunit processome protein involved in pre-18S rRNA maturation	0.584536	0.00879252			0.0580419	0.00188562
UTP20	YBL004W		Component of the small-subunit (SSU) processome	3.79233	0.240887			0.410281	0.0421465
UTP21	YLR409C	rRNA-processing protein UTP21	Subunit of U3-containing 90S preribosome and SSU processome complexes	1.51203	0.114654			0.117828	0.0135081
UTP22	YGR090W	rRNA-processing protein UTP22	Component of the small-subunit processome	2.38288	0.19881			0.821547	0.0830766
UTP25	YIL091C	rRNA-binding ribosome biosynthesis protein UTP25	Nucleolar protein	0.263348	0.0428144
UTP30	YKR060W		Putative subunit of U3-containing 90S preribosome complex	0.377706	0.0371187
UTP4	YDR324C		Subunit of U3-containing 90S preribosome and SSU processome complexes	1.46501	0.148503			0.142861	0.022504
UTP5	YDR398W		Subunit of U3-containing Small Subunit (SSU) processome complex	1.06842	0.0686082			0.0760599	0.00937128
UTP6	YDR449C	snoRNA-binding rRNA-processing protein UTP6	Nucleolar protein	1.12915	0.0747653
UTP7	YER082C	KRE31	Nucleolar protein	0.722463	0.0441168			0.150828
UTP8	YGR128C		Nucleolar protein required for export of tRNAs from the nucleus	0.782468	0.082187			0.146848	0.0144242
UTP9	YHR196W		Nucleolar protein	1.2809	0.105645			0.183135	0.00480912
YGR283C	YGR283C	putative methyltransferase	Putative methyltransferase	0.64442	0.0576617			0.122312
	Other RiBi factors
RCM1	YNL022C	rRNA (cytosine-C5-)-methyltransferase RCM1	rRNA m5C methyltransferase	0.305676	0.0316734	0.32399	0.0150169
RRP7	YCL031C		Essential protein involved in rRNA processing and ribosome biogenesis	0.36051	0.0272743			0.0592851
UBP10	YNL186W	DOT4 ubiquitin-specific protease UBP10	Ubiquitin-specific protease, deubiquitinates Ub-protein moieties	0.190236	0.0186773
	Translation initiation
DED1	YOR204W	SPP81 DEAD-box ATP-dependent RNA helicase DED1	ATP-dependent DEAD (Asp-Glu-Ala-Asp)-box RNA helicase	0.208634	0.022366			0.321725	0.0382609
CLU1	YMR012W	TIF31 translation initiation factor 3 subunit CLU1	Subunit of the eukaryotic translation initiation factor 3 (eIF3)	0.314334	0.0266123	0.198232		0.561158	0.0293593
GCD11	YER025W	SUI4 translation initiation factor eIF2 subunit gamma	Gamma subunit of the translation initiation factor eIF2	0.0952381				0.202896	0.0105801
NIP1	YMR309C	translation initiation factor eIF3 core subunit c	eIF3c subunit of the eukaryotic translation initiation factor 3 (eIF3)					0.303206	0.0341119
PET309	YLR067C		Specific translational activator for the COX1 mRNA					0.0670509	0.00431672
PRT1	YOR361C	CDC63 DNA26 translation initiation factor eIF3 core subunit b	eIF3b subunit of the eukaryotic translation initiation factor 3 (eIF3)					0.350245	0.0250446
RPP0	YLR340W	P0 L10E A0 ribosomal protein P0 RPL10E	Conserved ribosomal protein P0 of the ribosomal stalk					0.365228	0.0534578
RPP2A	YOL039W	ribosomal protein P2A RPLA2 RPL44	Ribosomal protein P2 alpha	0.0732323		0.130556		0.11434	0.00646108
RPP2B	YDR382W	YP2beta ribosomal protein P2B L45 RPL45 YPA1 P2B	Ribosomal protein P2 beta	0.126864	0.0153017	0.0666667		0.262932	0.0181162
SUI2	YJR007W	translation initiation factor eIF2 subunit alpha	Alpha subunit of the translation initiation factor eIF2					0.154114	0.00439745
SUI3	YPL237W	translation initiation factor eIF2 subunit beta	Beta subunit of the translation initiation factor eIF2	0.145262	0.0118049	0.144192	0.015444	0.172382	0.00493385
TIF2	YJL138C	translation initiation factor eIF4A eIF4A	Translation initiation factor eIF4A	0.141414	0.0313715			0.300712	0.0175009
TIF3	YPR163C	STM1 RBL3 eIF4B	Translation initiation factor eIF-4B	0.166667				0.849083	0.0738974
TIF34	YMR146C	translation initiation factor eIF3 subunit i	eIF3i subunit of the eukaryotic translation initiation factor 3 (eIF3)					0.150877	0.0160628
TIF35	YDR429C	translation initiation factor eIF3 core subunit g	eIF3g subunit of the eukaryotic translation initiation factor 3 (eIF3)					0.156358	0.0217311
TIF4631	YGR162W	translation initiation factor eIF4G eiF4G1	Translation initiation factor eIF4G					0.0980658	0.0130515
YGR054W	YGR054W		Eukaryotic initiation factor eIF2A	0.0811688				0.0687946	0.00808089

## Sheet: Table X
				Average normalized spectral count (n=2 and n=3) and standard deviation (if n=3)
Protein	YORF	Other Designations	Description	Rrp5p-PrA		Nsa2p-PrA		Fun12p-PrA
AAP1	YHR047C	AAP1' arginine/alanine aminopeptidase	Arginine/alanine amino peptidase	0.1057	0.0108004			0.186372	0.0210562
AAT2	YLR027C	aspartate transaminase AAT2 ASP5	Cytosolic aspartate aminotransferase involved in nitrogen metabolism	0.12025	0.0277779			0.0963221	0.00500671
ABF2	YMR072W	DNA-binding protein ABF2 p19 HM mtTFA	Mitochondrial DNA-binding protein	0.0811688
ACC1	YNR016C	acetyl-CoA carboxylase ACC1 ABP2 MTR7 FAS3	Acetyl-CoA carboxylase, biotin containing enzyme	0.342352	0.097091			1.09428	0.0570395
ACO1	YLR304C	aconitate hydratase ACO1 GLU1	Aconitase	0.289322	0.0439129			0.250186	0.00832473
ACS2	YLR153C	acetate--CoA ligase ACS2	Acetyl-coA synthetase isoform	0.193182				0.0670509	0.00431672
ACT1	YFL039C	END7 actin ABY1	Actin	0.407528	0.0429918			0.505102	0.0374146
ADE12	YNL220W	BRA9 adenylosuccinate synthase	Adenylosuccinate synthase					0.118078	0.0188554
ADE16	YLR028C	bifunctional phosphoribosylaminoimidazolecarboxamide formyltransferase/IMP cyclohydrolase ADE16	Enzyme of 'de novo' purine biosynthesis					0.126837	0.00995854
ADE3	YGR204W	trifunctional formate-tetrahydrofolate ligase/methenyltetrahydrofolate cyclohydrolase/methylenetetrahydrofolate dehydrogenase ADE3	Cytoplasmic trifunctional enzyme C1-tetrahydrofolate synthase	0.116883				0.211655	0.0222747
ADE5,7	YGL234W	bifunctional aminoimidazole ribotide synthase/glycinamide ribotide synthase	Enzyme of the 'de novo' purine nucleotide biosynthetic pathway	0.0634921				0.15262	0.00685056
ADE6	YGR061C	phosphoribosylformylglycinamidine synthase	Formylglycinamidine-ribonucleotide (FGAM)-synthetase	0.0811688				0.396041	0.021121
ADH1	YOL086C	alcohol dehydrogenase ADH1 ADC1	Alcohol dehydrogenase	0.230038	0.0408168			0.135595	0.0150874
ADH3	YMR083W	alcohol dehydrogenase ADH3	Mitochondrial alcohol dehydrogenase isozyme III					0.105581	0.00996444
ADH6	YMR318C	NADP-dependent alcohol dehydrogenase ADHVI	NADPH-dependent medium chain alcohol dehydrogenase	0.132756	0.0159071			0.182884	0.0132504
ADK2	YER170W	AKY3 PAK3 adenylate kinase ADK2	Mitochondrial adenylate kinase					0.0754141
ADO1	YJR105W	adenosine kinase	Adenosine kinase	0.132756	0.0159071			0.146598	0.0141324
AFG2	YLR397C	DRG1 AAA family ATPase AFG2	ATPase of the CDC48/PAS1/SEC18 (AAA) family, forms a hexameric complex			0.27138	0.0363521
AHP1	YLR109W	cTPxIII thioredoxin peroxidase AHP1	Thiol-specific peroxiredoxin	0.130111	0.00559045			0.0853192	0.00728791
AIP1	YMR092C		Actin cortical patch component					0.0592851
AIR1	YIL079C	TRAMP complex RNA-binding subunit	Zinc knuckle protein			0.101515	0.00632826
ALA1	YOR335C	alanine--tRNA ligase CDC64	Cytoplasmic and mitochondrial alanyl-tRNA synthetase					0.154114	0.00439745
ALB1	YJL122W		Shuttling pre-60S factor			0.186364	0.01642
ALD4	YOR374W	ALDH2 aldehyde dehydrogenase (NADP(+)) ALD4 ALD7	Mitochondrial aldehyde dehydrogenase					0.29046	0.0139225
ALD5	YER073W	aldehyde dehydrogenase (NAD(P)(+)) ALD5	Mitochondrial aldehyde dehydrogenase					0.0822072
ALD6	YPL061W	ALD1 aldehyde dehydrogenase (NADP(+)) ALD6	Cytosolic aldehyde dehydrogenase					0.302205	0.0275156
ALK1	YGL021W	protein kinase ALK1	Protein kinase					0.103087	0.0249004
ALO1	YML086C	D-arabinono-1,4-lactone oxidase	D-Arabinono-1,4-lactone oxidase					0.0795473	0.0142873
APA1	YCL050C	bifunctional AP-4-A phosphorylase/ADP sulfurylase DTP1	AP4A phosphorylase					0.106183
APE1	YKL103C	metalloaminopeptidase APE1 LAP4 API YSC1	Vacuolar aminopeptidase yscI					0.125093	0.00416237
APE2	YKL157W	metallo-aminopeptidase LAP1 YKL158W	Aminopeptidase yscII					0.165117	0.00974582
ARB1	YER036C	ATP-binding cassette family ATPase ARB1	ATPase of the ATP-binding cassette (ABC) family					0.239933	0.011041
ARC1	YGL105W		Protein that binds tRNA and methionyl- and glutamyl-tRNA synthetases	0.0970418	0.0115233	0.0654882	0.00739656	0.0868126	0.00921875
ARF1	YDL192W	Arf family GTPase ARF1	ADP-ribosylation factor					0.0683183
ARF2	YDL137W	Arf family GTPase ARF2	ADP-ribosylation factor	0.0811688
ARG1	YOL058W	ARG10 argininosuccinate synthase	Arginosuccinate synthetase					0.192394	0.000937128
ARG5,6	YER069W	argB argC bifunctional acetylglutamate kinase/N-acetyl-gamma-glutamyl-phosphate reductase	Acetylglutamate kinase and N-acetyl-gamma-glutamyl-phosphate reductase					0.0686937
ARO1	YDR127W	pentafunctional protein ARO1p	Pentafunctional arom protein					0.548613	0.0558634
ARO2	YGL148W	bifunctional chorismate synthase/riboflavin reductase [NAD(P)H] ARO2	Bifunctional chorismate synthase and flavin reductase					0.0868126	0.00921875
ARO4	YBR249C	3-deoxy-7-phosphoheptulonate synthase ARO4	3-deoxy-D-arabino-heptulosonate-7-phosphate (DAHP) synthase					0.0945784	0.00869267
ARO8	YGL202W	bifunctional 2-aminoadipate transaminase/aromatic-amino-acid:2-oxoglutarate transaminase	Aromatic aminotransferase I					0.155357	0.0208041
ARP2	YDL029W	actin-related protein 2 ACT2	Essential component of the Arp2/3 complex	0.0811688				0.0600358
ARP3	YJR065C	actin-related protein 3 ACT4	Essential component of the Arp2/3 complex					0.0795473	0.0142873
ARP4	YJL081C	ACT3	Nuclear actin-related protein involved in chromatin remodeling	0.0811688
ARX1	YDR101C	putative hydrolase	Nuclear export factor for the ribosomal pre-60S subunit			0.651094	0.0207741
ASC1	YMR116C	guanine nucleotide-binding protein subunit beta ASU9 NAD1 CPC2	G-protein beta subunit and guanine dissociation inhibitor for Gpa2p	0.172318	0.0194442			0.175869	0.0153436
ASK10	YGR097W	RGC2	Regulator of the Fps1p glycerol channel	0.0818903	0.00327337	0.0646465	0.00567667	0.311465	0.0232126
ASN1	YPR145W	asparagine synthase (glutamine-hydrolyzing) 1	Asparagine synthetase					0.182884	0.0132504
ASN2	YGR124W	asparagine synthase (glutamine-hydrolyzing) 2	Asparagine synthetase					0.126837	0.00995854
ATP1	YBL099W	F1F0 ATP synthase subunit alpha	Alpha subunit of the F1 sector of mitochondrial F1F0 ATP synthase					0.253423	0.0215573
ATP2	YJR121W	F1F0 ATP synthase subunit beta	Beta subunit of the F1 sector of mitochondrial F1F0 ATP synthase					0.617698	0.0339778
ATP25	YMR098C	LRC4	Mitochondrial protein required for the stability of Oli1p (Atp9p) mRNA					0.0673012	0.00494566
AVO1	YOL078W		Component of a membrane-bound complex containing the Tor2p kinase					0.157351	0.020163
BAT1	YHR208W	ECA39 TWT1 branched-chain-amino-acid transaminase BAT1	Mitochondrial branched-chain amino acid (BCAA) aminotransferase	0.111592	0.0162125			0.155857	0.0108984
BCK1	YJL095W	LAS3 SAP3 SLK1 SSP31 mitogen-activated protein kinase kinase kinase BCK1	MAPKKK acting in the protein kinase C signaling pathway					0.0960719	0.0041341
BEM2	YER155C	SUP9 TSL1 IPL2	Rho GTPase activating protein (RhoGAP)	0.0811688				0.110312	0.0245188
BFR2	YDR299W	rRNA-processing protein BFR2	Component of the SSU and 90S preribosomes	1.15344	0.104567			0.171639	0.0308373
BMH1	YER177W	14-3-3 family protein BMH1 APR6	14-3-3 protein, major isoform	0.189634	0.0382778			0.241927	0.0243487
BMS1	YPL217C	GTPase BMS1	GTPase required for ribosomal subunit synthesis and rRNA processing	1.9982	0.254708	0.167929	0.0145248	0.317987	0.0151981
BMT5	YIL096C	25S rRNA (uracil2634-N3)-methyltransferase	Methyltransferase required for m3U2634 methylation of the 25S rRNA			0.177104	0.0189469
BOI1	YBL085W	BOB1 GIN7	Protein implicated in polar growth					0.0548048
BRX1	YOL077C		Nucleolar protein	0.919192	0.0744557	0.379377	0.0167668	0.271691	0.0167314
BUD20	YLR074C		C2H2-type zinc finger protein required for ribosome assembly			0.170623	0.0287389
BUD21	YOR078W	YOR29-29 UTP16	Component of small ribosomal subunit (SSU) processosome	0.553872	0.0658362
BUD22	YMR014W		Protein required for rRNA maturation and ribosomal subunit biogenesis	0.35077	0.0225578			0.116334	0.0103084
CAM1	YPL048W	TEF3 translation elongation factor EF1B gamma CPBP	One of two isoforms of the gamma subunit of eEF1B					0.0592851
CBF5	YLR175W	pseudouridine synthase CBF5	Pseudouridine synthase catalytic subunit of box H/ACA snoRNPs	1.15753	0.0726321			0.482103	0.0188949
CBP2	YHL038C		Required for splicing of the group I intron bI5 of the COB pre-mRNA					0.239683	0.00416116
CBR1	YIL043C	CBR5	Cytochrome b reductase					0.211905	0.0133788
CCT2	YIL142W	chaperonin-containing T-complex subunit CCT2 TCP2 BIN3	Subunit beta of the cytosolic chaperonin Cct ring complex					0.16686	0.0196165
CCT3	YJL014W	chaperonin-containing T-complex subunit CCT3 BIN2 TCP3	Subunit of the cytosolic chaperonin Cct ring complex					0.143111	0.0136329
CCT5	YJR064W	TCP5 chaperonin-containing T-complex subunit CCT5	Subunit of the cytosolic chaperonin Cct ring complex					0.191151	0.0169889
CCT6	YDR188W	TCP6 TCP20 chaperonin-containing T-complex subunit CCT6 HTR3	Subunit of the cytosolic chaperonin Cct ring complex	0.0634921				0.0870629	0.00282844
CCT7	YJL111W	chaperonin-containing T-complex subunit CCT7 TCP7	Subunit of the cytosolic chaperonin Cct ring complex					0.134853	0.0189685
CCT8	YJL008C	chaperonin-containing T-complex subunit CCT8	Subunit of the cytosolic chaperonin Cct ring complex	0.117063				0.172382	0.00493385
CDC1	YDR182W	DSC1 DSR1 ESP2 putative lipid phosphatase CDC1	Putative mannose-ethanolamine phosphate phosphodiesterase					0.0754141
CDC10	YCR002C	septin CDC10	Component of the septin ring, required for cytokinesis					0.0673012	0.00494566
CDC12	YHR107C	PSL7 CLA10 septin CDC12	Component of the septin ring that is required for cytokinesis					0.221165	0.00824277
CDC14	YFR028C	OAF3 phosphoprotein phosphatase CDC14	Protein phosphatase required for mitotic exit	0.275493	0.0157065	0.055303		0.515653	0.0196402
CDC19	YAL038W	PYK1 pyruvate kinase CDC19	Pyruvate kinase					0.524621	0.0357173
CDC28	YBR160W	HSL5 CDK1 cyclin-dependent serine/threonine-protein kinase CDC28 SRM5	Cyclin-dependent kinase (CDK) catalytic subunit					0.0592851
CDC31	YOR257W	DSK1 centrin	Calcium-binding component of the spindle pole body (SPB) half-bridge					0.0870629	0.00282844
CDC33	YOL139C	eIF4E translation initiation factor eIF4E TIF45	mRNA cap binding protein and translation initiation factor eIF4E					0.0592851
CDC39	YCR093W	CCR4-NOT core subunit CDC39 NOT1 SMD6 ROS1	Component of the CCR4-NOT1 core complex					0.105581	0.00996444
CDC48	YDL126C	AAA family ATPase CDC48	AAA ATPase	0.246392	0.0578038			0.583656	0.0364568
CDC60	YPL160W	leucine--tRNA ligase CDC60 LeuRS	Cytosolic leucyl tRNA synthetase					0.267953	0.0263065
CGR1	YGL029W		Protein involved in nucleolar integrity and processing of pre-rRNA			0.245539	0.0529003
CHC1	YGL206C	clathrin heavy chain SWA5	Clathrin heavy chain	0.247114	0.0421481			0.48086	0.0025313
CHO2	YGR157W	PEM1 phosphatidylethanolamine N-methyltransferase	Phosphatidylethanolamine methyltransferase (PEMT)					0.0600358
CIC1	YHR052W	NSA3	Essential protein that interacts with proteasome components	1.63035	0.0935962	1.28737	0.062247	0.130324	0.0291577
CIT1	YNR001C	citrate (Si)-synthase CIT1 CS1 LYS6	Citrate synthase					0.143361	0.00567057
CKA1	YIL035C	casein kinase 2 catalytic subunit CKA1	Alpha catalytic subunit of casein kinase 2 (CK2)	0.253247
CKA2	YOR061W	YOR29-12 casein kinase 2 catalytic subunit CKA2	Alpha' catalytic subunit of casein kinase 2 (CK2)	0.304353	0.0558497	0.055303		0.0548048
CKB1	YGL019W	casein kinase 2 regulatory subunit CKB1	Beta regulatory subunit of casein kinase 2 (CK2)	0.169673	0.0166408
CKB2	YOR039W	casein kinase 2 regulatory subunit CKB2	Beta' regulatory subunit of casein kinase 2 (CK2)	0.103054	0.00356787
CLU1	YMR012W	TIF31 translation initiation factor 3 subunit CLU1	Subunit of the eukaryotic translation initiation factor 3 (eIF3)	0.314334	0.0266123	0.198232		0.561158	0.0293593
CMD1	YBR109C	CaM calmodulin	Calmodulin	0.123497	0.0208364			0.194138	0.0106078
CMS1	YLR003C		Putative subunit of the 90S preribosome processome complex	0.259981	0.0587394
CNM67	YNL225C		Component of the spindle pole body outer plaque					0.0870629	0.00282844
COF1	YLL050C	cofilin	Cofilin, involved in pH-dependent actin filament depolarization					0.0870629	0.00282844
COP1	YDL145C	SEC33 coatomer subunit alpha RET1 SOO1	Alpha subunit of COPI vesicle coatomer complex	0.251984				0.493857	0.0257637
COR1	YBL045C	QCR1 ubiquinol--cytochrome-c reductase subunit COR1	Core subunit of the ubiquinol-cytochrome c reductase complex					0.0855694	0.00787318
COX1	Q0045	OXI3 cytochrome c oxidase subunit 1	Subunit I of cytochrome c oxidase (Complex IV)					0.0686937
CPA1	YOR303W	carbamoyl-phosphate synthase (glutamine-hydrolyzing) CPA1	Small subunit of carbamoyl phosphate synthetase					0.0600358
CPA2	YJR109C	carbamoyl-phosphate synthase (glutamine-hydrolyzing) CPA2	Large subunit of carbamoyl phosphate synthetase					0.261189	0.00848531
CPR1	YDR155C	peptidylprolyl isomerase CPR1 CYP1 CPH1	Cytoplasmic peptidyl-prolyl cis-trans isomerase (cyclophilin)					0.135846	0.00836572
CSL4	YNL232W	exosome non-catalytic core subunit CSL4 SKI4	Exosome non-catalytic core component	0.184223	0.0212163	0.0553872	0.00176834
CYC2	YOR037W	oxidoreductase	Mitochondrial peripheral inner membrane protein					0.0592851
CYS3	YAL012W	cystathionine gamma-lyase CYS3 CYI1 STR1 FUN35	Cystathionine gamma-lyase					0.107075	0.00807636
CYS4	YGR155W	NHS5 STR4 VMA41 cystathionine beta-synthase CYS4	Cystathionine beta-synthase					0.310472	0.0197354
DBP10	YDL031W	putative ATP-dependent RNA helicase DBP10	Putative ATP-dependent RNA helicase of the DEAD-box protein family	0.154521	0.00790761	1.50202	0.0343484	0.503859	0.0232475
DBP3	YGL078C	RNA-dependent ATPase DBP3	RNA-Dependent ATPase, member of DExD/H-box family	0.42316	0.0568397	0.0720539	0.00811115	0.110312	0.0245188
DBP5	YOR046C	ATP-dependent RNA helicase DBP5 RAT8	Cytoplasmic ATP-dependent RNA helicase of the DEAD-box family					0.0670509	0.00431672
DBP6	YNR038W	putative ATP-dependent RNA helicase DBP6	Essential protein involved in ribosome biogenesis	1.10859	0.0878531			0.0922939
DBP7	YKR024C	putative ATP-dependent RNA helicase	Putative ATP-dependent RNA helicase of the DEAD-box family	1.35281	0.130236	0.0553872	0.00176834	0.20464	0.0158725
DBP8	YHR169W	ATP-dependent RNA helicase DBP8	ATPase, putative RNA helicase of the DEAD-box family	0.672198	0.044583			0.0761649
DBP9	YLR276C	ATP-dependent DNA/RNA helicase	DEAD-box protein required for 27S rRNA processing	1.85558	0.109008	0.189899	0.0344966	0.270948	0.0246664
DED1	YOR204W	SPP81 DEAD-box ATP-dependent RNA helicase DED1	ATP-dependent DEAD (Asp-Glu-Ala-Asp)-box RNA helicase	0.208634	0.022366			0.321725	0.0382609
DED81	YHR019C	asparagine--tRNA ligase DED81	Cytosolic asparaginyl-tRNA synthetase					0.101053	0.0267024
DHR2	YKL078W	RNA helicase	Predominantly nucleolar DEAH-box ATP-dependent RNA helicase	0.507816	0.0424744			0.181391	0.010093
DIP2	YLR129W	UTP12 snoRNA-binding rRNA-processing protein DIP2	Nucleolar protein	1.68963	0.133639			0.0818318
DIS3	YOL021C	RRP44 MTR17 exosome catalytic subunit DIS3	Exosome core complex catalytic subunit	0.656926	0.0622867	0.107955
DLD3	YEL071W	D-lactate dehydrogenase	2-hydroxyglutarate transhydrogenase, and minor D-lactate dehydrogenase					0.125093	0.00416237
DPL1	YDR294C	sphinganine-1-phosphate aldolase DPL1 BST1	Dihydrosphingosine phosphate lyase					0.0978156	0.0090193
DPS1	YLL018C	aspartate--tRNA ligase DPS1 AspRS	Aspartyl-tRNA synthetase, primarily cytoplasmic					0.211905	0.0133788
DRS1	YLL008W	putative ATP-dependent RNA helicase	Nucleolar DEAD-box protein required for ribosome assembly and function	1.21068	0.154317	0.599242	0.023693	0.0780539	0.00728131
DSS1	YMR287C	MSU1	3'-5' exoribonuclease					0.0763102	0.00342528
DUG1	YFR044C	metallodipeptidase	Cys-Gly metallo-di-peptidase	0.0811688				0.186622	0.0212827
DYS1	YHR068W	deoxyhypusine synthase	Deoxyhypusine synthase					0.0670509	0.00431672
EBP2	YKL172W		Required for 25S rRNA maturation and 60S ribosomal subunit assembly	1.29341	0.113064	0.883333	0.0419435	0.498337	0.042881
ECM16	YMR128W	DHR1 ATP-dependent RNA helicase ECM16	Essential DEAH-box ATP-dependent RNA helicase specific to U3 snoRNP	0.634319	0.0963364
ECM31	YBR176W	3-methyl-2-oxobutanoate hydroxymethyltransferase	Ketopantoate hydroxymethyltransferase					0.0592851
ECM32	YER176W	MTT1 HEL1	DNA dependent ATPase/DNA helicase					0.316696	0.0485867
EDC3	YEL015W	DCP3 LSM16	Non-essential conserved protein with a role in mRNA decapping					0.0900538
EFG1	YGR271C-A	YGR272C	Essential protein required for maturation of 18S rRNA	0.223906	0.00931013			0.0960719	0.0041341
EFR3	YMR212C		Protein required for Stt4-containing PI kinase complex localization					0.0548048
EFT1	YOR133W	elongation factor 2	Elongation factor 2 (EF-2), also encoded by EFT2	0.479076	0.0885547			0.880388	0.0366905
ELP3	YPL086C	TOT3 KTI8 Elongator subunit ELP3 HPA1 KAT9	Subunit of Elongator complex			0.111616	0.0118481	0.29021	0.00942812
EMG1	YLR186W	NEP1 18S rRNA pseudouridine methyltransferase	Methyltransferase for rRNA	0.654281	0.060872			0.105057
EMW1	YNL313C	tetratricopeptide repeat-containing protein EMW1	Essential conserved protein with a role in cell wall integrity					0.0761649
ENO1	YGR254W	HSP48 phosphopyruvate hydratase ENO1	Enolase I, a phosphopyruvate hydratase	0.0964406	0.0146376			0.227639	0.0376643
ENO2	YHR174W	phosphopyruvate hydratase ENO2	Enolase II, a phosphopyruvate hydratase	0.763709	0.0892697			0.502115	0.0176335
ENP1	YBR247C	MEG1 snoRNA-binding rRNA-processing protein ENP1	Protein associated with U3 and U14 snoRNAs	0.620611	0.0593822			0.0980658	0.0130515
ENP2	YGR145W	ribosome biosynthesis protein ENP2	Component of the SSU	0.890693	0.0711685			0.0870629	0.00282844
ERB1	YMR049C		Constituent of 66S pre-ribosomal particles	2.2482	0.177839	1.31237	0.0679834	0.147849
ERG1	YGR175C	squalene monooxygenase	Squalene epoxidase					0.0673012	0.00494566
ERG10	YPL028W	LPB3 TSM0115 acetyl-CoA C-acetyltransferase	Acetyl-CoA C-acetyltransferase (acetoacetyl-CoA thiolase)	0.172619				0.0600358
ERG11	YHR007C	sterol 14-demethylase CYP51	Lanosterol 14-alpha-demethylase	0.15392	0.0179271			0.0686937
ERG20	YJL167W	BOT3 FDS1 FPP1 bifunctional (2E,6E)-farnesyl diphosphate synthase/dimethylallyltranstransferase	Farnesyl pyrophosphate synthetase	0.12025	0.0277779			0.136201
ERG26	YGL001C	sterol-4-alpha-carboxylate 3-dehydrogenase (decarboxylating)	C-3 sterol dehydrogenase					0.0960719	0.0041341
ERG27	YLR100W	3-keto-steroid reductase	3-keto sterol reductase	0.0813492				0.0963221	0.00500671
ERG4	YGL012W	delta(24(24(1)))-sterol reductase	C-24(28) sterol reductase					0.0889276
ERG6	YML008C	SED6 VID1 sterol 24-C-methyltransferase LIS1 ISE1	Delta(24)-sterol C-methyltransferase	0.0818903	0.00327337			0.150828
ERG9	YHR190W	bifunctional farnesyl-diphosphate farnesyltransferase/squalene synthase	Farnesyl-diphosphate farnesyl transferase (squalene synthase)	0.077381				0.115834	0.00943699
ERJ5	YFR041C		Type I membrane protein with a J domain					0.134352	0.00165825
ESF1	YDR365C		Nucleolar protein involved in pre-rRNA processing	0.992905	0.110735			0.0673012	0.00494566
ESF2	YNR054C	RNA-binding ATPase activator ESF2 ABT1	Essential nucleolar protein involved in pre-18S rRNA processing	0.345358	0.0185872
FAA1	YOR317W	long-chain fatty acid-CoA ligase FAA1	Long chain fatty acyl-CoA synthetase	0.13961				0.317987	0.0151981
FAF1	YIL019W		Protein required for pre-rRNA processing	0.297138	0.0197468
FAS1	YKL182W	tetrafunctional fatty acid synthase subunit FAS1	Beta subunit of fatty acid synthetase	0.382937				0.953405	0.0888378
FAS2	YPL231W	trifunctional fatty acid synthase subunit FAS2	Alpha subunit of fatty acid synthetase					0.972925	0.0644321
FBA1	YKL060C	LOT1 fructose-bisphosphate aldolase FBA1	Fructose 1,6-bisphosphate aldolase	0.286075	0.0524273			0.421777	0.0459596
FCF1	YDR339C	UTP24 rRNA-processing protein FCF1	Putative PINc domain nuclease	0.160414	0.0200126
FCF2	YLR051C		Nucleolar protein involved in the early steps of 35S rRNA processing	0.685907	0.0828296
FKS1	YLR342W	PBR1 GSC1 ETG1 CND1 CWH53 1,3-beta-D-glucan synthase	Catalytic subunit of 1,3-beta-D-glucan synthase	0.308321	0.035974	0.159428	0.0362975	0.821346	0.0257181
FOX2	YKR009C	bifunctional hydroxyacyl-CoA dehydrogenase/enoyl-CoA hydratase FOX2 POX2	3-hydroxyacyl-CoA dehydrogenase and enoyl-CoA hydratase					0.0763102	0.00342528
FPR3	YML074C	peptidylprolyl isomerase FPR3 NPI46	Nucleolar peptidyl-prolyl cis-trans isomerase (PPIase)	0.208634	0.022366	0.183754	0.00328858	0.0670509	0.00431672
FPR4	YLR449W	peptidylprolyl isomerase FPR4	Peptidyl-prolyl cis-trans isomerase (PPIase)	0.405363	0.0447586	0.478199	0.0118206	0.107325	0.0154655
FRE1	YLR214W	ferric/cupric-chelate reductase	Ferric reductase and cupric reductase					0.0670509	0.00431672
FRS1	YLR060W	phenylalanine--tRNA ligase subunit beta	Beta subunit of cytoplasmic phenylalanyl-tRNA synthetase	0.0811688				0.313208	0.0308275
FRS2	YFL022C	phenylalanine--tRNA ligase subunit alpha	Alpha subunit of cytoplasmic phenylalanyl-tRNA synthetase					0.184878	0.0118387
FUN12	YAL035W	eIF5B yIF2 translation initiation factor eIF5B	Translation initiation factor eIF5B	0.404762	0.0450707	0.183838	0.0191009	12.4695	0.407579
FUR1	YHR128W	uracil phosphoribosyltransferase	Uracil phosphoribosyltransferase					0.0780539	0.00728131
GAP1	YKR039W	amino acid permease GAP1	General amino acid permease					0.103943
GAR1	YHR089C	H/ACA snoRNP pseudouridylase subunit GAR1	Protein component of the H/ACA snoRNP pseudouridylase complex	0.330087	0.0364179			0.268454	0.00843415
GAS1	YMR307W	CWH52 GGP1 1,3-beta-glucanosyltransferase GAS1	Beta-1,3-glucanosyltransferase	0.0845358	0.00879252
GCD11	YER025W	SUI4 translation initiation factor eIF2 subunit gamma	Gamma subunit of the translation initiation factor eIF2	0.0952381				0.202896	0.0105801
GCN1	YGL195W	NDR1 AAS103	Positive regulator of the Gcn2p kinase activity					0.23819	0.0141138
GCY1	YOR120W	glycerol 2-dehydrogenase (NADP(+)) GCY1 GCY	Glycerol dehydrogenase					0.0683183
GDH1	YOR375C	GDHA GDH-A glutamate dehydrogenase (NADP(+)) GDH1 DHE4 URE1	NADP(+)-dependent glutamate dehydrogenase					0.234162	0.0218439
GDI1	YER136W	SEC19	GDP dissociation inhibitor					0.0960961
GET3	YDL100C	ARR4 guanine nucleotide exchange factor GET3	Guanine nucleotide exchange factor for Gpa1p					0.0592851
GFA1	YKL104C	glutamine--fructose-6-phosphate transaminase (isomerizing) GFA1	Glutamine-fructose-6-phosphate amidotransferase	0.138648	0.0239929			0.298968	0.0141389
GGC1	YDL198C	YHM1 SHM1	Mitochondrial GTP/GDP transporter			0.055303		0.164616	0.0154627
GIN4	YDR507C	protein kinase GIN4 ERC47	Protein kinase involved in bud growth and assembly of the septin ring					0.39031	0.0228168
GLK1	YCL040W	HOR3 glucokinase	Glucokinase					0.195631	0.0180386
GLN4	YOR168W	glutamine--tRNA ligase	Glutamine tRNA synthetase					0.114841	0.0151878
GLR1	YPL091W	glutathione-disulfide reductase GLR1 LPG17	Cytosolic and mitochondrial glutathione oxidoreductase					0.11036
GLT1	YDL171C	glutamate synthase (NADH)	NAD(+)-dependent glutamate synthase (GOGAT)					0.322968	0.0339884
GLY1	YEL046C	threonine aldolase GLY1	Threonine aldolase	0.0813492				0.144855	0.00974197
GND1	YHR183W	phosphogluconate dehydrogenase (decarboxylating) GND1	6-phosphogluconate dehydrogenase (decarboxylating)					0.389769	0.0278483
GPD1	YDL022W	glycerol-3-phosphate dehydrogenase (NAD(+)) GPD1 DAR1 OSG1 OSR5 HOR1	NAD-dependent glycerol-3-phosphate dehydrogenase					0.0687946	0.00808089
GPD2	YOL059W	GPD3 glycerol-3-phosphate dehydrogenase (NAD(+)) GPD2	NAD-dependent glycerol 3-phosphate dehydrogenase					0.0900538
GPH1	YPR160W	glycogen phosphorylase	Glycogen phosphorylase required for the mobilization of glycogen					0.16213	0.017377
GPM1	YKL152C	phosphoglycerate mutase GPM1	Tetrameric phosphoglycerate mutase	0.0970418	0.0115233			0.0580419	0.00188562
GPP1	YIL053W	RHR2 glycerol-1-phosphatase RHR2	Constitutively expressed DL-glycerol-3-phosphate phosphatase	0.170635				0.11409	0.0140569
GRE2	YOL151W	methylglyoxal reductase (NADPH-dependent) GRE2	3-methylbutanal reductase and NADPH-dependent methylglyoxal reductase					0.0825826
GRS1	YBR121C	glycine--tRNA ligase	Cytoplasmic and mitochondrial glycyl-tRNA synthase					0.250936	0.0195032
GSC2	YGR032W	FKS2 1,3-beta-glucan synthase GSC2	Catalytic subunit of 1,3-beta-glucan synthase					0.0727986
GSF2	YML048W	ECM6	Endoplasmic reticulum (ER) localized integral membrane protein					0.0780539	0.00728131
GSH1	YJL101C	glutamate--cysteine ligase	Gamma glutamylcysteine synthetase					0.0878136
GSP2	YOR185C	CNR2 Ran GTPase GSP2	GTP binding protein (mammalian Ranp homolog)					0.0978156	0.0090193
GSY2	YLR258W	glycogen (starch) synthase GSY2	Glycogen synthase					0.0548048
GTT1	YIR038C	bifunctional glutathione transferase/peroxidase	ER associated glutathione S-transferase capable of homodimerization					0.0855694	0.00787318
GUA1	YMR217W	GMP synthase (glutamine-hydrolyzing)	GMP synthase					0.251929	0.0116237
GUS1	YGL245W	GSN1 glutamate--tRNA ligase GUS1 GluRS	Glutamyl-tRNA synthetase (GluRS)	0.183622	0.0337342	0.168013	0.0207565	0.203147	0.00659969
HAS1	YMR290C	ATP-dependent RNA helicase HAS1	ATP-dependent RNA helicase	1.64093	0.0993856	0.837374	0.013183	0.0855694	0.00787318
HCA4	YJL033W	DBP4 ECM24 RNA-dependent ATPase HCA4	DEAD box RNA helicase	1.19901	0.10362	0.0527778		0.12948
HFD1	YMR110C	hexadecenal dehydrogenase	Hexadecenal dehydrogenase					0.0687946	0.00808089
HHF2	YNL030W	histone H4	Histone H4	0.896104	0.0492513			0.287675	0.047644
HHO1	YPL127C	histone H1	Histone H1, linker histone with roles in meiosis and sporulation	0.151275	0.00789113	0.0747475	0.0072547	0.28095	0.0124835
HHT2	YNL031C	histone H3	Histone H3	0.18759	0.00810953			0.11384	0.0228106
HIS1	YER055C	ATP phosphoribosyltransferase	ATP phosphoribosyltransferase					0.174126	0.00565687
HIS4	YCL030C	trifunctional histidinol dehydrogenase/phosphoribosyl-AMP cyclohydrolase/phosphoribosyl-ATP diphosphatase	Multifunctional enzyme containing phosphoribosyl-ATP pyrophosphatase					0.217387	0.0319352
HIS7	YBR248C	imidazoleglycerol-phosphate synthase	Imidazole glycerol phosphate synthase					0.0727986
HLJ1	YMR161W	type I HSP40 co-chaperone HLJ1	Co-chaperone for Hsp40p					0.0548048
HMG1	YML075C	hydroxymethylglutaryl-CoA reductase (NADPH) HMG1	HMG-CoA reductase	0.135402	0.0264565	0.0871212		0.225895	0.0307425
HMO1	YDR174W	HSM2	Chromatin associated high mobility group (HMG) family member					0.0760599	0.00937128
HOM2	YDR158W	aspartate-semialdehyde dehydrogenase THR2	Aspartic beta semi-aldehyde dehydrogenase					0.125343	0.0052395
HOM3	YER052C	BOR1 SIL4 aspartate kinase THR3	Aspartate kinase (L-aspartate 4-P-transferase)					0.154364	0.00562277
HOM6	YJR139C	homoserine dehydrogenase THR6	Homoserine dehydrogenase (L-homoserine:NADP oxidoreductase)	0.0964406	0.0146376			0.270198	0.00672046
HSC82	YMR186W	Hsp90 family chaperone HSC82 HSP90	Cytoplasmic chaperone of the Hsp90 family					0.305943	0.0424266
HSP104	YLL026W	chaperone ATPase HSP104	Disaggregase	0.0813492				0.38105	0.0235281
HSP26	YBR072W	chaperone protein HSP26	Small heat shock protein (sHSP) with chaperone activity					0.0885563	0.0124348
HSP60	YLR259C	CPN60 MIF4 MNA2 chaperone ATPase HSP60	Tetradecameric mitochondrial chaperonin					0.10961
HSP82	YPL240C	HSP90 Hsp90 family chaperone HSP82	Hsp90 chaperone	0.0813492
HTA1	YDR225W	SPT11 histone H2A H2A1	Histone H2A	0.524772	0.0992704			0.292203	0.0234231
HTS1	YPR033C	TSM4572 TS4572 histidine--tRNA ligase	Cytoplasmic and mitochondrial histidine tRNA synthetase					0.20489	0.0162657
HTZ1	YOL012C	histone H2AZ H2AZ H2A.F/Z HTA3	Histone variant H2AZ	2.81566	0.338914			0.610974	0.0422238
HUA2	YOR284W		Cytoplasmic protein of unknown function	0.265993	0.0452697			0.177363	0.023305
HXK1	YFR053C	hexokinase 1	Hexokinase isoenzyme 1					0.0965724	0.0141393
HXK2	YGL253W	HEX1 HKB SCI2 hexokinase 2	Hexokinase isoenzyme 2	0.198052				0.271691	0.0167314
HXT1	YHR094C	HOR4 hexose transporter HXT1	Low-affinity glucose transporter of the major facilitator superfamily	0.0726311	0.00590247
HXT2	YMR011W	hexose transporter HXT2	High-affinity glucose transporter of the major facilitator superfamily					0.105057
HXT3	YDR345C	hexose transporter HXT3	Low affinity glucose transporter of the major facilitator superfamily	0.364598	0.056879			0.246408	0.032863
HXT4	YHR092C	hexose transporter HXT4 LGT1 RAG1	High-affinity glucose transporter					0.0600358
HXT7	YDR342C	hexose transporter HXT7	High-affinity glucose transporter					0.414059	0.0111166
IDH1	YNL037C	isocitrate dehydrogenase (NAD(+)) IDH1	Subunit of mitochondrial NAD(+)-dependent isocitrate dehydrogenase	0.235089	0.0366982
IDH2	YOR136W	isocitrate dehydrogenase (NAD(+)) IDH2	Subunit of mitochondrial NAD(+)-dependent isocitrate dehydrogenase	0.159812	0.0227311			0.116334	0.0103084
IDP1	YDL066W	isocitrate dehydrogenase (NADP(+)) IDP1	Mitochondrial NADP-specific isocitrate dehydrogenase	0.14881				0.198618	0.0367826
IKI3	YLR384C	ELP1 TOT1 KTI7 Elongator subunit IKI3	Subunit of Elongator complex	0.144841		0.11069	0.0165181	0.281451	0.0190442
ILS1	YBL076C	isoleucine--tRNA ligase ILS1	Cytoplasmic isoleucine-tRNA synthetase					0.389769	0.0278483
ILV1	YER086W	threonine ammonia-lyase ILV1 ISO1	Threonine deaminase, catalyzes first step in isoleucine biosynthesis					0.212156	0.00535682
ILV3	YJR016C	dihydroxy-acid dehydratase ILV3	Dihydroxyacid dehydratase					0.0885563	0.0124348
ILV5	YLR355C	ketol-acid reductoisomerase	Acetohydroxyacid reductoisomerase and mtDNA binding protein	0.152778				0.194138	0.0106078
IMD2	YHR216W	PUR5 IMP dehydrogenase IMD2	Inosine monophosphate dehydrogenase					0.0978156	0.0090193
IMD3	YLR432W	IMP dehydrogenase IMD3	Inosine monophosphate dehydrogenase	0.23569	0.0301663			0.391262	0.0360772
IMD4	YML056C	IMP dehydrogenase IMD4	Inosine monophosphate dehydrogenase	0.13961				0.24267	0.0159805
IML2	YJL082W		Protein required for clearance of inclusion bodies					0.0592851
IMP3	YHR148W	snoRNA-binding rRNA-processing protein IMP3	Component of the SSU processome	0.639129	0.0521975			0.0763102	0.00342528
IMP4	YNL075W	snoRNA-binding rRNA-processing protein IMP4	Component of the SSU processome	0.878066	0.0899024			0.0778036	0.00693462
IPI1	YHR085W		Component of the Rix1 complex and possibly pre-replicative complexes			0.367508	0.00657716
IPI3	YNL182C	chromatin-binding/pre-rRNA-processing protein IPI3	Component of the Rix1 complex and pre-replicative complexes (pre-RCs)			0.607492	0.0102805
IPP1	YBR011C	inorganic diphosphatase IPP1 PPA1	Cytoplasmic inorganic pyrophosphatase (PPase)	0.152597				0.174126	0.00565687
IST2	YBR086C		Cortical ER protein involved in ER-plasma membrane tethering					0.11459	0.00726427
ISW1	YBR245C	chromatin-remodeling ATPase ISW1 SGN2	ATPase subunit of imitation-switch (ISWI) class chromatin remodelers	0.166426	0.00796772
JIP5	YPR169W		Protein required for biogenesis of the large ribosomal subunit			0.0940236	0.0169098
KAP123	YER110C	YRB4	Karyopherin beta	0.269721	0.0974635			0.134602	0.00989133
KAP95	YLR347C	karyopherin beta RSL1	Karyopherin beta	0.132756	0.0159071			0.0754141
KAR2	YJL034W	GRP78 BIP Hsp70 family ATPase KAR2	ATPase involved in protein import into the ER					0.315453	0.0438305
KES1	YPL145C	oxysterol-binding protein KES1 BSR3 OSH4 LPI3	One of seven members of the yeast oxysterol binding protein family					0.0580419	0.00188562
KGD1	YIL125W	OGD1 alpha-ketoglutarate dehydrogenase KGD1	Subunit of the mitochondrial alpha-ketoglutarate dehydrogenase complex					0.115834	0.00943699
KGD2	YDR148C	alpha-ketoglutarate dehydrogenase KGD2	Dihydrolipoyl transsuccinylase					0.0963221	0.00500671
KOG1	YHR186C	LAS24 ubiquitin-binding TORC1 subunit KOG1	Subunit of TORC1					0.486382	0.025038
KRE33	YNL132W	RRA1 ribosome biosynthesis protein KRE33	Protein required for biogenesis of the small ribosomal subunit	2.15007	0.120839	0.166162	0.00530503	0.382003	0.038845
KRI1	YNL308C		Essential nucleolar protein required for 40S ribosome biogenesis	0.441799	0.0240411			0.227187	0.0193204
KRR1	YCL059C	ribosome biosynthesis protein KRR1	Nucleolar protein required for rRNA synthesis and ribosomal assembly	0.50962	0.0644937			0.179107	0.0325126
KRS1	YDR037W	GCD5 lysine--tRNA ligase KRS1	Lysyl-tRNA synthetase			0.0944444
KSP1	YHR082C	putative serine/threonine protein kinase KSP1	Serine/threonine protein kinase					0.0548048
KTR1	YOR099W	alpha-1,2-mannosyltransferase KTR1	Alpha-1,2-mannosyltransferase					0.099309	0.0183913
LAM1	YHR155W	YSP1	Putative sterol transfer protein					0.310222	0.014159
LAM4	YHR080C	LTC3	Sterol-binding protein that localizes to puncta in the cortical ER					0.387775	0.019899
LCP5	YER127W		Essential protein involved in maturation of 18S rRNA	0.463444	0.0501972
LEU1	YGL009C	3-isopropylmalate dehydratase LEU1	Isopropylmalate isomerase					0.125093	0.00416237
LEU4	YNL104C	2-isopropylmalate synthase LEU4	Alpha-isopropylmalate synthase (2-isopropylmalate synthase)					0.105081	0.00896045
LHP1	YDL051W	YLA1 LAH1	RNA binding protein required for maturation of tRNA and U6 snRNA			0.210606	0.0117689
LOA1	YPR139C	lysophosphatidic acid acyltransferase LOA1 VPS66	Lysophosphatidic acid acyltransferase					0.0548048
LOC1	YFR001W		Nuclear protein involved in asymmetric localization of ASH1 mRNA	0.239057	0.0134241	0.224158	0.0229979	0.134602	0.00989133
LRG1	YDL240W		GTPase-activating protein (GAP)	0.103896
LRP1	YHR081W	YC1D RRP47	Nuclear exosome-associated nucleic acid binding protein	0.148509	0.0227468
LSC1	YOR142W	succinate--CoA ligase (GDP-forming) subunit alpha	Alpha subunit of succinyl-CoA ligase					0.0960719	0.0041341
LSG1	YGL099W	KRE35 putative GTPase LSG1	Putative GTPase involved in 60S ribosomal subunit biogenesis			0.0858586		0.0754141
LSP1	YPL004C	lipid-binding protein LSP1	Eisosome core component					0.0761649
LST8	YNL006W	TOR complex subunit LST8	Protein required for the transport of Gap1p					0.154364	0.00562277
LYS1	YIR034C	saccharopine dehydrogenase (NAD+, L-lysine-forming)	Saccharopine dehydrogenase (NAD+, L-lysine-forming)					0.0761649
LYS12	YIL094C	homoisocitrate dehydrogenase LYS11 LYS10	Homo-isocitrate dehydrogenase					0.0592851
LYS20	YDL182W	homocitrate synthase LYS20	Homocitrate synthase isozyme and functions in DNA repair	0.108345	0.0211115			0.105057
MAE1	YKL029C	malate dehydrogenase (oxaloacetate-decarboxylating)	Mitochondrial malic enzyme	0.099026				0.132608	0.0110478
MAK11	YKL021C		Protein involved in an early step of 60S ribosomal subunit biogenesis	0.847884	0.046922	0.160438	0.0245389	0.0687946	0.00808089
MAK16	YAL025C	ribosome biosynthesis protein MAK16	Essential nuclear protein	0.502405	0.0545721	0.167088	0.0123305	0.0686937
MAK21	YDR060W	NOC1 RNA-binding ribosome biosynthesis protein MAK21	Constituent of 66S pre-ribosomal particles	2.39743	0.200008	0.0719697		0.319481	0.014651
MAK5	YBR142W	putative ATP-dependent RNA helicase	Essential nucleolar protein	0.902597	0.0685245			0.382253	0.0391105
MAM33	YIL070C		Specific translational activator for the mitochondrial COX1 mRNA	0.272006	0.0330659
MAS1	YLR163C	MIF1	Beta subunit of the mitochondrial processing protease (MPP)					0.0592851
MCK1	YNL307C	YPK1 CMS1 serine/threonine/tyrosine protein kinase MCK1	Dual-specificity ser/thr and tyrosine protein kinase					0.116084	0.00377125
MCM4	YPR019W	CDC54 MCM DNA helicase complex subunit MCM4 HCD21	Essential helicase component of heterohexameric MCM2-7 complexes	0.120851	0.0108845
MCM6	YGL201C	MCM DNA helicase complex subunit MCM6	Protein involved in DNA replication	0.077381
MCM7	YBR202W	CDC47 mini-chromosome maintenance complex protein 7	Component of the Mcm2-7 hexameric helicase complex	0.123737
MDH1	YKL085W	malate dehydrogenase MDH1	Mitochondrial malate dehydrogenase					0.181391	0.010093
MDH3	YDL078C	malate dehydrogenase MDH3	Peroxisomal malate dehydrogenase					0.0727986
MDN1	YLR106C	REA1 AAA family ATPase midasin	Huge dynein-related AAA-type ATPase (midasin)	0.0634921		1.23241	0.0324779
MES1	YGR264C	methionine--tRNA ligase MES1 MESI MetRS	Methionyl-tRNA synthetase					0.107075	0.00807636
MET10	YFR030W	sulfite reductase subunit alpha	Subunit alpha of assimilatory sulfite reductase					0.0739247
MET17	YLR303W	MET25 bifunctional cysteine synthase/O-acetylhomoserine aminocarboxypropyltransferase MET17 MET15	O-acetyl homoserine-O-acetyl serine sulfhydrylase					0.282444	0.0223804
MET5	YJR137C	ECM17 sulfite reductase (NADPH) subunit beta	Sulfite reductase beta subunit					0.153864	0.0131884
MET6	YER091C	5-methyltetrahydropteroyltriglutamate-homocysteine S-methyltransferase	Cobalamin-independent methionine synthase					0.681722	0.0468514
MGM101	YJR144W	MGM9	Protein with a role in mitochondrial DNA recombinational repair	0.118687				0.413308	0.0164841
MIR1	YJR077C	PTP	Mitochondrial phosphate carrier					0.125343	0.0052395
MIS1	YBR084W	trifunctional formate-tetrahydrofolate ligase/methenyltetrahydrofolate cyclohydrolase/methylenetetrahydrofolate dehydrogenase MIS1	Mitochondrial C1-tetrahydrofolate synthase	0.142015	0.0113611	0.128451	0.0191108	0.347751	0.0202517
MKT1	YNL085W		Protein similar to nucleases that forms a complex with Pbp1p					0.166219
MLC1	YGL106W		Essential light chain for Myo1p					0.0945784	0.00869267
MNN10	YDR245W	SLC2 alpha-1,6-mannosyltransferase REC41 BED1	Subunit of a Golgi mannosyltransferase complex					0.0878136
MNN11	YJL183W	alpha-1,6-mannosyltransferase	Subunit of a Golgi mannosyltransferase complex					0.0868126	0.00921875
MNP1	YGL068W	mitochondrial nucleoid protein MNP1	Mitochondrial ribosomal protein of the large subunit	0.148509	0.0227468			0.0673012	0.00494566
MPD1	YOR288C	protein disulfide isomerase MPD1	Member of the protein disulfide isomerase (PDI) family					0.0778036	0.00693462
MPP10	YJR002W	rRNA-processing protein MPP10	Component of the SSU processome and 90S preribosome	1.27237	0.0924889			0.186622	0.0212827
MRD1	YPR112C	RNA-binding ribosome biosynthesis protein MRD1	Essential conserved small ribosomal subunit (40s) synthesis factor	1.17713	0.127869
MRH1	YDR033W		Protein that localizes primarily to the plasma membrane	0.136123	0.0146322			0.0870629	0.00282844
MRH4	YGL064C	ATP-dependent RNA helicase	Mitochondrial ATP-dependent RNA helicase of the DEAD-box family			0.055303		0.182142	0.0200681
MRI1	YPR118W	S-methyl-5-thioribose-1-phosphate isomerase MRI1	5'-methylthioribose-1-phosphate isomerase					0.0592851
MRM1	YOR201C	PET56	Ribose methyltransferase					0.0670509	0.00431672
MRP51	YPL118W	mitochondrial 37S ribosomal protein MRP51	Mitochondrial ribosomal protein of the small subunit					0.125343	0.0052395
MRP7	YNL005C	YmL2 mitochondrial 54S ribosomal protein YmL2 MRPL2	Mitochondrial ribosomal protein of the large subunit	0.0970418	0.0115233			0.110062	0.0244731
MRPL10	YNL284C	MRPL18 mitochondrial 54S ribosomal protein YmL10/YmL18 YmL10 YmL18	Mitochondrial ribosomal protein of the large subunit					0.0592851
MRPL11	YDL202W	mitochondrial 54S ribosomal protein YmL11 YmL11	Mitochondrial ribosomal protein of the large subunit					0.0754141
MRPL17	YNL252C	mitochondrial 54S ribosomal protein YmL17/YmL30 YmL17 YmL30 MRPL30	Mitochondrial ribosomal protein of the large subunit	0.172078				0.123349	0.0114563
MRPL19	YNL185C	mitochondrial 54S ribosomal protein YmL19 YmL19	Mitochondrial ribosomal protein of the large subunit					0.0580419	0.00188562
MRPL22	YNL177C	mitochondrial 54S ribosomal protein YmL22 YmL22	Mitochondrial ribosomal protein of the large subunit					0.0592851
MRPL24	YMR193W	MRPL14 YmL14 mitochondrial 54S ribosomal protein YmL24/YmL14 YmL24	Mitochondrial ribosomal protein of the large subunit					0.0763102	0.00342528
MRPL28	YDR462W	YmL28 mitochondrial 54S ribosomal protein YmL28	Mitochondrial ribosomal protein of the large subunit	0.0871212				0.0600358
MRPL35	YDR322W	YmL35 mitochondrial 54S ribosomal protein YmL35	Mitochondrial ribosomal protein of the large subunit	0.0811688				0.143361	0.00567057
MRPL38	YKL170W	YmL38 MRPL34 mitochondrial 54S ribosomal protein YmL38/YmL34 YmL34	Mitochondrial ribosomal protein of the large subunit					0.0900538
MRPL7	YDR237W	mitochondrial 54S ribosomal protein YmL7/YmL5 YmL5 YmL7	Mitochondrial ribosomal protein of the large subunit					0.0963221	0.00500671
MRPL8	YJL063C	mitochondrial 54S ribosomal protein YmL8 HRD238 YmL8	Mitochondrial ribosomal protein of the large subunit					0.0863121
MRPS28	YDR337W	mitochondrial 37S ribosomal protein MRPS28	Mitochondrial ribosomal protein of the small subunit					0.0727986
MRPS35	YGR165W	mitochondrial 37S ribosomal protein MRPS35	Mitochondrial ribosomal protein of the small subunit					0.0727986
MRPS5	YBR251W	mitochondrial 37S ribosomal protein MRPS5	Mitochondrial ribosomal protein of the small subunit					0.0548048
MRPS9	YBR146W	mitochondrial 37S ribosomal protein MRPS9	Mitochondrial ribosomal protein of the small subunit	0.0811688				0.0592851
MRT4	YKL009W		Protein involved in mRNA turnover and ribosome assembly	0.620731	0.0334797	1.09689	0.0372422	0.195381	0.0199429
MRX1	YER077C		Protein that associates with mitochondrial ribosome					0.233661	0.0167544
MRX4	YPL168W		Protein that associates with mitochondrial ribosome					0.0548048
MSC3	YLR219W		Protein of unknown function					0.106825	0.00762549
MSC7	YHR039C	meiotic recombination directing protein	Protein of unknown function					0.0727986
MSS116	YDR194C	ATP-dependent RNA helicase	Mitochondrial transcription elongation factor	0.238336	0.0371231	0.0637205	0.00336314	0.663954	0.0587091
MTR4	YJL050W	DOB1 ATP-dependent RNA helicase MTR4	ATP-dependent 3'-5' RNA helicase of the DExD/H family	0.495791	0.0627222	0.159512	0.0240464
MVD1	YNR043W	ERG19 diphosphomevalonate decarboxylase MVD1	Mevalonate pyrophosphate decarboxylase					0.0761649
MYO2	YOR326W	CDC66 myosin 2	Type V myosin motor involved in actin-based transport of cargos	0.58153	0.081823	0.0949495	0.0172483	0.691022	0.0200332
MYO3	YKL129C	myosin 3	One of two type I myosins	0.0845358	0.00879252			0.0673012	0.00494566
MYO5	YMR109W	myosin 5	One of two type I myosin motors	0.181698	0.0134982			0.0900538
NAM2	YLR382C	leucine--tRNA ligase NAM2 MSL1 LeuRS	Mitochondrial leucyl-tRNA synthetase					0.0548048
NAM7	YMR080C	SUP113 UPF1 ATP-dependent RNA helicase NAM7 MOF4 SUT2 IFS2	ATP-dependent RNA helicase of the SFI superfamily					0.51864	0.0159074
NAM9	YNL137C	MNA6 mitochondrial 37S ribosomal protein NAM9	Mitochondrial ribosomal component of the small subunit					0.0687946	0.00808089
NAN1	YPL126W	UTP17	U3 snoRNP protein	1.53151	0.0664029			0.226646	0.031267
NAT1	YDL040C	peptide alpha-N-acetyltransferase complex A subunit NAT1 NAA15 AAA1	Subunit of protein N-terminal acetyltransferase NatA					0.184878	0.0118387
NCP1	YHR042W	CPR1	NADP-cytochrome P450 reductase	0.108947	0.00885371			0.168895	0.02442
NDE1	YMR145C	NDH1 NADH-ubiquinone reductase (H(+)-translocating) NDE1	Mitochondrial external NADH dehydrogenase					0.17612	0.0203171
NET1	YJL076W	SRM8 ESC5 CFI1	Core subunit of the RENT complex	0.647667	0.0662763			1.78559	0.0786474
NEW1	YPL226W		ATP binding cassette protein					0.298476	0.0288749
NHP2	YDL208W	snoRNA-binding protein NHP2	Protein related to mammalian high mobility group (HMG) proteins	0.239057	0.0134241	0.126515	0.0153543	0.0754141
NIP1	YMR309C	translation initiation factor eIF3 core subunit c	eIF3c subunit of the eukaryotic translation initiation factor 3 (eIF3)					0.303206	0.0341119
NIP7	YPL211W	ribosome biosynthesis protein NIP7	Nucleolar protein required for 60S ribosome subunit biogenesis	0.472102	0.0383661	0.421886	0.0175604	0.0900538
NOB1	YOR056C	rRNA-binding endoribonuclease YOR29-07	Protein involved in proteasomal and 40S ribosomal subunit biogenesis	1.22739	0.10499			0.442087	0.0346609
NOC2	YOR206W	mRNA-binding ribosome synthesis protein NOC2	Protein involved in ribosome biogenesis	1.93086	0.0998551	1.17828	0.0369286	0.317237	0.0123589
NOC3	YLR002C		Subunit of a nuclear complex with Noc2p and pre-replicative complexes	0.220418	0.0467507	1.24091	0.012402	0.0592851
NOC4	YPR144C	ribosome biosynthesis protein NOC4 UTP19	Nucleolar protein	0.678211	0.0315658			0.0900538
NOG1	YPL093W	putative GTPase NOG1	Putative GTPase	1.2619	0.0836163	2.16692	0.118682	0.368514	0.0211762
NOG2	YNR053C	NUG2 putative GTPase NOG2	Putative GTPase	0.314334	0.0266123	3.13838	0.110033	0.253673	0.0199171
NOP1	YDL014W	LOT3 rRNA methyltransferase NOP1	Histone glutamine methyltransferase, modifies H2A at Q105 in nucleolus	1.91438	0.0927702			0.203397	0.0119184
NOP10	YHR072W-A	snoRNP complex protein NOP10	Subunit of box H/ACA snoRNP complex	0.556518	0.068865			0.0915432
NOP13	YNL175C		Nucleolar protein found in preribosomal complexes	1.05988	0.0522358			0.227437	0.0199436
NOP14	YDL148C	snoRNA-binding rRNA-processing protein NOP14 UTP2	Nucleolar protein	1.01563	0.0497638			0.0760599	0.00937128
NOP15	YNL110C	rRNA-binding ribosome biosynthesis protein NOP15	Constituent of 66S pre-ribosomal particles	0.429894	0.0231513	0.219781	0.00225918
NOP16	YER002W		Constituent of 66S pre-ribosomal particles	0.683261	0.0896567	0.341582	0.0120112
NOP19	YGR251W	DHI1	Ribosome biogenesis factor	0.0732323
NOP2	YNL061W	YNA1 rRNA (cytosine-C5-)-methyltransferase NOP2	rRNA m5C methyltransferase	0.990861	0.12074	0.613805	0.0472882	0.255667	0.0321544
NOP4	YPL043W	NOP77 mRNA-binding ribosome biosynthesis protein NOP4	Nucleolar protein	1.67713	0.127869	0.067803		0.292454	0.0300246
NOP53	YPL146C	RRP16	Nucleolar protein	0.147908	0.0186489	1.24705	0.0453928	0.0580419	0.00188562
NOP56	YLR197W	snoRNP complex protein NOP56 SIK1	Essential evolutionarily-conserved nucleolar protein	2.40103	0.132342			0.334221	0.0507574
NOP58	YOR310C	RNA-processing protein NOP58 NOP5	Protein involved in producing mature rRNAs and snoRNAs	1.27381	0.0844595			0.205645
NOP6	YDL213C		rRNA-binding protein required for 40S ribosomal subunit biogenesis	0.590308	0.0428564
NOP7	YGR103W	mRNA-binding ribosome synthesis protein NOP7 YPH1	Component of several different pre-ribosomal particles	1.32383	0.103951	1.63384	0.054998	0.136201
NOP8	YOL144W		Nucleolar protein required for 60S ribosomal subunit biogenesis	0.893338	0.0720775
NOP9	YJL010C	RNA-binding RNA processing protein NOP9	Essential subunit of U3-containing 90S preribosome	0.736171	0.0632609			0.0761649
NPT1	YOR209C	nicotinate phosphoribosyltransferase	Nicotinate phosphoribosyltransferase					0.0548048
NSA1	YGL111W	ribosome biosynthesis protein NSA1	Constituent of 66S pre-ribosomal particles	0.438432	0.0406738	0.439478	0.0149965
NSA2	YER126C	rRNA-processing protein NSA2	Protein constituent of 66S pre-ribosomal particles	0.160534	0.00725398	1.99428	0.0195027
NSR1	YGR159C	SHE5	Nucleolar protein that binds nuclear localization sequences	0.109127
NTO1	YPR031W		Subunit of the NuA3 histone acetyltransferase complex	0.108947	0.00885371
NUD1	YOR373W		Component of the spindle pole body outer plaque					0.12858	0.0194111
NUG1	YER006W	RNA-binding GTPase NUG1	GTPase that associates with nuclear 60S pre-ribosomes	0.530303	0.0174955	2.44411	0.0297824	0.408287	0.0267009
NUP145	YGL092W	RAT10 nucleocytoplasmic transporter NUP145	Essential protein with distinct roles in two nuclear pore subcomplexes	0.0811688				0.103943
NUP157	YER105C		Subunit of the inner ring of the nuclear pore complex (NPC)	0.0732323
OAC1	YKL120W		Mitochondrial inner membrane transporter					0.0687946	0.00808089
OLA1	YBR025C	Obg-like ATPase	P-loop ATPase with similarity to human OLA1 and bacterial YchF					0.135846	0.00836572
OLE1	YGL055W	stearoyl-CoA 9-desaturase MDM2	Delta(9) fatty acid desaturase					0.0761649
OMS1	YDR316W	putative RNA methyltransferase	Protein integral to the mitochondrial membrane					0.0754141
OSH3	YHR073W	oxysterol-binding protein related protein OSH3	Member of an oxysterol-binding protein family	0.157167	0.0133062			0.233661	0.0167544
OST1	YJL002C	NLT1 dolichyl-diphosphooligosaccharide--protein glycotransferase subunit OST1	Alpha subunit of the oligosaccharyltransferase complex of the ER lumen					0.0673012	0.00494566
OST3	YOR085W	dolichyl-diphosphooligosaccharide--protein glycotransferase OST3	Gamma subunit of the oligosaccharyltransferase complex of the ER lumen					0.0670509	0.00431672
OYE2	YHR179W	NADPH dehydrogenase	Conserved NADPH oxidoreductase containing flavin mononucleotide (FMN)					0.417046	0.0193701
PAA1	YDR071C	polyamine acetyltransferase	Polyamine acetyltransferase					0.107325	0.0154655
PAB1	YER165W	polyadenylate-binding protein	Poly(A) binding protein	0.58165	0.0553533	0.148106		1.02649	0.0391603
PAD1	YDR538W	POF1 phenylacrylic acid decarboxylase PAD1	Phenylacrylic acid decarboxylase					0.106825	0.00762549
PCS60	YBR222C	FAT2	Oxalyl-CoA synthetase					0.114841	0.0151878
PDB1	YBR221C	pyruvate dehydrogenase (acetyl-transferring) subunit E1 beta	E1 beta subunit of the pyruvate dehydrogenase (PDH) complex	0.12025	0.0277779	0.0580808		0.157351	0.020163
PDC1	YLR044C	indolepyruvate decarboxylase 1	Major of three pyruvate decarboxylase isozymes	0.907167	0.0838529			0.844595	0.0452136
PDI1	YCL043C	MFP1 TRG1 protein disulfide isomerase PDI1	Protein disulfide isomerase	0.0952381				0.174126	0.00565687
PDR12	YPL058C	ATP-binding cassette multidrug transporter PDR12	Plasma membrane ATP-binding cassette (ABC) transporter	0.077381				0.109985
PDR5	YOR153W	STS1 LEM1 YDR1 ATP-binding cassette multidrug transporter PDR5	Plasma membrane ATP-binding cassette (ABC) transporter	0.898028	0.0777268			0.212656	0.0151238
PEP4	YPL154C	yscA PHO9 PRA1 proteinase A	Vacuolar aspartyl protease (proteinase A)	0.0726311	0.00590247			0.155857	0.0108984
PET123	YOR158W	mitochondrial 37S ribosomal protein PET123	Mitochondrial ribosomal protein of the small subunit	0.0732323
PET127	YOR017W		Protein with a role in 5'-end processing of mitochondrial RNAs					0.192394	0.000937128
PET309	YLR067C		Specific translational activator for the COX1 mRNA					0.0670509	0.00431672
PET9	YBL030C	AAC2 ANC2 OP1 ADP/ATP carrier protein PET9	Major ADP/ATP carrier of the mitochondrial inner membrane					0.106574	0.0147629
PEX8	YGR077C	PAS6	Intraperoxisomal organizer of the peroxisomal import machinery					0.0855694	0.00787318
PFK1	YGR240C	6-phosphofructokinase subunit alpha	Alpha subunit of heterooctameric phosphofructokinase	0.61544	0.0820176			0.735284	0.0331576
PFK2	YMR205C	6-phosphofructokinase subunit beta	Beta subunit of heterooctameric phosphofructokinase	0.180556				0.195881	0.0204924
PGI1	YBR196C	CDC30 glucose-6-phosphate isomerase	Glycolytic enzyme phosphoglucose isomerase	0.459235	0.0554903			0.532629	0.0281692
PGK1	YCR012W	phosphoglycerate kinase	3-phosphoglycerate kinase	0.376623	0.066653			0.334463	0.0449086
PHB1	YGR132C	prohibitin subunit PHB1	Subunit of the prohibitin complex (Phb1p-Phb2p)					0.105832	0.01895
PHB2	YGR231C	prohibitin subunit PHB2	Subunit of the prohibitin complex (Phb1p-Phb2p)	0.1057	0.0108004			0.250186	0.00832473
PHO13	YDL236W	4-nitrophenylphosphatase	Alkaline phosphatase specific for p-nitrophenyl phosphate					0.0592851
PHO84	YML123C	phosphate transporter PHO84 phoT	High-affinity inorganic phosphate (Pi) transporter					0.0727986
PHO86	YJL117W		Endoplasmic reticulum (ER) resident protein					0.0670509	0.00431672
PHO88	YBR106W		Probable membrane protein	0.120851	0.0108845			0.0963221	0.00500671
PIL1	YGR086C	lipid-binding protein PIL1	Eisosome core component	0.166426	0.00796772			0.0853192	0.00728791
PIS1	YPR113W	CDP-diacylglycerol--inositol 3-phosphatidyltransferase	Phosphatidylinositol synthase	0.0811688
PMA1	YGL008C	KTI10 H(+)-exporting P2-type ATPase PMA1	Plasma membrane P2-type H+-ATPase	0.426046	0.0340834			0.547862	0.0635059
PMT1	YDL095W	dolichyl-phosphate-mannose-protein mannosyltransferase PMT1	Protein O-mannosyltransferase of the ER membrane					0.0600358
PNC1	YGL037C	nicotinamidase	Nicotinamidase that converts nicotinamide to nicotinic acid					0.0922939
PNO1	YOR145C	RRP20 DIM2	Essential nucleolar protein required for pre-18S rRNA processing	0.546056	0.0425363			0.127087	0.0137955
POL5	YEL055C	DNA-directed DNA polymerase	DNA Polymerase phi	0.190115	0.0323276			0.12883	0.0234297
POR1	YNL055C	VDAC porin POR1 OMP2 YVDAC1	Mitochondrial porin (voltage-dependent anion channel)					0.147841	0.0286747
PPZ1	YML016C	salt homeostasis regulator	Serine/threonine protein phosphatase Z, isoform of Ppz2p					0.0945784	0.00869267
PPZ2	YDR436W	salt homeostasis regulator	Serine/threonine protein phosphatase Z, isoform of Ppz1p					0.0592851
PRD1	YCL057W	metalloendopeptidase	Zinc metalloendopeptidase					0.0683183
PRE2	YPR103W	proteasome core particle subunit beta 5 DOA3 PRG1 SRR2	Beta 5 subunit of the 20S proteasome					0.0548048
PRE4	YFR050C	proteasome core particle subunit beta 7	Beta 7 subunit of the 20S proteasome					0.0580419	0.00188562
PRO2	YOR323C	glutamate-5-semialdehyde dehydrogenase	Gamma-glutamyl phosphate reductase					0.0754141
PRO3	YER023W	pyrroline-5-carboxylate reductase ORE2	Delta 1-pyrroline-5-carboxylate reductase					0.0600358
PRP43	YGL120C	DEAH-box ATP-dependent RNA helicase PRP43 JA1	RNA helicase in the DEAH-box family	1.69577	0.0938439			0.356518	0.0290331
PRS1	YKL181W	PRP1 ribose phosphate diphosphokinase subunit PRS1	5-phospho-ribosyl-1(alpha)-pyrophosphate synthetase					0.0592851
PRS5	YOL061W	ribose phosphate diphosphokinase subunit PRS5	5-phospho-ribosyl-1(alpha)-pyrophosphate synthetase					0.0600358
PRT1	YOR361C	CDC63 DNA26 translation initiation factor eIF3 core subunit b	eIF3b subunit of the eukaryotic translation initiation factor 3 (eIF3)					0.350245	0.0250446
PSA1	YDL055C	mannose-1-phosphate guanylyltransferase MPG1 VIG9 SRB1	GDP-mannose pyrophosphorylase (mannose-1-phosphate guanyltransferase)	0.15873				0.188366	0.0310084
PST2	YDR032C	flavodoxin-like fold family protein	Protein with similarity to a family of flavodoxin-like proteins					0.0915432
PUF6	YDR496C		Pumilio-homology domain protein	1.14021	0.106268	0.835269	0.0496794	0.38076	0.0316087
PUP2	YGR253C	proteasome core particle subunit alpha 5 DOA5	Alpha 5 subunit of the 20S proteasome					0.0963221	0.00500671
PUP3	YER094C	SCS32 proteasome core particle subunit beta 3	Beta 3 subunit of the 20S proteasome	0.0811688				0.0673012	0.00494566
PUT2	YHR037W	1-pyrroline-5-carboxylate dehydrogenase	Delta-1-pyrroline-5-carboxylate dehydrogenase					0.0754141
PWP1	YLR196W	rRNA-processing protein PWP1	Protein with WD-40 repeats involved in rRNA processing	0.37494	0.0541165			0.0948287	0.0130153
PWP2	YCR057C	YCR058C YCR055C snoRNA-binding rRNA-processing protein PWP2 UTP1	Conserved 90S pre-ribosomal component	1.83381	0.111995			0.212906	0.0240637
PXR1	YGR280C	telomerase inhibitor GNO1 PinX1	Essential protein involved in rRNA and snoRNA maturation	0.463324	0.0766791			0.105331	0.00252037
PYC1	YGL062W	pyruvate carboxylase 1	Pyruvate carboxylase isoform					0.222658	0.016351
QCR2	YPR191W	COR2 UCR2 ubiquinol--cytochrome-c reductase subunit 2	Subunit 2 of ubiquinol cytochrome-c reductase (Complex III)					0.0761649
RAD34	YDR314C		Protein involved in nucleotide excision repair (NER)					0.223159	0.0114824
RAS2	YNL098C	Ras family GTPase RAS2 CYR3 CTN5 GLC5 TSL7	GTP-binding protein					0.105331	0.00252037
RAT1	YOR048C	TAP1 ssRNA exonuclease RAT1 HKE1 XRN2	Nuclear 5' to 3' single-stranded RNA exonuclease			0.0527778
RCL1	YOL010W	rRNA-processing endoribonuclease	Endonuclease that cleaves pre-rRNA at site A2 for 18S rRNA biogenesis	0.919793	0.0736968			0.154614	0.0145179
RCM1	YNL022C	rRNA (cytosine-C5-)-methyltransferase RCM1	rRNA m5C methyltransferase	0.305676	0.0316734	0.32399	0.0150169
REB1	YBR049C	GRF2 DNA-binding protein REB1	RNA polymerase I enhancer binding protein	0.118206	0.00528326
RET1	YOR207C	RPC128 DNA-directed RNA polymerase III core subunit RET1 PDS2 C128 RPC2	Second-largest subunit of RNA polymerase III	0.0992063				0.0580419	0.00188562
RET2	YFR051C	coatomer subunit delta	Delta subunit of the coatomer complex (COPI)					0.0600358
REX4	YOL080C	putative 3'-5' exonuclease	Putative RNA exonuclease	0.633838	0.054998
RFA1	YAR007C	BUF2 FUN3 RPA1 RPA70 replication factor A subunit protein RFA1	Subunit of heterotrimeric Replication Protein A (RPA)	0.0813492
RFC1	YOR217W	replication factor C subunit 1 CDC44	Subunit of heteropentameric Replication factor C (RF-C)					0.213649	0.015251
RFC2	YJR068W	replication factor C subunit 2	Subunit of heteropentameric Replication factor C (RF-C)					0.0670509	0.00431672
RFC3	YNL290W	replication factor C subunit 3	Subunit of heteropentameric Replication factor C (RF-C)	0.113095				0.221665	0.0102054
RFC4	YOL094C	replication factor C subunit 4	Subunit of heteropentameric Replication factor C (RF-C)					0.112847	0.0139659
RFC5	YBR087W	replication factor C subunit 5	Subunit of heteropentameric Replication factor C (RF-C)					0.125093	0.00416237
RHO1	YPR165W	Rho family GTPase RHO1	GTP-binding protein of the rho subfamily of Ras-like proteins					0.0592851
RHO3	YIL118W	Rho family GTPase RHO3	Non-essential small GTPase of the Rho/Rac family of Ras-like proteins					0.0592851
RIF1	YBR275C	DNA-binding protein RIF1	Protein that binds to the Rap1p C-terminus					0.764797	0.0341292
RIM1	YCR028C-A		ssDNA-binding protein essential for mitochondrial genome maintenance	0.0732323
RIX1	YHR197W	IPI2	Component of the Rix1 complex and possibly pre-replicative complexes			0.662879	0.0120447
RIX7	YLL034C	putative AAA family ATPase RIX7	Putative ATPase of the AAA family			0.393603	0.0395162
RLI1	YDR091C	Fe-S cluster-binding ribosome biosynthesis protein	Essential Fe-S protein					0.222908	0.0107779
RLP24	YLR009W	ATPase-activating ribosome biosynthesis protein	Essential protein required for ribosomal large subunit biogenesis	0.175685	0.00265913	0.175253	0.0274607
RLP7	YNL002C	RPL7	Nucleolar protein similar to large ribosomal subunit L7 proteins	0.848485	0.0568603	0.67399	0.0299115
RNA1	YMR235C	GTPase-activating protein RNA1	GTPase activating protein (GAP) for Gsp1p					0.115091	0.0239884
RNR2	YJL026W	CRT6 ribonucleotide-diphosphate reductase subunit RNR2	Ribonucleotide-diphosphate reductase (RNR), small subunit					0.135103	0.0280828
RNR4	YGR180C	PSO3 CRT3 ribonucleotide-diphosphate reductase subunit RNR4	Ribonucleotide-diphosphate reductase (RNR) small subunit					0.0687946	0.00808089
ROK1	YGL171W	RNA-dependent ATPase ROK1	RNA-dependent ATPase	1.11255	0.111489			0.106825	0.00762549
RPA135	YPR010C	RPA2 RRN2 SRP3 A135 DNA-directed RNA polymerase I core subunit RPA135	RNA polymerase I second largest subunit A135	0.993867	0.041183	0.0755892	0.0132027	0.278956	0.0173305
RPA14	YDR156W	DNA-directed RNA polymerase I subunit RPA14 A14	RNA polymerase I subunit A14	0.0634921
RPA190	YOR341W	A190 DNA-directed RNA polymerase I core subunit RPA190 RRN1	RNA polymerase I largest subunit A190	1.52802	0.104709	0.131313		0.340034	0.0330892
RPA43	YOR340C	DNA-directed RNA polymerase I subunit RPA43 A43	RNA polymerase I subunit A43	0.145262	0.0118049
RPA49	YNL248C	A49 DNA-directed RNA polymerase I subunit RPA49	RNA polymerase I subunit A49	0.332732	0.0388578	0.0858586		0.135595	0.0150874
RPB2	YOR151C	SOH2 DNA-directed RNA polymerase II core subunit RPB2 RPB150 RPO22 B150 SIT2	RNA polymerase II second largest subunit B150	0.192881	0.0292752			0.11459	0.00726427
RPB5	YBR154C	ABC27 DNA-directed RNA polymerase core subunit RPB5	RNA polymerase subunit ABC27	0.144661	0.0219564
RPC19	YNL113W	DNA-directed RNA polymerase core subunit RPC19 AC19	RNA polymerase subunit AC19	0.0818903	0.00327337
RPC40	YPR110C	RPC5 DNA-directed RNA polymerase core subunit RPC40	RNA polymerase subunit AC40	0.311568	0.0439879	0.0747475	0.0072547	0.145105	0.00471406
RPC82	YPR190C	DNA-directed RNA polymerase III subunit C82 RPC80 RPC3	RNA polymerase III subunit C82	0.099026
RPF1	YHR088W	rRNA-binding ribosome biosynthesis protein RPF1	Protein involved in assembly and export of the large ribosomal subunit	0.593434	0.0792275	0.564899	0.0274154
RPF2	YKR081C	rRNA-binding ribosome biosynthesis protein RPF2	Essential protein involved in rRNA maturation and ribosomal assembly	0.753968	0.0727754	1.16742	0.035733	0.117577	0.0132773
RPL10	YLR075W	GRC5 QSR1 L10 ribosomal 60S subunit protein L10 L16	Ribosomal 60S subunit protein L10	0.208754	0.0120912	0.308502	0.0192149	0.227639	0.0376643
RPL11B	YGR085C	ribosomal 60S subunit protein L11B YL22 rp39B L5 L11B L16A	Ribosomal 60S subunit protein L11B	0.0996873	0.0136389	0.110774	0.00353669	0.125093	0.00416237
RPL12B	YDR418W	L12B L15B ribosomal 60S subunit protein L12B L11 YL23	Ribosomal 60S subunit protein L12B	0.238456	0.0259949	0.459933	0.0278981	0.339493	0.0204467
RPL13A	YDL082W	L13e ribosomal 60S subunit protein L13A L13A	Ribosomal 60S subunit protein L13A	0.227633	0.0533134	0.303704	0.00932078	0.186622	0.0212827
RPL14B	YHL001W	L14B ribosomal 60S subunit protein L14B L14e	Ribosomal 60S subunit protein L14B	0.29317	0.0293549	0.551431	0.041317	0.206634	0.0261028
RPL15B	YMR121C	ribosomal 60S subunit protein L15B L15e L15B L13B YL10 rp15R	Ribosomal 60S subunit protein L15B	0.132576		0.210606	0.0117689	0.113339
RPL16A	YIL133C	L13 ribosomal 60S subunit protein L16A YL15 L16A L21A rp22 RPL13	Ribosomal 60S subunit protein L16A	0.450818	0.0693876	0.490067	0.024754	0.223159	0.0114824
RPL16B	YNL069C	L13 rp23 ribosomal 60S subunit protein L16B L16B L21B YL15 RP23	Ribosomal 60S subunit protein L16B	0.520202	0.0659151	0.673064	0.0215076	0.240184	0.0198335
RPL17A	YKL180W	L17A YL17 ribosomal 60S subunit protein L17A RPL17 L20A L22	Ribosomal 60S subunit protein L17A	0.157167	0.0133062	0.31734	0.0312054
RPL18B	YNL301C	ribosomal 60S subunit protein L18B rp28B RP28B L18B L18e	Ribosomal 60S subunit protein L18B	0.171717	0.0279304	0.250168	0.0145068	0.13809	0.0246693
RPL19B	YBL027W	L19e L19B L23B rpl5L ribosomal 60S subunit protein L19B YL14	Ribosomal 60S subunit protein L19B	0.232443	0.0270935	0.600505	0.069873	0.197375	0.0273415
RPL1A	YPL220W	ribosomal 60S subunit protein L1A L1A SSM1 L1 PUB2	Ribosomal 60S subunit protein L1A	0.646946	0.0867084	0.503283	0.00675869	0.437058	0.0237011
RPL2A	YFR031C-A	L2 ribosomal 60S subunit protein L2A L2A L5A RPL5B rp8 YL6	Ribosomal 60S subunit protein L2A			0.419024	0.0344235	0.228495
RPL20B	YOR312C	ribosomal 60S subunit protein L20B L20e L20B RPL18A1 L18B	Ribosomal 60S subunit protein L20B	0.251563	0.0192766	0.360101	0.0194712	0.137839	0.018747
RPL21A	YBR191W	L21A ribosomal 60S subunit protein L21A L21e URP1	Ribosomal 60S subunit protein L21A	0.128788		0.138468	0.00442086	0.0778036	0.00693462
RPL22A	YLR061W	ribosomal 60S subunit protein L22A rp4 l1c L22e L22A YL31	Ribosomal 60S subunit protein L22A	0.0818903	0.00327337	0.181061	0.0129331
RPL23B	YER117W	ribosomal 60S subunit protein L23B L17aB YL32 L14 L23B	Ribosomal 60S subunit protein L23B	0.140091	0.023863	0.374074	0.0119057	0.137589	0.0161618
RPL24B	YGR148C	ribosomal 60S subunit protein L24B L24B L30B L24e RPL30B rp29 YL21	Ribosomal 60S subunit protein L24B	0.0911496	0.00661412	0.0954545		0.0915432
RPL25	YOL127W	L25 ribosomal 60S subunit protein L25 L23 rpl6L YL25	Ribosomal 60S subunit protein L25	0.260823	0.0175956	0.323064	0.0117488	0.193887	0.0099495
RPL26B	YGR034W	L26B YL33 L24 L33B ribosomal 60S subunit protein L26B	Ribosomal 60S subunit protein L26B	0.172318	0.0194442	0.159596	0.018798	0.197375	0.0273415
RPL27B	YDR471W	L27B L27e ribosomal 60S subunit protein L27B	Ribosomal 60S subunit protein L27B	0.130712	0.0185491	0.332744	0.0637487	0.136201
RPL28	YGL103W	L28 ribosomal 60S subunit protein L28 CYH2 L15 rp44 YL24 L29	Ribosomal 60S subunit protein L28	0.126623		0.327357	0.046307	0.0760599	0.00937128
RPL3	YOR063W	YL1 L3 ribosomal 60S subunit protein L3 YOR29-14 rp1 MAK8 TCM1	Ribosomal 60S subunit protein L3	1	0	1	0	1	0
RPL30	YGL030W	ribosomal 60S subunit protein L30 L30e L32 rp73 L30 YL38	Ribosomal 60S subunit protein L30	0.132937		0.491835	0.033133	0.184878	0.0118387
RPL31A	YDL075W	YL28 ribosomal 60S subunit protein L31A L31A RPL34 L31e L34A	Ribosomal 60S subunit protein L31A	0.16366	0.0314918	0.156902	0.00742715	0.0592851
RPL32	YBL092W	L32 ribosomal 60S subunit protein L32 L32e	Ribosomal 60S subunit protein L32	0.260101	0.0329575	0.341498	0.0154814	0.172883	0.0148953
RPL33A	YPL143W	RPL37A L33A ribosomal 60S subunit protein L33A L33e l37A rp47 YL37	Ribosomal 60S subunit protein L33A			0.2133	0.021299	0.12808	0.0230888
RPL34B	YIL052C	L34e ribosomal 60S subunit protein L34B L34B	Ribosomal 60S subunit protein L34B			0.154293	0.00965008
RPL35A	YDL191W	SOS1 ribosomal 60S subunit protein L35A L29 L35A	Ribosomal 60S subunit protein L35A			0.0829545
RPL36A	YMR194W	RPL39B YL39 L36A L39 ribosomal 60S subunit protein L36A L36e	Ribosomal 60S subunit protein L36A	0.0937951	0.00405477	0.055303		0.0592851
RPL36B	YPL249C-A	YL39 L36e ribosomal 60S subunit protein L36B L39 L36B	Ribosomal 60S subunit protein L36B			0.157828	0.00980739	0.0818318
RPL37A	YLR185W	L37A ribosomal 60S subunit protein L37A L43 L37e YL35	Ribosomal 60S subunit protein L37A	0.196849	0.00545561	0.27963	0.0234487	0.132859	0.0116673
RPL37B	YDR500C	YL35 L37B ribosomal 60S subunit protein L37B L37e L43	Ribosomal 60S subunit protein L37B	0.0871212		0.230724	0.0131514
RPL38	YLR325C	L38e L38 ribosomal 60S subunit protein L38	Ribosomal 60S subunit protein L38	0.133357	0.0140051	0.349832	0.0147307
RPL43A	YPR043W	L43A ribosomal 60S subunit protein L43A L43e	Ribosomal 60S subunit protein L43A			0.157828	0.00980739
RPL4B	YDR012W	rp2 YL2 L4B L2B ribosomal 60S subunit protein L4B L4	Ribosomal 60S subunit protein L4B	1.19709	0.118535	1.09832	0.0626005	0.90438	0.0555463
RPL5	YPL131W	YL3 LPI14 RPL1 L5 L1a ribosomal 60S subunit protein L5 L18	Ribosomal 60S subunit protein L5	0.471501	0.0399185	0.801094	0.121679	0.0885563	0.0124348
RPL6A	YML073C	ribosomal 60S subunit protein L6A L6A L17A L6e YL16 rp18 YL16A	Ribosomal 60S subunit protein L6A	0.429894	0.0231513	0.573148	0.0270004	0.27597	0.0164279
RPL6B	YLR448W	YL16 L6B L17B ribosomal 60S subunit protein L6B L6e rp18	Ribosomal 60S subunit protein L6B	0.099026		0.148569	0.00987339	0.0580419	0.00188562
RPL7B	YPL198W	YL8 rp11 L6B L7B ribosomal 60S subunit protein L7B L30	Ribosomal 60S subunit protein L7B	0.310967	0.0425461	1.02551	0.0384638	0.284438	0.0301653
RPL8A	YHL033C	ribosomal 60S subunit protein L8A L8A L4A L8e YL5 MAK7 rp6	Ribosomal 60S subunit protein L8A	0.224507	0.0157065	0.130135	0.00895005	0.136346	0.0159788
RPL8B	YLL045C	ribosomal 60S subunit protein L8B KRB1 YL5 rp6 L8e SCL41 L8B L4B	Ribosomal 60S subunit protein L8B	0.0871212				0.0778036	0.00693462
RPL9B	YNL067W	L8B L9B L6 ribosomal 60S subunit protein L9B rp24 YL11	Ribosomal 60S subunit protein L9B			0.17096	0.0173423
RPN1	YHR027C	NAS1 HRD2 proteasome regulatory particle base subunit RPN1	Non-ATPase base subunit of the 19S RP of the 26S proteasome					0.210662	0.00504074
RPN2	YIL075C	proteasome regulatory particle base subunit RPN2 SEN3	Subunit of the 26S proteasome					0.0963221	0.00500671
RPN6	YDL097C	proteasome regulatory particle lid subunit RPN6 NAS4	Essential, non-ATPase regulatory subunit of the 26S proteasome lid					0.0592851
RPN8	YOR261C	proteasome regulatory particle lid subunit RPN8	Essential non-ATPase regulatory subunit of the 26S proteasome					0.0761649
RPO21	YDL140C	RPB1 RPB220 SUA8 DNA-directed RNA polymerase II core subunit RPO21 B220	RNA polymerase II largest subunit B220	0.350048	0.0405342
RPO26	YPR187W	ABC23 DNA-directed RNA polymerase core subunit RPO26 RPB6	RNA polymerase subunit ABC23	0.155303
RPP0	YLR340W	P0 L10E A0 ribosomal protein P0 RPL10E	Conserved ribosomal protein P0 of the ribosomal stalk					0.365228	0.0534578
RPP2A	YOL039W	ribosomal protein P2A RPLA2 RPL44	Ribosomal protein P2 alpha	0.0732323		0.130556		0.11434	0.00646108
RPP2B	YDR382W	YP2beta ribosomal protein P2B L45 RPL45 YPA1 P2B	Ribosomal protein P2 beta	0.126864	0.0153017	0.0666667		0.262932	0.0181162
RPS10B	YMR230W	S10B S10e ribosomal 40S subunit protein S10B	Protein component of the small (40S) ribosomal subunit	0.0634921				0.0778036	0.00693462
RPS12	YOR369C	S12e S12 ribosomal 40S subunit protein S12	Protein component of the small (40S) ribosomal subunit					0.223409	0.0177314
RPS13	YDR064W	RPS13C YS15 ribosomal 40S subunit protein S13 S13 S15 S27a RPS13B	Protein component of the small (40S) ribosomal subunit	0.250962	0.0164582	0.251431	0.0298977	0.346258	0.0123874
RPS14B	YJL191W	S11 rp59B CRY2 ribosomal 40S subunit protein S14B S14B	Protein component of the small (40S) ribosomal subunit	0.184343	0.0196148			0.121186
RPS15	YOL040C	S19 S21 rp52 RPS21 ribosomal 40S subunit protein S15 S15	Protein component of the small (40S) ribosomal subunit	0.226551	0.0198424	0.0652778		0.20439	0.0201539
RPS16B	YDL083C	S9 S16B ribosomal 40S subunit protein S16B rp61R	Protein component of the small (40S) ribosomal subunit	0.387566	0.0335764	0.302862	0.0009272	0.20489	0.0162657
RPS17A	YML024W	rp51A RP51A RPL51A S17e S17A ribosomal 40S subunit protein S17A	Ribosomal protein 51 (rp51) of the small (40s) subunit			0.0654882	0.00739656
RPS17B	YDR447C	rp51B S17B ribosomal 40S subunit protein S17B S17e RP51B RPL51B	Ribosomal protein 51 (rp51) of the small (40s) subunit	0.0732323
RPS18A	YDR450W	S13 S18A ribosomal 40S subunit protein S18A	Protein component of the small (40S) ribosomal subunit	0.178932	0.014508			0.164866	0.0091433
RPS19B	YNL302C	YS16B RP55B rp55B S19B S19e ribosomal 40S subunit protein S19B S16aB	Protein component of the small (40S) ribosomal subunit	0.077381				0.177363	0.023305
RPS1B	YML063W	PLC2 RP10B rp10B S1e ribosomal 40S subunit protein S1B S1B	Ribosomal protein 10 (rp10) of the small (40S) subunit	0.199495	0.0147966	0.165404	0.0244289	0.178606	0.0348233
RPS2	YGL123W	ribosomal 40S subunit protein S2 S5 S4 S2 rp12 Ys5 SUP138 SUP44 RPS4 SUP38	Protein component of the small (40S) subunit	0.296537	0.0134449	0.182828	0.0055632	0.368263	0.0159724
RPS20	YHL015W	S10 ribosomal 40S subunit protein S20 URP2	Protein component of the small (40S) ribosomal subunit					0.201153	0.0129502
RPS24A	YER074W	S24A ribosomal 40S subunit protein S24A S24e RPS24EA	Protein component of the small (40S) ribosomal subunit	0.129509	0.0245054	0.109933	0.00849515
RPS24B	YIL069C	ribosomal 40S subunit protein S24B S24e S24B RPS24EB	Protein component of the small (40S) ribosomal subunit	0.242304	0.0221523			0.107075	0.00807636
RPS25B	YLR333C	S25B S31B ribosomal 40S subunit protein S25B S25e YS23 rp45	Protein component of the small (40S) ribosomal subunit					0.163123	0.00840006
RPS26A	YGL189C	S26A RPS26 S26e ribosomal 40S subunit protein S26A	Protein component of the small (40S) ribosomal subunit	0.0811688		0.0997475	0.00739831	0.106183
RPS28B	YLR264W	RPS33B ribosomal 40S subunit protein S28B YS27 S28e S33B S28B	Protein component of the small (40S) ribosomal subunit	0.160414	0.0200126	0.144949	0.0195366	0.0592851
RPS3	YNL178W	S3 ribosomal 40S subunit protein S3 SUF14 YS3 rp13	Protein component of the small (40S) ribosomal subunit					0.191853	0.0506553
RPS31	YLR167W	YS24 S31 S37 RPS37 UBI3 ubiquitin-ribosomal 40S subunit protein S31 fusion protein UB13 S31e	Fusion protein cleaved to yield ribosomal protein S31 and ubiquitin	0.0813492
RPS5	YJR123W	YS8 rp14 S5 S2 ribosomal 40S subunit protein S5 S7	Protein component of the small (40S) ribosomal subunit	0.109127				0.0889276
RPS6A	YPL090C	S10A S6A ribosomal 40S subunit protein S6A S6e rp9 YS4	Protein component of the small (40S) ribosomal subunit	0.210678	0.0399706	0.156061	0.0030721	0.314952	0.0394667
RPS7A	YOR096W	rp30 S7A ribosomal 40S subunit protein S7A S7e RPS30	Protein component of the small (40S) ribosomal subunit	0.130111	0.00559045	0.0856061		0.0960719	0.0041341
RPS7B	YNL096C	rp30 S7e S7B ribosomal 40S subunit protein S7B	Protein component of the small (40S) ribosomal subunit	0.433141	0.032851	0.254966	0.012377	0.235655	0.0270162
RPS8B	YER102W	S8B S14B ribosomal 40S subunit protein S8B S8e YS9 rp19	Protein component of the small (40S) ribosomal subunit	0.269481	0.00602572	0.219613	0.031324	0.114841	0.0151878
RPS9A	YPL081W	S4 S9A S13 ribosomal 40S subunit protein S9A rp21 YS11	Protein component of the small (40S) ribosomal subunit	0.0996873	0.0136389
RPT1	YKL145W	YTA3 CIM5 proteasome regulatory particle base subunit RPT1	ATPase of the 19S regulatory particle of the 26S proteasome					0.0900538
RPT2	YDL007W	YHS4 YTA5 proteasome regulatory particle base subunit RPT2	ATPase of the 19S regulatory particle of the 26S proteasome					0.16686	0.0196165
RPT3	YDR394W	YTA2 YNT1 proteasome regulatory particle base subunit RPT3	ATPase of the 19S regulatory particle of the 26S proteasome	0.0811688				0.221915	0.019302
RPT4	YOR259C	PCS1 SUG2 CRL13 proteasome regulatory particle base subunit RPT4	ATPase of the 19S regulatory particle of the 26S proteasome					0.0855694	0.00787318
RPT5	YOR117W	proteasome regulatory particle base subunit RPT5 YTA1	ATPase of the 19S regulatory particle of the 26S proteasome	0.162698				0.127337	0.0211739
RPT6	YGL048C	CIM3 CRL3 SCB68 SUG1 proteasome regulatory particle base subunit RPT6	ATPase of the 19S regulatory particle of the 26S proteasome	0.132155	0.0345255			0.127087	0.0137955
RQC2	YPL009C	TAE2	Component of RQC, which mediates nascent chain degradation					0.0795473	0.0142873
RRM3	YHR031C	RTT104	DNA helicase involved in rDNA replication and Ty1 transposition	0.0811688
RRN5	YLR141W		Protein involved in transcription of rDNA by RNA polymerase I					0.0683183
RRN9	YMR270C		Protein involved in promoting high level transcription of rDNA					0.125343	0.0052395
RRP1	YDR087C		Essential evolutionarily conserved nucleolar protein	0.344757	0.0199392	0.29537	0.0109687	0.0580419	0.00188562
RRP12	YPL012W	mRNA-binding protein RRP12	Protein required for export of the ribosomal subunits	1.61905	0.125047	0.083165	0.0161829	0.32874	0.0169111
RRP14	YKL082C	ribosome biosynthesis protein RRP14	Essential protein, constituent of 66S pre-ribosomal particles	0.211279	0.0291632	0.154293	0.00965008
RRP15	YPR143W		Nucleolar protein	0.497234	0.0280031	0.113384	0.0198041
RRP17	YDR412W		Component of the pre-60S pre-ribosomal particle			0.303788	0.00972468
RRP3	YHR065C	RNA-dependent ATPase RRP3	Protein involved in rRNA processing	0.169673	0.0166408
RRP4	YHR069C	exosome non-catalytic core subunit RRP4	Exosome non-catalytic core component	0.236412	0.0105665
RRP40	YOL142W	MTR14 exosome non-catalytic core subunit RRP40	Exosome non-catalytic core component	0.102934	0.022925
RRP42	YDL111C	exosome non-catalytic core subunit RRP42	Exosome non-catalytic core component	0.111592	0.0162125
RRP43	YCR035C	exosome non-catalytic core subunit RRP43	Exosome non-catalytic core component	0.099026
RRP45	YDR280W	exosome non-catalytic core subunit RRP45	Exosome non-catalytic core component	0.230399	0.0254784	0.0580808
RRP46	YGR095C	exosome non-catalytic core subunit RRP46	Exosome non-catalytic core component	0.0818903	0.00327337
RRP5	YMR229C		RNA binding protein involved in synthesis of both 18S and 5.8S rRNAs	7.28427	0.716987			0.682473	0.0598148
RRP6	YOR001W	exosome nuclease subunit RRP6	Nuclear exosome exonuclease component	0.390933	0.0183752	0.0803872	0.0129061
RRP7	YCL031C		Essential protein involved in rRNA processing and ribosome biogenesis	0.36051	0.0272743			0.0592851
RRP8	YDR083W	25S rRNA (adenine645-N1)-methyltransferase	Nucleolar S-adenosylmethionine-dependent rRNA methyltransferase	0.202742	0.0106365	0.0580808		0.0600358
RRP9	YPR137W		Protein involved in pre-rRNA processing	0.95671	0.0816532			0.203647	0.0201846
RRS1	YOR294W		Essential protein that binds ribosomal protein L11	0.58634	0.0587098	0.44798	0.0176864	0.0765604	0.0101252
RRT14	YIL127C		Putative protein of unknown function	0.378187	0.0635947			0.0592851
RSA3	YLR221C		Protein with a likely role in ribosomal maturation	0.39406	0.0569217
RSA4	YCR072C		WD-repeat protein involved in ribosome biogenesis			0.918771	0.0164429
RSC8	YFR037C	SWH3	Component of the RSC chromatin remodeling complex	0.0992063
RSM28	YDR494W	mitochondrial 37S ribosomal protein RSM28	Mitochondrial ribosomal protein of the small subunit	0.0818903	0.00327337
RSP5	YER125W	SMM1 MDP1 MUT2 NPI1 UBY1 NEDD4 family E3 ubiquitin-protein ligase	E3 ubiquitin ligase of NEDD4 family					0.0761649
RTN1	YDR233C		Reticulon protein					0.0683183
RVB1	YDR190C	RuvB family ATP-dependent DNA helicase pontin TIH1 TIP49A TIP49	ATP-dependent DNA helicase, also known as pontin	0.172439	0.0130935			0.120072
RVB2	YPL235W	TIH2 TIP48 TIP49B RuvB family ATP-dependent DNA helicase reptin	ATP-dependent DNA helicase, also known as reptin	0.227152	0.0135655			0.107075	0.00807636
SAC1	YKL212W	RSD1 phosphatidylinositol-3-phosphatase SAC1	Phosphatidylinositol phosphate (PtdInsP) phosphatase	0.141414	0.0313715			0.261189	0.00848531
SAC6	YDR129C	ABP67 fimbrin	Fimbrin, actin-bundling protein					0.0580419	0.00188562
SAH1	YER043C	adenosylhomocysteinase	S-adenosyl-L-homocysteine hydrolase					0.20439	0.0201539
SAM2	YDR502C	ETH2 methionine adenosyltransferase SAM2	S-adenosylmethionine synthetase					0.155857	0.0108984
SAR1	YPL218W	Arf family GTPase SAR1	GTPase, GTP-binding protein of the ARF family					0.0889276
SAS10	YDL153C	rRNA-processing protein SAS10 UTP3	Subunit of U3-containing Small Subunit (SSU) processome complex	0.981121	0.0863369			0.0900538
SAS3	YBL052C	KAT6	Histone acetyltransferase catalytic subunit of NuA3 complex	0.102934	0.022925
SCP160	YJL080C		Essential RNA-binding G protein effector of mating response pathway					0.293947	0.0331544
SCS2	YER120W	phosphatidylinositol-binding protein SCS2	Integral ER membrane protein, regulates phospholipid metabolism	0.136003	0.016533			0.0978156	0.0090193
SDA1	YGR245C		Protein required for actin organization and passage through Start	0.0952381		0.521549	0.0506273	0.0600358
SEC14	YMR079W	PIT1 phosphatidylinositol/phosphatidylcholine transfer protein SEC14	Phosphatidylinositol/phosphatidylcholine transfer protein	0.0811688				0.0765604	0.0101252
SEC21	YNL287W	coatomer subunit gamma	Gamma subunit of coatomer					0.0870629	0.00282844
SEC23	YPR181C	GTPase-activating protein SEC23	GTPase-activating protein, stimulates the GTPase activity of Sar1p					0.212406	0.00672867
SEC24	YIL109C	ANU1 COPII subunit SEC24	Component of the Sec23p-Sec24p heterodimer of the COPII vesicle coat					0.135846	0.00836572
SEC26	YDR238C	coatomer subunit beta	Essential beta-coat protein of the COPI coatomer					0.167111	0.0253787
SEC27	YGL137W	coatomer subunit beta'	Essential beta'-coat protein of the COPI coatomer					0.22868	0.0129222
SEC31	YDL195W	WEB1	Component of the Sec13p-Sec31p complex of the COPII vesicle coat	0.0811688				0.230424	0.00374851
SEC4	YFL005W	Rab family GTPase SEC4 SRO6	Rab family GTPase					0.154364	0.00562277
SEC53	YFL045C	phosphomannomutase SEC53 ALG4	Phosphomannomutase	0.126984				0.106825	0.00762549
SEC63	YOR254C	PTL1 protein-transporting protein SEC63	Essential subunit of Sec63 complex					0.0960719	0.0041341
SEN1	YLR430W	CIK3 NRD2 putative DNA/RNA helicase SEN1	Presumed helicase and subunit of the Nrd1 complex (Nrd1p-Nab3p-Sen1p)	0.077381				0.160879	0.0324842
SER3	YER081W	phosphoglycerate dehydrogenase SER3	3-phosphoglycerate dehydrogenase and alpha-ketoglutarate reductase					0.262932	0.0181162
SES1	YDR023W	SerRS serine--tRNA ligase SES1	Cytosolic seryl-tRNA synthetase					0.0958216	0.0132661
SFB3	YHR098C	LST1	Component of the Sec23p-Sfb3p heterodimer of the COPII vesicle coat					0.0592851
SGD1	YLR336C		Essential nuclear protein	0.302429	0.0241988			0.0687946	0.00808089
SGS1	YMR190C	ATP-dependent DNA helicase SGS1	RecQ family nucleolar DNA helicase					0.0683183
SHM1	YBR263W	SHMT1 TMP3 glycine hydroxymethyltransferase SHM1	Mitochondrial serine hydroxymethyltransferase					0.170889	0.0121146
SHM2	YLR058C	SHMT2 glycine hydroxymethyltransferase SHM2	Cytosolic serine hydroxymethyltransferase					0.0978156	0.0090193
SIP3	YNL257C	LAM3	Putative sterol transfer protein					0.630695	0.0327648
SKI6	YGR195W	exosome non-catalytic core subunit SKI6 ECM20 RRP41	Exosome non-catalytic core component	0.0811688
SLA2	YNL243W	END4 MOP2	Adaptor protein that links actin to clathrin and endocytosis					0.0592851
SLC1	YDL052C	1-acylglycerol-3-phosphate O-acyltransferase SLC1	1-acyl-sn-glycerol-3-phosphate acyltransferase			0.0527778		0.0900538
SLD3	YGL113W		Protein involved in the initiation of DNA replication					0.11434	0.00646108
SMB1	YER029C	SmB mRNA splicing protein SMB1 Sm B	Core Sm protein Sm B	0.172318	0.0194442			0.0670509	0.00431672
SMC3	YJL074C	cohesin subunit SMC3	Subunit of the multiprotein cohesin complex	0.0937951	0.00405477
SMD1	YGR074W	SPP92 mRNA splicing protein SMD1	Core Sm protein Sm D1	0.0634921
SMD3	YLR147C	Sm D3 SLT16 mRNA splicing protein SMD3	Core Sm protein Sm D3	0.0813492
SNQ2	YDR011W	ATP-binding cassette transporter SNQ2	Plasma membrane ATP-binding cassette (ABC) transporter	0.159812	0.0227311			0.145355	0.0107895
SNU13	YEL026W	RNA binding protein SNU13	RNA binding protein	0.184223	0.0212163			0.0548048
SOD2	YHR008C	superoxide dismutase SOD2	Mitochondrial manganese superoxide dismutase					0.0963221	0.00500671
SOF1	YLL011W	rRNA-processing protein SOF1	Protein required for biogenesis of 40S (small) ribosomal subunit	1.21344	0.130806			0.208919	0.0141885
SPB1	YCL054W	27S pre-rRNA (guanosine2922-2'-O)-methyltransferase	AdoMet-dependent methyltransferase	0.338624	0.0511673	1.46827	0.0251986	0.137839	0.018747
SPB4	YFL002C	putative ATP-dependent RNA helicase SPB4	Putative ATP-dependent RNA helicase			0.998148	0.0176007
SPC110	YDR356W	NUF1 XCM1	Inner plaque spindle pole body (SPB) component					0.457861	0.0205517
SPC29	YPL124W	LPH3 NIP29	Inner plaque spindle pole body (SPB) component					0.0727986
SPC42	YKL042W		Central plaque component of spindle pole body (SPB)					0.201153	0.0129502
SPE3	YPR069C	spermidine synthase	Spermidine synthase					0.164616	0.0154627
SPF1	YEL031W	ion-transporting P-type ATPase SPF1 PER9 PIO1 COD1	P-type ATPase, ion transporter of the ER membrane					0.175869	0.0153436
SPN1	YPR133C	IWS1	Protein involved in RNA polymerase II transcription	0.0811688
SPT16	YGL207W	SSF1 CDC68 chromatin-remodeling protein SPT16	Subunit of the heterodimeric FACT complex (Spt16p-Pob3p)	0.185065
SPT5	YML010W	transcription elongation factor SPT5	Component of universally conserved Spt4/5 complex (DSIF complex)	0.212121	0.0218693
SQS1	YNL224C	PFA1	Protein that stimulates the ATPase and helicase activities of Prp43p			0.127441	0.00672629
SRO9	YCL037C		Cytoplasmic RNA-binding protein	0.108947	0.00885371	0.110774	0.00353669	0.112847	0.0139659
SRP40	YKR092C		Nucleolar serine-rich protein	0.487975	0.029832			0.103838	0.0124566
SRP68	YPL243W	signal recognition particle subunit SRP68	Core component of the signal recognition particle (SRP) complex					0.506644	0.0160278
SRP72	YPL210C	signal recognition particle subunit SRP72	Core component of the signal recognition particle (SRP)	0.0959596				0.385289	0.0200268
SSA2	YLL024C	YG102 Hsp70 family chaperone SSA2	ATP-binding protein					0.320223	0.028911
SSB2	YNL209W	YG103 Hsp70 family ATPase SSB2	Cytoplasmic ATPase that is a ribosome-associated molecular chaperone	0.319865	0.0544043			0.623971	0.0157185
SSC1	YJR045C	mtHSP70 ENS1 Hsp70 family ATPase SSC1	Hsp70 family ATPase	0.343555	0.0561067			0.336998	0.0175399
SSE1	YPL106C	adenyl-nucleotide exchange factor SSE1 LPG3 MSI3	ATPase component of heat shock protein Hsp90 chaperone complex					0.321224	0.0242291
SSF1	YHR066W	rRNA-binding ribosome biosynthesis protein	Constituent of 66S pre-ribosomal particles	0.229798	0.0186139
SSF2	YDR312W	rRNA-binding ribosome biosynthesis protein	Protein required for ribosomal large subunit maturation	1.71477	0.122164	0.133333		0.105331	0.00252037
SSH1	YBR283C		Subunit of the Ssh1 translocon complex					0.0765604	0.0101252
SSZ1	YHR064C	PDR13	Hsp70 protein that interacts with Zuo1p (a DnaJ homolog)					0.281451	0.0190442
STE24	YJR117W	AFC1 zinc metalloprotease PIO2	Highly conserved zinc metalloprotease					0.0739247
STM1	YLR150W	MPT4	Protein required for optimal translation under nutrient stress	0.314093	0.0728527	0.150337	0.0189768
STT3	YGL022W	dolichyl-diphosphooligosaccharide--protein glycosyltransferase subunit STT3	Subunit of the oligosaccharyltransferase complex of the ER lumen					0.0778036	0.00693462
STT4	YLR305C	1-phosphatidylinositol 4-kinase STT4	Phosphatidylinositol-4-kinase					0.140374	0.0225496
SUB2	YDL084W	ATP-dependent RNA helicase SUB2	Component of the TREX complex required for nuclear mRNA export	0.111592	0.0162125			0.143611	0.00673277
SUI2	YJR007W	translation initiation factor eIF2 subunit alpha	Alpha subunit of the translation initiation factor eIF2					0.154114	0.00439745
SUI3	YPL237W	translation initiation factor eIF2 subunit beta	Beta subunit of the translation initiation factor eIF2	0.145262	0.0118049	0.144192	0.015444	0.172382	0.00493385
SUM1	YDR310C		Transcriptional repressor that regulates middle-sporulation genes	0.103896
SUP35	YDR172W	[PSI(+)] GST1 PNM2 SAL3 SUF12 SUP2 SUP36 translation termination factor GTPase eRF3 [PSI] eRF3	Translation termination factor eRF3			0.292593	0.0284688
SUP45	YBR143C	SAL4 SUP1 SUP47 translation termination factor eRF1 eRF1	Polypeptide release factor (eRF1) in translation termination					0.190901	0.0101673
SUV3	YPL029W	LPB2 ATP-dependent RNA helicase SUV3	ATP-dependent RNA helicase					0.0727986
TAF14	YPL129W	TafII30 TFG3 TAF30 SWP29 TATA-binding protein-associated factor TAF14 ANC1	Subunit of TFIID, TFIIF, INO80, SWI/SNF, and NuA3 complexes	0.0811688
TAL1	YLR354C	sedoheptulose-7-phosphate:D-glyceraldehyde-3-phosphate transaldolase TAL1	Transaldolase, enzyme in the non-oxidative pentose phosphate pathway	0.0813492
TAT1	YBR069C	VAP1 TAP1 amino acid transporter TAT1	Amino acid transporter for valine, leucine, isoleucine, and tyrosine					0.0600358
TCB3	YML072C		Cortical ER protein involved in ER-plasma membrane tethering	0.0634921				0.195131	0.0252373
TCO89	YPL180W		Subunit of TORC1 (Tor1p or Tor2p-Kog1p-Lst8p-Tco89p)					0.282444	0.0223804
TDH1	YJL052W	glyceraldehyde-3-phosphate dehydrogenase (phosphorylating) TDH1 GLD3 GAPDH	Glyceraldehyde-3-phosphate dehydrogenase (GAPDH), isozyme 1	0.176587				0.300462	0.0231513
TDH2	YJR009C	GLD2 GAPDH glyceraldehyde-3-phosphate dehydrogenase (phosphorylating) TDH2	Glyceraldehyde-3-phosphate dehydrogenase (GAPDH), isozyme 2	0.134921				0.11459	0.00726427
TDH3	YGR192C	GLD1 HSP35 HSP36 GPD glyceraldehyde-3-phosphate dehydrogenase (phosphorylating) TDH3 GAPDH SSS2	Glyceraldehyde-3-phosphate dehydrogenase (GAPDH), isozyme 3	0.517076	0.115736			0.700241	0.0452213
TEF1	YPR080W	eEF1A translation elongation factor EF-1 alpha EF-1 alpha	Translational elongation factor EF-1 alpha					0.238642	0.0428618
TEF4	YKL081W	EFC1 translation elongation factor EF1B gamma	Gamma subunit of translational elongation factor eEF1B					0.123874
TGS1	YPL157W	RNA methyltransferase	Trimethyl guanosine synthase, conserved nucleolar methyl transferase	0.0970418	0.0115233
THR1	YHR025W	homoserine kinase	Homoserine kinase					0.0670509	0.00431672
THR4	YCR053W	threonine synthase THR4	Threonine synthase					0.201904	0.014837
THS1	YIL078W	threonine--tRNA ligase THS1	Threonyl-tRNA synthetase	0.0811688				0.147099	0.0195772
TIF2	YJL138C	translation initiation factor eIF4A eIF4A	Translation initiation factor eIF4A	0.141414	0.0313715			0.300712	0.0175009
TIF3	YPR163C	STM1 RBL3 eIF4B	Translation initiation factor eIF-4B	0.166667				0.849083	0.0738974
TIF34	YMR146C	translation initiation factor eIF3 subunit i	eIF3i subunit of the eukaryotic translation initiation factor 3 (eIF3)					0.150877	0.0160628
TIF35	YDR429C	translation initiation factor eIF3 core subunit g	eIF3g subunit of the eukaryotic translation initiation factor 3 (eIF3)					0.156358	0.0217311
TIF4631	YGR162W	translation initiation factor eIF4G eiF4G1	Translation initiation factor eIF4G					0.0980658	0.0130515
TIF6	YPR016C	CDC95 translation initiation factor 6	Constituent of 66S pre-ribosomal particles	0.217893	0.0177074	0.545455	0.0262432
TKL1	YPR074C	transketolase TKL1	Transketolase	0.0871212				0.2144	0.0229212
TMA19	YKL056C	MMI1 RBF18	Protein that associates with ribosomes					0.0763102	0.00342528
TMA23	YMR269W	YMR268W-A	Nucleolar protein implicated in ribosome biogenesis	0.311568	0.0439879			0.0780539	0.00728131
TOF2	YKR010C		Protein required for rDNA silencing and mitotic rDNA condensation					0.0754141
TOM1	YDR457W	E3 ubiquitin-protein ligase TOM1	E3 ubiquitin ligase of the hect-domain class	0.211039
TOM70	YNL121C	protein channel TOM70 OMP1 MOM72 MAS70	Component of the TOM (translocase of outer membrane) complex					0.0592851
TOP2	YNL088W	TOR3 TRF3 DNA topoisomerase 2	Topoisomerase II	0.31746	0.0563063
TOR1	YJR066W	DRR1 phosphatidylinositol kinase-related protein kinase TOR1	PIK-related protein kinase and rapamycin target					1.12381	0.0600897
TOR2	YKL203C	DRR2 phosphatidylinositol kinase-related protein kinase TOR2	PIK-related protein kinase and rapamycin target	0.0811688				0.466579	0.0342271
TPA1	YER049W	oxidative DNA demethylase	Fe(II)/2-oxoglutarate-dependent dioxygenase family member	0.077381
TPI1	YDR050C	triose-phosphate isomerase TPI1	Triose phosphate isomerase, abundant glycolytic enzyme	0.129509	0.0245054
TPS1	YBR126C	alpha,alpha-trehalose-phosphate synthase (UDP-forming) TPS1 BYP1 CIF1 FDP1 TSS1 GLC6 GGS1	Synthase subunit of trehalose-6-P synthase/phosphatase complex					0.105331	0.00252037
TPS2	YDR074W	HOG2 PFK3 trehalose-phosphatase TPS2	Phosphatase subunit of the trehalose-6-P synthase/phosphatase complex					0.11434	0.00646108
TPS3	YMR261C	trehalose 6-phosphate synthase/phosphatase complex subunit	Regulatory subunit of trehalose-6-phosphate synthase/phosphatase					0.0580419	0.00188562
TRF5	YNL299W	non-canonical poly(A) polymerase TRF5	Non-canonical poly(A) polymerase			0.109007	0.0057142
TRM1	YDR120C	tRNA (guanine26-N2)-dimethyltransferase	tRNA methyltransferase					0.144855	0.00974197
TRP2	YER090W	anthranilate synthase TRP2	Anthranilate synthase					0.0922939
TRP5	YGL026C	tryptophan synthase TRP5	Tryptophan synthase					0.20464	0.0158725
TSA1	YML028W	cTPxI ZRG14 TPX1 thioredoxin peroxidase TSA1	Thioredoxin peroxidase					0.0795473	0.0142873
TSC11	YER093C	AVO3 TORC2 complex subunit TSC11	Subunit of TORC2 (Tor2p-Lst8p-Avo1-Avo2-Tsc11p-Bit61p)					0.174376	0.0113288
TSC13	YDL015C	trans-2-enoyl-CoA reductase (NADPH) TSC13	Enoyl reductase					0.0592851
TUB1	YML085C	alpha-tubulin TUB1	Alpha-tubulin					0.0686937
TUB2	YFL037W	ARM10 SHE8 beta-tubulin	Beta-tubulin					0.13809	0.0246693
TUF1	YOR187W	translation elongation factor Tu tufM	Mitochondrial translation elongation factor Tu (EF-Tu)	0.215909				0.146598	0.0141324
TYR1	YBR166C	prephenate dehydrogenase (NADP(+))	Prephenate dehydrogenase involved in tyrosine biosynthesis					0.0580419	0.00188562
UAF30	YOR295W		Subunit of UAF (upstream activation factor) complex					0.0978156	0.0090193
UBA1	YKL210W	E1 ubiquitin-activating protein UBA1	Ubiquitin activating enzyme (E1)	0.13961				0.275178	0.0323236
UBI4	YLL039C	UB14 SCD2 ubiquitin	Ubiquitin					0.0963221	0.00500671
UBP10	YNL186W	DOT4 ubiquitin-specific protease UBP10	Ubiquitin-specific protease, deubiquitinates Ub-protein moieties	0.190236	0.0186773
UGP1	YKL035W	UTP glucose-1-phosphate uridylyltransferase	UDP-glucose pyrophosphorylase (UGPase)					0.175869	0.0153436
URA2	YJL130C	bifunctional carbamoylphosphate synthetase/aspartate transcarbamylase	Bifunctional carbamoylphosphate synthetase/aspartate transcarbamylase					0.81433	0.0358791
URA3	YEL021W	orotidine-5'-phosphate decarboxylase	Orotidine-5'-phosphate (OMP) decarboxylase					0.0683183
URA5	YML106W	PYR5 orotate phosphoribosyltransferase URA5	Major orotate phosphoribosyltransferase (OPRTase) isozyme					0.0885563	0.0124348
URA7	YBL039C	CTP synthase URA7	Major CTP synthase isozyme (see also URA8)					0.0548048
URB1	YKL014C	NPA1	Protein required for the normal accumulation of 25S and 5.8S rRNAs	3.90524	0.236099			0.708507	0.0562899
URB2	YJR041C	NPA2	Protein required for normal metabolism of the rRNA primary transcript	1.83033	0.152133			0.302956	0.02849
UTP10	YJL109C	snoRNA-binding rRNA-processing protein UTP10	Nucleolar protein	3.78944	0.285757			0.477082	0.0337403
UTP11	YKL099C	rRNA-processing protein UTP11	Subunit of U3-containing Small Subunit (SSU) processome complex	0.568543	0.0455751	0.0580808		0.107075	0.00807636
UTP13	YLR222C		Nucleolar protein	1.59187	0.142758			0.194138	0.0106078
UTP14	YML093W		Subunit of U3-containing Small Subunit (SSU) processome complex	1.56205	0.158786	0.0527778		0.0761649
UTP15	YMR093W	snoRNA-binding rRNA-processing protein UTP15	Nucleolar protein	0.911015	0.108759	0.0830808	0.00265252	0.203397	0.0119184
UTP18	YJL069C		Small-subunit processome protein involved in pre-18S rRNA maturation	0.584536	0.00879252			0.0580419	0.00188562
UTP20	YBL004W		Component of the small-subunit (SSU) processome	3.79233	0.240887			0.410281	0.0421465
UTP21	YLR409C	rRNA-processing protein UTP21	Subunit of U3-containing 90S preribosome and SSU processome complexes	1.51203	0.114654			0.117828	0.0135081
UTP22	YGR090W	rRNA-processing protein UTP22	Component of the small-subunit processome	2.38288	0.19881			0.821547	0.0830766
UTP23	YOR004W	rRNA-binding ribosome biosynthesis protein UTP23	Component of the small subunit processome	0.26936	0.0287472	0.067803		0.125093	0.00416237
UTP25	YIL091C	rRNA-binding ribosome biosynthesis protein UTP25	Nucleolar protein	0.263348	0.0428144
UTP30	YKR060W		Putative subunit of U3-containing 90S preribosome complex	0.377706	0.0371187
UTP4	YDR324C		Subunit of U3-containing 90S preribosome and SSU processome complexes	1.46501	0.148503			0.142861	0.022504
UTP5	YDR398W		Subunit of U3-containing Small Subunit (SSU) processome complex	1.06842	0.0686082			0.0760599	0.00937128
UTP6	YDR449C	snoRNA-binding rRNA-processing protein UTP6	Nucleolar protein	1.12915	0.0747653
UTP7	YER082C	KRE31	Nucleolar protein	0.722463	0.0441168			0.150828
UTP8	YGR128C		Nucleolar protein required for export of tRNAs from the nucleus	0.782468	0.082187			0.146848	0.0144242
UTP9	YHR196W		Nucleolar protein	1.2809	0.105645			0.183135	0.00480912
VAR1	Q0140	mitochondrial 37S ribosomal protein VAR1 VARI	Mitochondrial ribosomal protein of the small subunit					0.0863121
VAS1	YGR094W	valine--tRNA ligase	Mitochondrial and cytoplasmic valyl-tRNA synthetase	0.0964406	0.0146376			0.2144	0.0229212
VIP1	YLR410W	inositol polyphosphate kinase VIP1	Inositol hexakisphosphate and inositol heptakisphosphate kinase					0.0763102	0.00342528
VMA1	YDL185W	CLS8 H(+)-transporting V1 sector ATPase subunit A TFP1	Subunit A of the V1 peripheral membrane domain of V-ATPase	0.117063				0.608197	0.0195587
VMA13	YPR036W	CLS11 H(+)-transporting V1 sector ATPase subunit H	Subunit H of the V1 peripheral membrane domain of V-ATPase					0.145105	0.00471406
VMA2	YBR127C	ATPSV VAT2 H(+)-transporting V1 sector ATPase subunit B	Subunit B of V1 peripheral membrane domain of vacuolar H+-ATPase	0.34139	0.034507			0.531588	0.0719268
VMA5	YKL080W	VAT3 CSL5 H(+)-transporting V1 sector ATPase subunit C	Subunit C of the V1 peripheral membrane domain of V-ATPase					0.136201
VMA6	YLR447C	H(+)-transporting V0 sector ATPase subunit d	Subunit d of the V0 integral membrane domain of V-ATPase					0.0600358
VPH1	YOR270C	H(+)-transporting V0 sector ATPase subunit a	Subunit a of vacuolar-ATPase V0 domain	0.147306	0.032561			0.317987	0.0151981
VPS1	YKR001C	GRD1 LAM1 SPO15 VPL1 VPT26 dynamin-like GTPase VPS1	Dynamin-like GTPase required for vacuolar sorting	0.123497	0.0208364			0.125093	0.00416237
VPS13	YLL040C	VPT2 SOI1 membrane morphogenesis protein VPS13	Protein involved in prospore membrane morphogenesis	0.0811688				0.0960719	0.0041341
VTC2	YFL004W	vacuolar transporter chaperone PHM1	Subunit of vacuolar transporter chaperone (VTC) complex					0.0727986
VTC3	YPL019C	vacuolar transporter chaperone PHM2	Subunit of vacuolar transporter chaperone (VTC) complex					0.0858197	0.0154187
VTC4	YJL012C	PHM3 YJL012C-A	Vacuolar membrane polyphosphate polymerase					0.16636	0.0191543
WBP1	YEL002C	dolichyl-diphosphooligosaccharide-protein glycotransferase	Beta subunit of the oligosaccharyl transferase glycoprotein complex	0.13474				0.0780539	0.00728131
WTM1	YOR230W	transcriptional modulator	Transcriptional modulator					0.135595	0.0150874
XRN1	YGL173C	KEM1 SEP1 DST2 SKI1 chromatin-binding exonuclease XRN1 RAR5	Evolutionarily-conserved 5'-3' exonuclease	0.156566	0.0283834			0.486341	0.0339409
YBL028C	YBL028C		Protein of unknown function that may interact with ribosomes			0.172811	0.0168469
YBL100W-A	YBL100W-A	TY2A_B gag protein YBL101W-A	Retrotransposon TYA Gag gene co-transcribed with TYB Pol					0.19065	0.0092196
YBT1	YLL048C	BAT1 bile acid-transporting ATPase YBT1	Transporter of the ATP-binding cassette (ABC) family					0.127087	0.0137955
YCF1	YDR135C	ATP-binding cassette glutathione S-conjugate transporter YCF1	Vacuolar glutathione S-conjugate transporter					0.188116	0.0295113
YCK2	YNL154C	serine/threonine protein kinase YCK2	Palmitoylated plasma membrane-bound casein kinase I (CK1) isoform					0.0850689	0.0145298
YCP4	YCR004C	flavodoxin-like fold family protein	Protein of unknown function					0.0885563	0.0124348
YCR016W	YCR016W		Putative protein of unknown function	0.756013	0.0716429
YDL124W	YDL124W	aldo-keto reductase superfamily protein	NADPH-dependent alpha-keto amide reductase					0.126837	0.00995854
YEF3	YLR249W	EF-3 translation elongation factor EF-3 TEF3 eEF3	Translation elongation factor 3	0.808682	0.106861			0.972973	0.0156041
YER156C	YER156C		Putative protein of unknown function	0.0845358	0.00879252
YET1	YKL065C		Endoplasmic reticulum transmembrane protein					0.0548048
YFR006W	YFR006W	putative Xaa-Pro dipeptidase	Putative X-Pro aminopeptidase					0.0822072
YGL082W	YGL082W		Putative protein of unknown function					0.0592851
YGR054W	YGR054W		Eukaryotic initiation factor eIF2A	0.0811688				0.0687946	0.00808089
YGR283C	YGR283C	putative methyltransferase	Putative methyltransferase	0.64442	0.0576617			0.122312
YHB1	YGR234W	YHB4	Nitric oxide oxidoreductase	0.251623				0.337499	0.00522595
YHM2	YMR241W		Citrate and oxoglutarate carrier protein					0.0765604	0.0101252
YHR020W	YHR020W	proline--tRNA ligase	Prolyl-tRNA synthetase					0.380558	0.0359489
YJL206C	YJL206C		Putative protein of unknown function					0.360247	0.0290861
YLR419W	YLR419W	putative helicase	Putative helicase with limited sequence similarity to human Rb protein					0.11459	0.00726427
YMC1	YPR058W	organic acid transporter	Secondary mitochondrial inner membrane glycine transporter					0.0548048
YML039W	YML039W	gag-pol fusion protein	Retrotransposon TYA Gag and TYB Pol genes	0.352453	0.0800934			1.31844	0.0579611
YMR045C	YMR045C	gag-pol fusion protein	Retrotransposon TYA Gag and TYB Pol genes					0.0763102	0.00342528
YMR099C	YMR099C	glucose-6-phosphate 1-epimerase	Glucose-6-phosphate 1-epimerase (hexose-6-phosphate mutarotase)					0.0580419	0.00188562
YMR226C	YMR226C	oxidoreductase TMA29	NADP(+)-dependent serine dehydrogenase and carbonyl reductase					0.163623	0.0099078
YMR310C	YMR310C	putative methyltransferase	Putative methyltransferase	0.451659	0.0273656
YNL050C	YNL050C		Putative protein of unknown function	0.0996873	0.0136389
YNL134C	YNL134C		NADH-dependent aldehyde reductase, involved in detoxification of furf					0.263183	0.0226276
YNR021W	YNR021W		Putative protein of unknown function					0.0548048
YNR040W	YNR040W		Putative protein of unknown function	0.0992063				0.0727986
YOR1	YGR281W	YRS1 ATP-binding cassette transporter YOR1	Plasma membrane ATP-binding cassette (ABC) transporter	0.0937951	0.00405477
YPK1	YKL126W	SLI2 serine/threonine protein kinase YPK1	S/T protein kinase					0.0978156	0.0090193
YPP1	YGR198W		Cargo-transport protein involved in endocytosis					0.12833	0.0192744
YPT1	YFL038C	Rab family GTPase YPT1 YP2	Rab family GTPase					0.0600358
YPT32	YGL210W	Rab family GTPase YPT32	Rab family GTPase involved in the exocytic pathway					0.0963221	0.00500671
YRA1	YDR381W	RNA-binding protein YRA1 SHE11	Nuclear polyadenylated RNA-binding protein	0.166426	0.00796772	0.205724	0.0207121	0.360247	0.0290861
YRO2	YBR054W		Protein with a putative role in response to acid stress	0.103896				0.165117	0.00974582
YSP2	YDR326C	LAM2 LTC4	Sterol-binding protein					0.587935	0.00767181
YTA7	YGR270W		Protein that localizes to chromatin	0.169673	0.0166408
YTM1	YOR272W	CST14	Constituent of 66S pre-ribosomal particles	1.79606	0.155454	0.772306	0.0592409	0.0761649
ZRC1	YMR243C	Zn(2+) transporter ZRC1 OSR1	Vacuolar membrane zinc transporter					0.0870629	0.00282844
ZWF1	YNL241C	POS10 MET19 glucose-6-phosphate dehydrogenase	Glucose-6-phosphate dehydrogenase (G6PD)					0.223409	0.0177314

## Sheet: Table Y
				Average normalized spectral count (n=2 and n=3) and standard deviation (if n=3)
Protein	YORF	Other Designations	Description	Rrp5p-PrA		Nsa2p-PrA		Fun12p-PrA
	LSU proteins
RPL10	YLR075W	GRC5 QSR1 L10 ribosomal 60S subunit protein L10 L16	Ribosomal 60S subunit protein L10	0.208754	0.0120912	0.308502	0.0192149	0.227639	0.0376643
RPL11B	YGR085C	ribosomal 60S subunit protein L11B YL22 rp39B L5 L11B L16A	Ribosomal 60S subunit protein L11B	0.0996873	0.0136389	0.110774	0.00353669	0.125093	0.00416237
RPL12B	YDR418W	L12B L15B ribosomal 60S subunit protein L12B L11 YL23	Ribosomal 60S subunit protein L12B	0.238456	0.0259949	0.459933	0.0278981	0.339493	0.0204467
RPL13A	YDL082W	L13e ribosomal 60S subunit protein L13A L13A	Ribosomal 60S subunit protein L13A	0.227633	0.0533134	0.303704	0.00932078	0.186622	0.0212827
RPL14B	YHL001W	L14B ribosomal 60S subunit protein L14B L14e	Ribosomal 60S subunit protein L14B	0.29317	0.0293549	0.551431	0.041317	0.206634	0.0261028
RPL15B	YMR121C	ribosomal 60S subunit protein L15B L15e L15B L13B YL10 rp15R	Ribosomal 60S subunit protein L15B	0.132576		0.210606	0.0117689	0.113339
RPL16A	YIL133C	L13 ribosomal 60S subunit protein L16A YL15 L16A L21A rp22 RPL13	Ribosomal 60S subunit protein L16A	0.450818	0.0693876	0.490067	0.024754	0.223159	0.0114824
RPL16B	YNL069C	L13 rp23 ribosomal 60S subunit protein L16B L16B L21B YL15 RP23	Ribosomal 60S subunit protein L16B	0.520202	0.0659151	0.673064	0.0215076	0.240184	0.0198335
RPL17A	YKL180W	L17A YL17 ribosomal 60S subunit protein L17A RPL17 L20A L22	Ribosomal 60S subunit protein L17A	0.157167	0.0133062	0.31734	0.0312054
RPL18B	YNL301C	ribosomal 60S subunit protein L18B rp28B RP28B L18B L18e	Ribosomal 60S subunit protein L18B	0.171717	0.0279304	0.250168	0.0145068	0.13809	0.0246693
RPL19B	YBL027W	L19e L19B L23B rpl5L ribosomal 60S subunit protein L19B YL14	Ribosomal 60S subunit protein L19B	0.232443	0.0270935	0.600505	0.069873	0.197375	0.0273415
RPL1A	YPL220W	ribosomal 60S subunit protein L1A L1A SSM1 L1 PUB2	Ribosomal 60S subunit protein L1A	0.646946	0.0867084	0.503283	0.00675869	0.437058	0.0237011
RPL2A	YFR031C-A	L2 ribosomal 60S subunit protein L2A L2A L5A RPL5B rp8 YL6	Ribosomal 60S subunit protein L2A			0.419024	0.0344235	0.228495
RPL20B	YOR312C	ribosomal 60S subunit protein L20B L20e L20B RPL18A1 L18B	Ribosomal 60S subunit protein L20B	0.251563	0.0192766	0.360101	0.0194712	0.137839	0.018747
RPL21A	YBR191W	L21A ribosomal 60S subunit protein L21A L21e URP1	Ribosomal 60S subunit protein L21A	0.128788		0.138468	0.00442086	0.0778036	0.00693462
RPL22A	YLR061W	ribosomal 60S subunit protein L22A rp4 l1c L22e L22A YL31	Ribosomal 60S subunit protein L22A	0.0818903	0.00327337	0.181061	0.0129331
RPL23B	YER117W	ribosomal 60S subunit protein L23B L17aB YL32 L14 L23B	Ribosomal 60S subunit protein L23B	0.140091	0.023863	0.374074	0.0119057	0.137589	0.0161618
RPL24B	YGR148C	ribosomal 60S subunit protein L24B L24B L30B L24e RPL30B rp29 YL21	Ribosomal 60S subunit protein L24B	0.0911496	0.00661412	0.0954545		0.0915432
RPL25	YOL127W	L25 ribosomal 60S subunit protein L25 L23 rpl6L YL25	Ribosomal 60S subunit protein L25	0.260823	0.0175956	0.323064	0.0117488	0.193887	0.0099495
RPL26B	YGR034W	L26B YL33 L24 L33B ribosomal 60S subunit protein L26B	Ribosomal 60S subunit protein L26B	0.172318	0.0194442	0.159596	0.018798	0.197375	0.0273415
RPL27B	YDR471W	L27B L27e ribosomal 60S subunit protein L27B	Ribosomal 60S subunit protein L27B	0.130712	0.0185491	0.332744	0.0637487	0.136201
RPL28	YGL103W	L28 ribosomal 60S subunit protein L28 CYH2 L15 rp44 YL24 L29	Ribosomal 60S subunit protein L28	0.126623		0.327357	0.046307	0.0760599	0.00937128
RPL3	YOR063W	YL1 L3 ribosomal 60S subunit protein L3 YOR29-14 rp1 MAK8 TCM1	Ribosomal 60S subunit protein L3	1	0	1	0	1	0
RPL30	YGL030W	ribosomal 60S subunit protein L30 L30e L32 rp73 L30 YL38	Ribosomal 60S subunit protein L30	0.132937		0.491835	0.033133	0.184878	0.0118387
RPL31A	YDL075W	YL28 ribosomal 60S subunit protein L31A L31A RPL34 L31e L34A	Ribosomal 60S subunit protein L31A	0.16366	0.0314918	0.156902	0.00742715	0.0592851
RPL32	YBL092W	L32 ribosomal 60S subunit protein L32 L32e	Ribosomal 60S subunit protein L32	0.260101	0.0329575	0.341498	0.0154814	0.172883	0.0148953
RPL33A	YPL143W	RPL37A L33A ribosomal 60S subunit protein L33A L33e l37A rp47 YL37	Ribosomal 60S subunit protein L33A			0.2133	0.021299	0.12808	0.0230888
RPL34B	YIL052C	L34e ribosomal 60S subunit protein L34B L34B	Ribosomal 60S subunit protein L34B			0.154293	0.00965008
RPL35A	YDL191W	SOS1 ribosomal 60S subunit protein L35A L29 L35A	Ribosomal 60S subunit protein L35A			0.0829545
RPL36A	YMR194W	RPL39B YL39 L36A L39 ribosomal 60S subunit protein L36A L36e	Ribosomal 60S subunit protein L36A	0.0937951	0.00405477	0.055303		0.0592851
RPL36B	YPL249C-A	YL39 L36e ribosomal 60S subunit protein L36B L39 L36B	Ribosomal 60S subunit protein L36B			0.157828	0.00980739	0.0818318
RPL37A	YLR185W	L37A ribosomal 60S subunit protein L37A L43 L37e YL35	Ribosomal 60S subunit protein L37A	0.196849	0.00545561	0.27963	0.0234487	0.132859	0.0116673
RPL37B	YDR500C	YL35 L37B ribosomal 60S subunit protein L37B L37e L43	Ribosomal 60S subunit protein L37B	0.0871212		0.230724	0.0131514
RPL38	YLR325C	L38e L38 ribosomal 60S subunit protein L38	Ribosomal 60S subunit protein L38	0.133357	0.0140051	0.349832	0.0147307
RPL43A	YPR043W	L43A ribosomal 60S subunit protein L43A L43e	Ribosomal 60S subunit protein L43A			0.157828	0.00980739
RPL4B	YDR012W	rp2 YL2 L4B L2B ribosomal 60S subunit protein L4B L4	Ribosomal 60S subunit protein L4B	1.19709	0.118535	1.09832	0.0626005	0.90438	0.0555463
RPL5	YPL131W	YL3 LPI14 RPL1 L5 L1a ribosomal 60S subunit protein L5 L18	Ribosomal 60S subunit protein L5	0.471501	0.0399185	0.801094	0.121679	0.0885563	0.0124348
RPL6A	YML073C	ribosomal 60S subunit protein L6A L6A L17A L6e YL16 rp18 YL16A	Ribosomal 60S subunit protein L6A	0.429894	0.0231513	0.573148	0.0270004	0.27597	0.0164279
RPL6B	YLR448W	YL16 L6B L17B ribosomal 60S subunit protein L6B L6e rp18	Ribosomal 60S subunit protein L6B	0.099026		0.148569	0.00987339	0.0580419	0.00188562
RPL7B	YPL198W	YL8 rp11 L6B L7B ribosomal 60S subunit protein L7B L30	Ribosomal 60S subunit protein L7B	0.310967	0.0425461	1.02551	0.0384638	0.284438	0.0301653
RPL8A	YHL033C	ribosomal 60S subunit protein L8A L8A L4A L8e YL5 MAK7 rp6	Ribosomal 60S subunit protein L8A	0.224507	0.0157065	0.130135	0.00895005	0.136346	0.0159788
RPL8B	YLL045C	ribosomal 60S subunit protein L8B KRB1 YL5 rp6 L8e SCL41 L8B L4B	Ribosomal 60S subunit protein L8B	0.0871212				0.0778036	0.00693462
RPL9B	YNL067W	L8B L9B L6 ribosomal 60S subunit protein L9B rp24 YL11	Ribosomal 60S subunit protein L9B			0.17096	0.0173423
	SSU proteins
RPS10B	YMR230W	S10B S10e ribosomal 40S subunit protein S10B	Protein component of the small (40S) ribosomal subunit	0.0634921				0.0778036	0.00693462
RPS12	YOR369C	S12e S12 ribosomal 40S subunit protein S12	Protein component of the small (40S) ribosomal subunit					0.223409	0.0177314
RPS13	YDR064W	RPS13C YS15 ribosomal 40S subunit protein S13 S13 S15 S27a RPS13B	Protein component of the small (40S) ribosomal subunit	0.250962	0.0164582	0.251431	0.0298977	0.346258	0.0123874
RPS14B	YJL191W	S11 rp59B CRY2 ribosomal 40S subunit protein S14B S14B	Protein component of the small (40S) ribosomal subunit	0.184343	0.0196148			0.121186
RPS15	YOL040C	S19 S21 rp52 RPS21 ribosomal 40S subunit protein S15 S15	Protein component of the small (40S) ribosomal subunit	0.226551	0.0198424	0.0652778		0.20439	0.0201539
RPS16B	YDL083C	S9 S16B ribosomal 40S subunit protein S16B rp61R	Protein component of the small (40S) ribosomal subunit	0.387566	0.0335764	0.302862	0.0009272	0.20489	0.0162657
RPS17A	YML024W	rp51A RP51A RPL51A S17e S17A ribosomal 40S subunit protein S17A	Ribosomal protein 51 (rp51) of the small (40s) subunit			0.0654882	0.00739656
RPS17B	YDR447C	rp51B S17B ribosomal 40S subunit protein S17B S17e RP51B RPL51B	Ribosomal protein 51 (rp51) of the small (40s) subunit	0.0732323
RPS18A	YDR450W	S13 S18A ribosomal 40S subunit protein S18A	Protein component of the small (40S) ribosomal subunit	0.178932	0.014508			0.164866	0.0091433
RPS19B	YNL302C	YS16B RP55B rp55B S19B S19e ribosomal 40S subunit protein S19B S16aB	Protein component of the small (40S) ribosomal subunit	0.077381				0.177363	0.023305
RPS1B	YML063W	PLC2 RP10B rp10B S1e ribosomal 40S subunit protein S1B S1B	Ribosomal protein 10 (rp10) of the small (40S) subunit	0.199495	0.0147966	0.165404	0.0244289	0.178606	0.0348233
RPS2	YGL123W	ribosomal 40S subunit protein S2 S5 S4 S2 rp12 Ys5 SUP138 SUP44 RPS4 SUP38	Protein component of the small (40S) subunit	0.296537	0.0134449	0.182828	0.0055632	0.368263	0.0159724
RPS20	YHL015W	S10 ribosomal 40S subunit protein S20 URP2	Protein component of the small (40S) ribosomal subunit					0.201153	0.0129502
RPS24A	YER074W	S24A ribosomal 40S subunit protein S24A S24e RPS24EA	Protein component of the small (40S) ribosomal subunit	0.129509	0.0245054	0.109933	0.00849515
RPS24B	YIL069C	ribosomal 40S subunit protein S24B S24e S24B RPS24EB	Protein component of the small (40S) ribosomal subunit	0.242304	0.0221523			0.107075	0.00807636
RPS25B	YLR333C	S25B S31B ribosomal 40S subunit protein S25B S25e YS23 rp45	Protein component of the small (40S) ribosomal subunit					0.163123	0.00840006
RPS26A	YGL189C	S26A RPS26 S26e ribosomal 40S subunit protein S26A	Protein component of the small (40S) ribosomal subunit	0.0811688		0.0997475	0.00739831	0.106183
RPS28B	YLR264W	RPS33B ribosomal 40S subunit protein S28B YS27 S28e S33B S28B	Protein component of the small (40S) ribosomal subunit	0.160414	0.0200126	0.144949	0.0195366	0.0592851
RPS3	YNL178W	S3 ribosomal 40S subunit protein S3 SUF14 YS3 rp13	Protein component of the small (40S) ribosomal subunit					0.191853	0.0506553
RPS31	YLR167W	YS24 S31 S37 RPS37 UBI3 ubiquitin-ribosomal 40S subunit protein S31 fusion protein UB13 S31e	Fusion protein cleaved to yield ribosomal protein S31 and ubiquitin	0.0813492
RPS5	YJR123W	YS8 rp14 S5 S2 ribosomal 40S subunit protein S5 S7	Protein component of the small (40S) ribosomal subunit	0.109127				0.0889276
RPS6A	YPL090C	S10A S6A ribosomal 40S subunit protein S6A S6e rp9 YS4	Protein component of the small (40S) ribosomal subunit	0.210678	0.0399706	0.156061	0.0030721	0.314952	0.0394667
RPS7A	YOR096W	rp30 S7A ribosomal 40S subunit protein S7A S7e RPS30	Protein component of the small (40S) ribosomal subunit	0.130111	0.00559045	0.0856061		0.0960719	0.0041341
RPS7B	YNL096C	rp30 S7e S7B ribosomal 40S subunit protein S7B	Protein component of the small (40S) ribosomal subunit	0.433141	0.032851	0.254966	0.012377	0.235655	0.0270162
RPS8B	YER102W	S8B S14B ribosomal 40S subunit protein S8B S8e YS9 rp19	Protein component of the small (40S) ribosomal subunit	0.269481	0.00602572	0.219613	0.031324	0.114841	0.0151878
RPS9A	YPL081W	S4 S9A S13 ribosomal 40S subunit protein S9A rp21 YS11	Protein component of the small (40S) ribosomal subunit	0.0996873	0.0136389
	LSU maturation proteins
RNA1	YMR235C	GTPase-activating protein RNA1	GTPase activating protein (GAP) for Gsp1p					0.115091	0.0239884
AFG2	YLR397C	DRG1 AAA family ATPase AFG2	ATPase of the CDC48/PAS1/SEC18 (AAA) family, forms a hexameric complex			0.27138	0.0363521
ALB1	YJL122W		Shuttling pre-60S factor			0.186364	0.01642
ARB1	YER036C	ATP-binding cassette family ATPase ARB1	ATPase of the ATP-binding cassette (ABC) family					0.239933	0.011041
ARX1	YDR101C	putative hydrolase	Nuclear export factor for the ribosomal pre-60S subunit			0.651094	0.0207741
BMT5	YIL096C	25S rRNA (uracil2634-N3)-methyltransferase	Methyltransferase required for m3U2634 methylation of the 25S rRNA			0.177104	0.0189469
BRX1	YOL077C		Nucleolar protein	0.919192	0.0744557	0.379377	0.0167668	0.271691	0.0167314
BUD20	YLR074C		C2H2-type zinc finger protein required for ribosome assembly			0.170623	0.0287389
CGR1	YGL029W		Protein involved in nucleolar integrity and processing of pre-rRNA			0.245539	0.0529003
CIC1	YHR052W	NSA3	Essential protein that interacts with proteasome components	1.63035	0.0935962	1.28737	0.062247	0.130324	0.0291577
DBP10	YDL031W	putative ATP-dependent RNA helicase DBP10	Putative ATP-dependent RNA helicase of the DEAD-box protein family	0.154521	0.00790761	1.50202	0.0343484	0.503859	0.0232475
DBP3	YGL078C	RNA-dependent ATPase DBP3	RNA-Dependent ATPase, member of DExD/H-box family	0.42316	0.0568397	0.0720539	0.00811115	0.110312	0.0245188
DBP5	YOR046C	ATP-dependent RNA helicase DBP5 RAT8	Cytoplasmic ATP-dependent RNA helicase of the DEAD-box family					0.0670509	0.00431672
DBP6	YNR038W	putative ATP-dependent RNA helicase DBP6	Essential protein involved in ribosome biogenesis	1.10859	0.0878531			0.0922939
DBP9	YLR276C	ATP-dependent DNA/RNA helicase	DEAD-box protein required for 27S rRNA processing	1.85558	0.109008	0.189899	0.0344966	0.270948	0.0246664
DRS1	YLL008W	putative ATP-dependent RNA helicase	Nucleolar DEAD-box protein required for ribosome assembly and function	1.21068	0.154317	0.599242	0.023693	0.0780539	0.00728131
EBP2	YKL172W		Required for 25S rRNA maturation and 60S ribosomal subunit assembly	1.29341	0.113064	0.883333	0.0419435	0.498337	0.042881
ERB1	YMR049C		Constituent of 66S pre-ribosomal particles	2.2482	0.177839	1.31237	0.0679834	0.147849
FPR3	YML074C	peptidylprolyl isomerase FPR3 NPI46	Nucleolar peptidyl-prolyl cis-trans isomerase (PPIase)	0.208634	0.022366	0.183754	0.00328858	0.0670509	0.00431672
FPR4	YLR449W	peptidylprolyl isomerase FPR4	Peptidyl-prolyl cis-trans isomerase (PPIase)	0.405363	0.0447586	0.478199	0.0118206	0.107325	0.0154655
FUN12	YAL035W	eIF5B yIF2 translation initiation factor eIF5B	Translation initiation factor eIF5B	0.404762	0.0450707	0.183838	0.0191009	12.4695	0.407579
HAS1	YMR290C	ATP-dependent RNA helicase HAS1	ATP-dependent RNA helicase	1.64093	0.0993856	0.837374	0.013183	0.0855694	0.00787318
IPI1	YHR085W		Component of the Rix1 complex and possibly pre-replicative complexes			0.367508	0.00657716
IPI3	YNL182C	chromatin-binding/pre-rRNA-processing protein IPI3	Component of the Rix1 complex and pre-replicative complexes (pre-RCs)			0.607492	0.0102805
JIP5	YPR169W		Protein required for biogenesis of the large ribosomal subunit			0.0940236	0.0169098
LOC1	YFR001W		Nuclear protein involved in asymmetric localization of ASH1 mRNA	0.239057	0.0134241	0.224158	0.0229979	0.134602	0.00989133
LSG1	YGL099W	KRE35 putative GTPase LSG1	Putative GTPase involved in 60S ribosomal subunit biogenesis			0.0858586		0.0754141
MAK11	YKL021C		Protein involved in an early step of 60S ribosomal subunit biogenesis	0.847884	0.046922	0.160438	0.0245389	0.0687946	0.00808089
MAK16	YAL025C	ribosome biosynthesis protein MAK16	Essential nuclear protein	0.502405	0.0545721	0.167088	0.0123305	0.0686937
MAK21	YDR060W	NOC1 RNA-binding ribosome biosynthesis protein MAK21	Constituent of 66S pre-ribosomal particles	2.39743	0.200008	0.0719697		0.319481	0.014651
MAK5	YBR142W	putative ATP-dependent RNA helicase	Essential nucleolar protein	0.902597	0.0685245			0.382253	0.0391105
MDN1	YLR106C	REA1 AAA family ATPase midasin	Huge dynein-related AAA-type ATPase (midasin)	0.0634921		1.23241	0.0324779
MRT4	YKL009W		Protein involved in mRNA turnover and ribosome assembly	0.620731	0.0334797	1.09689	0.0372422	0.195381	0.0199429
NEW1	YPL226W		ATP binding cassette protein					0.298476	0.0288749
NIP7	YPL211W	ribosome biosynthesis protein NIP7	Nucleolar protein required for 60S ribosome subunit biogenesis	0.472102	0.0383661	0.421886	0.0175604	0.0900538
NOC2	YOR206W	mRNA-binding ribosome synthesis protein NOC2	Protein involved in ribosome biogenesis	1.93086	0.0998551	1.17828	0.0369286	0.317237	0.0123589
NOC3	YLR002C		Subunit of a nuclear complex with Noc2p and pre-replicative complexes	0.220418	0.0467507	1.24091	0.012402	0.0592851
NOG1	YPL093W	putative GTPase NOG1	Putative GTPase	1.2619	0.0836163	2.16692	0.118682	0.368514	0.0211762
NOG2	YNR053C	NUG2 putative GTPase NOG2	Putative GTPase	0.314334	0.0266123	3.13838	0.110033	0.253673	0.0199171
NOP13	YNL175C		Nucleolar protein found in preribosomal complexes	1.05988	0.0522358			0.227437	0.0199436
NOP15	YNL110C	rRNA-binding ribosome biosynthesis protein NOP15	Constituent of 66S pre-ribosomal particles	0.429894	0.0231513	0.219781	0.00225918
NOP16	YER002W		Constituent of 66S pre-ribosomal particles	0.683261	0.0896567	0.341582	0.0120112
NOP2	YNL061W	YNA1 rRNA (cytosine-C5-)-methyltransferase NOP2	rRNA m5C methyltransferase	0.990861	0.12074	0.613805	0.0472882	0.255667	0.0321544
NOP4	YPL043W	NOP77 mRNA-binding ribosome biosynthesis protein NOP4	Nucleolar protein	1.67713	0.127869	0.067803		0.292454	0.0300246
NOP7	YGR103W	mRNA-binding ribosome synthesis protein NOP7 YPH1	Component of several different pre-ribosomal particles	1.32383	0.103951	1.63384	0.054998	0.136201
NOP8	YOL144W		Nucleolar protein required for 60S ribosomal subunit biogenesis	0.893338	0.0720775
NSA1	YGL111W	ribosome biosynthesis protein NSA1	Constituent of 66S pre-ribosomal particles	0.438432	0.0406738	0.439478	0.0149965
NSA2	YER126C	rRNA-processing protein NSA2	Protein constituent of 66S pre-ribosomal particles	0.160534	0.00725398	1.99428	0.0195027
NUG1	YER006W	RNA-binding GTPase NUG1	GTPase that associates with nuclear 60S pre-ribosomes	0.530303	0.0174955	2.44411	0.0297824	0.408287	0.0267009
PRP43	YGL120C	DEAH-box ATP-dependent RNA helicase PRP43 JA1	RNA helicase in the DEAH-box family	1.69577	0.0938439			0.356518	0.0290331
PUF6	YDR496C		Pumilio-homology domain protein	1.14021	0.106268	0.835269	0.0496794	0.38076	0.0316087
REX4	YOL080C	putative 3'-5' exonuclease	Putative RNA exonuclease	0.633838	0.054998
RIX1	YHR197W	IPI2	Component of the Rix1 complex and possibly pre-replicative complexes			0.662879	0.0120447
RIX7	YLL034C	putative AAA family ATPase RIX7	Putative ATPase of the AAA family			0.393603	0.0395162
RLI1	YDR091C	Fe-S cluster-binding ribosome biosynthesis protein	Essential Fe-S protein					0.222908	0.0107779
RLP24	YLR009W	ATPase-activating ribosome biosynthesis protein	Essential protein required for ribosomal large subunit biogenesis	0.175685	0.00265913	0.175253	0.0274607
RLP7	YNL002C	RPL7	Nucleolar protein similar to large ribosomal subunit L7 proteins	0.848485	0.0568603	0.67399	0.0299115
RPF1	YHR088W	rRNA-binding ribosome biosynthesis protein RPF1	Protein involved in assembly and export of the large ribosomal subunit	0.593434	0.0792275	0.564899	0.0274154
RPF2	YKR081C	rRNA-binding ribosome biosynthesis protein RPF2	Essential protein involved in rRNA maturation and ribosomal assembly	0.753968	0.0727754	1.16742	0.035733	0.117577	0.0132773
RRP1	YDR087C		Essential evolutionarily conserved nucleolar protein	0.344757	0.0199392	0.29537	0.0109687	0.0580419	0.00188562
RRP12	YPL012W	mRNA-binding protein RRP12	Protein required for export of the ribosomal subunits	1.61905	0.125047	0.083165	0.0161829	0.32874	0.0169111
RRP14	YKL082C	ribosome biosynthesis protein RRP14	Essential protein, constituent of 66S pre-ribosomal particles	0.211279	0.0291632	0.154293	0.00965008
RRP15	YPR143W		Nucleolar protein	0.497234	0.0280031	0.113384	0.0198041
RRP17	YDR412W		Component of the pre-60S pre-ribosomal particle			0.303788	0.00972468
RRP5	YMR229C		RNA binding protein involved in synthesis of both 18S and 5.8S rRNAs	7.28427	0.716987			0.682473	0.0598148
RRP8	YDR083W	25S rRNA (adenine645-N1)-methyltransferase	Nucleolar S-adenosylmethionine-dependent rRNA methyltransferase	0.202742	0.0106365	0.0580808		0.0600358
RRS1	YOR294W		Essential protein that binds ribosomal protein L11	0.58634	0.0587098	0.44798	0.0176864	0.0765604	0.0101252
RSA3	YLR221C		Protein with a likely role in ribosomal maturation	0.39406	0.0569217
RSA4	YCR072C		WD-repeat protein involved in ribosome biogenesis			0.918771	0.0164429
SDA1	YGR245C		Protein required for actin organization and passage through Start	0.0952381		0.521549	0.0506273	0.0600358
SPB1	YCL054W	27S pre-rRNA (guanosine2922-2'-O)-methyltransferase	AdoMet-dependent methyltransferase	0.338624	0.0511673	1.46827	0.0251986	0.137839	0.018747
SPB4	YFL002C	putative ATP-dependent RNA helicase SPB4	Putative ATP-dependent RNA helicase			0.998148	0.0176007
SQS1	YNL224C	PFA1	Protein that stimulates the ATPase and helicase activities of Prp43p			0.127441	0.00672629
SSF1	YHR066W	rRNA-binding ribosome biosynthesis protein	Constituent of 66S pre-ribosomal particles	0.229798	0.0186139
SSF2	YDR312W	rRNA-binding ribosome biosynthesis protein	Protein required for ribosomal large subunit maturation	1.71477	0.122164	0.133333		0.105331	0.00252037
SSF2	YDR312W	rRNA-binding ribosome biosynthesis protein	Protein required for ribosomal large subunit maturation	1.71477	0.122164	0.133333		0.105331	0.00252037
TIF6	YPR016C	CDC95 translation initiation factor 6	Constituent of 66S pre-ribosomal particles	0.217893	0.0177074	0.545455	0.0262432
URB1	YKL014C	NPA1	Protein required for the normal accumulation of 25S and 5.8S rRNAs	3.90524	0.236099			0.708507	0.0562899
URB2	YJR041C	NPA2	Protein required for normal metabolism of the rRNA primary transcript	1.83033	0.152133			0.302956	0.02849
UTP22	YGR090W	rRNA-processing protein UTP22	Component of the small-subunit processome	2.38288	0.19881			0.821547	0.0830766
YBL028C	YBL028C		Protein of unknown function that may interact with ribosomes			0.172811	0.0168469
YCR016W	YCR016W		Putative protein of unknown function	0.756013	0.0716429
YMR226C	YMR226C	oxidoreductase TMA29	NADP(+)-dependent serine dehydrogenase and carbonyl reductase					0.163623	0.0099078
YMR310C	YMR310C	putative methyltransferase	Putative methyltransferase	0.451659	0.0273656
YNL134C	YNL134C		NADH-dependent aldehyde reductase, involved in detoxification of furf					0.263183	0.0226276
YTM1	YOR272W	CST14	Constituent of 66S pre-ribosomal particles	1.79606	0.155454	0.772306	0.0592409	0.0761649
	SSU maturation proteins
FUN12	YAL035W	eIF5B yIF2 translation initiation factor eIF5B	Translation initiation factor eIF5B	0.404762	0.0450707	0.183838	0.0191009	12.4695	0.407579
BFR2	YDR299W	rRNA-processing protein BFR2	Component of the SSU and 90S preribosomes	1.15344	0.104567			0.171639	0.0308373
DBP8	YHR169W	ATP-dependent RNA helicase DBP8	ATPase, putative RNA helicase of the DEAD-box family	0.672198	0.044583			0.0761649
DHR2	YKL078W	RNA helicase	Predominantly nucleolar DEAH-box ATP-dependent RNA helicase	0.507816	0.0424744			0.181391	0.010093
DIP2	YLR129W	UTP12 snoRNA-binding rRNA-processing protein DIP2	Nucleolar protein	1.68963	0.133639			0.0818318
ECM16	YMR128W	DHR1 ATP-dependent RNA helicase ECM16	Essential DEAH-box ATP-dependent RNA helicase specific to U3 snoRNP	0.634319	0.0963364
EFG1	YGR271C-A	YGR272C	Essential protein required for maturation of 18S rRNA	0.223906	0.00931013			0.0960719	0.0041341
EMG1	YLR186W	NEP1 18S rRNA pseudouridine methyltransferase	Methyltransferase for rRNA	0.654281	0.060872			0.105057
ENP2	YGR145W	ribosome biosynthesis protein ENP2	Component of the SSU	0.890693	0.0711685			0.0870629	0.00282844
ESF2	YNR054C	RNA-binding ATPase activator ESF2 ABT1	Essential nucleolar protein involved in pre-18S rRNA processing	0.345358	0.0185872
FAF1	YIL019W		Protein required for pre-rRNA processing	0.297138	0.0197468
FCF1	YDR339C	UTP24 rRNA-processing protein FCF1	Putative PINc domain nuclease	0.160414	0.0200126
HCA4	YJL033W	DBP4 ECM24 RNA-dependent ATPase HCA4	DEAD box RNA helicase	1.19901	0.10362	0.0527778		0.12948
IMP3	YHR148W	snoRNA-binding rRNA-processing protein IMP3	Component of the SSU processome	0.639129	0.0521975			0.0763102	0.00342528
IMP4	YNL075W	snoRNA-binding rRNA-processing protein IMP4	Component of the SSU processome	0.878066	0.0899024			0.0778036	0.00693462
KRI1	YNL308C		Essential nucleolar protein required for 40S ribosome biogenesis	0.441799	0.0240411			0.227187	0.0193204
KRR1	YCL059C	ribosome biosynthesis protein KRR1	Nucleolar protein required for rRNA synthesis and ribosomal assembly	0.50962	0.0644937			0.179107	0.0325126
MRD1	YPR112C	RNA-binding ribosome biosynthesis protein MRD1	Essential conserved small ribosomal subunit (40s) synthesis factor	1.17713	0.127869
NAN1	YPL126W	UTP17	U3 snoRNP protein	1.53151	0.0664029			0.226646	0.031267
NHP2	YDL208W	snoRNA-binding protein NHP2	Protein related to mammalian high mobility group (HMG) proteins	0.239057	0.0134241	0.126515	0.0153543	0.0754141
NOB1	YOR056C	rRNA-binding endoribonuclease YOR29-07	Protein involved in proteasomal and 40S ribosomal subunit biogenesis	1.22739	0.10499			0.442087	0.0346609
NOP10	YHR072W-A	snoRNP complex protein NOP10	Subunit of box H/ACA snoRNP complex	0.556518	0.068865			0.0915432
NOP56	YLR197W	snoRNP complex protein NOP56 SIK1	Essential evolutionarily-conserved nucleolar protein	2.40103	0.132342			0.334221	0.0507574
NOP58	YOR310C	RNA-processing protein NOP58 NOP5	Protein involved in producing mature rRNAs and snoRNAs	1.27381	0.0844595			0.205645
NOP6	YDL213C		rRNA-binding protein required for 40S ribosomal subunit biogenesis	0.590308	0.0428564
NOP9	YJL010C	RNA-binding RNA processing protein NOP9	Essential subunit of U3-containing 90S preribosome	0.736171	0.0632609			0.0761649
PNO1	YOR145C	RRP20 DIM2	Essential nucleolar protein required for pre-18S rRNA processing	0.546056	0.0425363			0.127087	0.0137955
RCL1	YOL010W	rRNA-processing endoribonuclease	Endonuclease that cleaves pre-rRNA at site A2 for 18S rRNA biogenesis	0.919793	0.0736968			0.154614	0.0145179
RRP3	YHR065C	RNA-dependent ATPase RRP3	Protein involved in rRNA processing	0.169673	0.0166408
RRP9	YPR137W		Protein involved in pre-rRNA processing	0.95671	0.0816532			0.203647	0.0201846
SAS10	YDL153C	rRNA-processing protein SAS10 UTP3	Subunit of U3-containing Small Subunit (SSU) processome complex	0.981121	0.0863369			0.0900538
SGD1	YLR336C		Essential nuclear protein	0.302429	0.0241988			0.0687946	0.00808089
SOF1	YLL011W	rRNA-processing protein SOF1	Protein required for biogenesis of 40S (small) ribosomal subunit	1.21344	0.130806			0.208919	0.0141885
UTP13	YLR222C		Nucleolar protein	1.59187	0.142758			0.194138	0.0106078
UTP15	YMR093W	snoRNA-binding rRNA-processing protein UTP15	Nucleolar protein	0.911015	0.108759	0.0830808	0.00265252	0.203397	0.0119184
UTP18	YJL069C		Small-subunit processome protein involved in pre-18S rRNA maturation	0.584536	0.00879252			0.0580419	0.00188562
UTP21	YLR409C	rRNA-processing protein UTP21	Subunit of U3-containing 90S preribosome and SSU processome complexes	1.51203	0.114654			0.117828	0.0135081
UTP23	YOR004W	rRNA-binding ribosome biosynthesis protein UTP23	Component of the small subunit processome	0.26936	0.0287472	0.067803		0.125093	0.00416237
UTP25	YIL091C	rRNA-binding ribosome biosynthesis protein UTP25	Nucleolar protein	0.263348	0.0428144
UTP30	YKR060W		Putative subunit of U3-containing 90S preribosome complex	0.377706	0.0371187
UTP4	YDR324C		Subunit of U3-containing 90S preribosome and SSU processome complexes	1.46501	0.148503			0.142861	0.022504
UTP5	YDR398W		Subunit of U3-containing Small Subunit (SSU) processome complex	1.06842	0.0686082			0.0760599	0.00937128
UTP6	YDR449C	snoRNA-binding rRNA-processing protein UTP6	Nucleolar protein	1.12915	0.0747653
UTP7	YER082C	KRE31	Nucleolar protein	0.722463	0.0441168			0.150828
YGR054W	YGR054W		Eukaryotic initiation factor eIF2A	0.0811688				0.0687946	0.00808089
	90S proteins
BFR2	YDR299W	rRNA-processing protein BFR2	Component of the SSU and 90S preribosomes	1.15344	0.104567			0.171639	0.0308373
BMS1	YPL217C	GTPase BMS1	GTPase required for ribosomal subunit synthesis and rRNA processing	1.9982	0.254708	0.167929	0.0145248	0.317987	0.0151981
BUD21	YOR078W	YOR29-29 UTP16	Component of small ribosomal subunit (SSU) processosome	0.553872	0.0658362
BUD22	YMR014W		Protein required for rRNA maturation and ribosomal subunit biogenesis	0.35077	0.0225578			0.116334	0.0103084
CBF5	YLR175W	pseudouridine synthase CBF5	Pseudouridine synthase catalytic subunit of box H/ACA snoRNPs	1.15753	0.0726321			0.482103	0.0188949
CMS1	YLR003C		Putative subunit of the 90S preribosome processome complex	0.259981	0.0587394
DBP7	YKR024C	putative ATP-dependent RNA helicase	Putative ATP-dependent RNA helicase of the DEAD-box family	1.35281	0.130236	0.0553872	0.00176834	0.20464	0.0158725
DIP2	YLR129W	UTP12 snoRNA-binding rRNA-processing protein DIP2	Nucleolar protein	1.68963	0.133639			0.0818318
ENP1	YBR247C	MEG1 snoRNA-binding rRNA-processing protein ENP1	Protein associated with U3 and U14 snoRNAs	0.620611	0.0593822			0.0980658	0.0130515
ENP2	YGR145W	ribosome biosynthesis protein ENP2	Component of the SSU	0.890693	0.0711685			0.0870629	0.00282844
ESF1	YDR365C		Nucleolar protein involved in pre-rRNA processing	0.992905	0.110735			0.0673012	0.00494566
FCF1	YDR339C	UTP24 rRNA-processing protein FCF1	Putative PINc domain nuclease	0.160414	0.0200126
FCF2	YLR051C		Nucleolar protein involved in the early steps of 35S rRNA processing	0.685907	0.0828296
FUN12	YAL035W	eIF5B yIF2 translation initiation factor eIF5B	Translation initiation factor eIF5B	0.404762	0.0450707	0.183838	0.0191009	12.4695	0.407579
GAR1	YHR089C	H/ACA snoRNP pseudouridylase subunit GAR1	Protein component of the H/ACA snoRNP pseudouridylase complex	0.330087	0.0364179			0.268454	0.00843415
HCA4	YJL033W	DBP4 ECM24 RNA-dependent ATPase HCA4	DEAD box RNA helicase	1.19901	0.10362	0.0527778		0.12948
IMP4	YNL075W	snoRNA-binding rRNA-processing protein IMP4	Component of the SSU processome	0.878066	0.0899024			0.0778036	0.00693462
KRE33	YNL132W	RRA1 ribosome biosynthesis protein KRE33	Protein required for biogenesis of the small ribosomal subunit	2.15007	0.120839	0.166162	0.00530503	0.382003	0.038845
KRI1	YNL308C		Essential nucleolar protein required for 40S ribosome biogenesis	0.441799	0.0240411			0.227187	0.0193204
KRR1	YCL059C	ribosome biosynthesis protein KRR1	Nucleolar protein required for rRNA synthesis and ribosomal assembly	0.50962	0.0644937			0.179107	0.0325126
LCP5	YER127W		Essential protein involved in maturation of 18S rRNA	0.463444	0.0501972
MPP10	YJR002W	rRNA-processing protein MPP10	Component of the SSU processome and 90S preribosome	1.27237	0.0924889			0.186622	0.0212827
MRD1	YPR112C	RNA-binding ribosome biosynthesis protein MRD1	Essential conserved small ribosomal subunit (40s) synthesis factor	1.17713	0.127869
NAN1	YPL126W	UTP17	U3 snoRNP protein	1.53151	0.0664029			0.226646	0.031267
NEW1	YPL226W		ATP binding cassette protein					0.298476	0.0288749
NOC4	YPR144C	ribosome biosynthesis protein NOC4 UTP19	Nucleolar protein	0.678211	0.0315658			0.0900538
NOP1	YDL014W	LOT3 rRNA methyltransferase NOP1	Histone glutamine methyltransferase, modifies H2A at Q105 in nucleolus	1.91438	0.0927702			0.203397	0.0119184
NOP13	YNL175C		Nucleolar protein found in preribosomal complexes	1.05988	0.0522358			0.227437	0.0199436
NOP14	YDL148C	snoRNA-binding rRNA-processing protein NOP14 UTP2	Nucleolar protein	1.01563	0.0497638			0.0760599	0.00937128
NOP19	YGR251W	DHI1	Ribosome biogenesis factor	0.0732323
NOP53	YPL146C	RRP16	Nucleolar protein	0.147908	0.0186489	1.24705	0.0453928	0.0580419	0.00188562
NOP56	YLR197W	snoRNP complex protein NOP56 SIK1	Essential evolutionarily-conserved nucleolar protein	2.40103	0.132342			0.334221	0.0507574
NOP58	YOR310C	RNA-processing protein NOP58 NOP5	Protein involved in producing mature rRNAs and snoRNAs	1.27381	0.0844595			0.205645
NOP9	YJL010C	RNA-binding RNA processing protein NOP9	Essential subunit of U3-containing 90S preribosome	0.736171	0.0632609			0.0761649
NSR1	YGR159C	SHE5	Nucleolar protein that binds nuclear localization sequences	0.109127
PNO1	YOR145C	RRP20 DIM2	Essential nucleolar protein required for pre-18S rRNA processing	0.546056	0.0425363			0.127087	0.0137955
PRP43	YGL120C	DEAH-box ATP-dependent RNA helicase PRP43 JA1	RNA helicase in the DEAH-box family	1.69577	0.0938439			0.356518	0.0290331
PWP1	YLR196W	rRNA-processing protein PWP1	Protein with WD-40 repeats involved in rRNA processing	0.37494	0.0541165			0.0948287	0.0130153
PWP2	YCR057C	YCR058C YCR055C snoRNA-binding rRNA-processing protein PWP2 UTP1	Conserved 90S pre-ribosomal component	1.83381	0.111995			0.212906	0.0240637
PXR1	YGR280C	telomerase inhibitor GNO1 PinX1	Essential protein involved in rRNA and snoRNA maturation	0.463324	0.0766791			0.105331	0.00252037
RCL1	YOL010W	rRNA-processing endoribonuclease	Endonuclease that cleaves pre-rRNA at site A2 for 18S rRNA biogenesis	0.919793	0.0736968			0.154614	0.0145179
RNA1	YMR235C	GTPase-activating protein RNA1	GTPase activating protein (GAP) for Gsp1p					0.115091	0.0239884
ROK1	YGL171W	RNA-dependent ATPase ROK1	RNA-dependent ATPase	1.11255	0.111489			0.106825	0.00762549
RRP12	YPL012W	mRNA-binding protein RRP12	Protein required for export of the ribosomal subunits	1.61905	0.125047	0.083165	0.0161829	0.32874	0.0169111
RRP5	YMR229C		RNA binding protein involved in synthesis of both 18S and 5.8S rRNAs	7.28427	0.716987			0.682473	0.0598148
RRT14	YIL127C		Putative protein of unknown function	0.378187	0.0635947			0.0592851
SAS10	YDL153C	rRNA-processing protein SAS10 UTP3	Subunit of U3-containing Small Subunit (SSU) processome complex	0.981121	0.0863369			0.0900538
SRP40	YKR092C		Nucleolar serine-rich protein	0.487975	0.029832			0.103838	0.0124566
SSF2	YDR312W	rRNA-binding ribosome biosynthesis protein	Protein required for ribosomal large subunit maturation	1.71477	0.122164	0.133333		0.105331	0.00252037
TMA23	YMR269W	YMR268W-A	Nucleolar protein implicated in ribosome biogenesis	0.311568	0.0439879			0.0780539	0.00728131
URB2	YJR041C	NPA2	Protein required for normal metabolism of the rRNA primary transcript	1.83033	0.152133			0.302956	0.02849
UTP10	YJL109C	snoRNA-binding rRNA-processing protein UTP10	Nucleolar protein	3.78944	0.285757			0.477082	0.0337403
UTP11	YKL099C	rRNA-processing protein UTP11	Subunit of U3-containing Small Subunit (SSU) processome complex	0.568543	0.0455751	0.0580808		0.107075	0.00807636
UTP13	YLR222C		Nucleolar protein	1.59187	0.142758			0.194138	0.0106078
UTP14	YML093W		Subunit of U3-containing Small Subunit (SSU) processome complex	1.56205	0.158786	0.0527778		0.0761649
UTP15	YMR093W	snoRNA-binding rRNA-processing protein UTP15	Nucleolar protein	0.911015	0.108759	0.0830808	0.00265252	0.203397	0.0119184
UTP18	YJL069C		Small-subunit processome protein involved in pre-18S rRNA maturation	0.584536	0.00879252			0.0580419	0.00188562
UTP20	YBL004W		Component of the small-subunit (SSU) processome	3.79233	0.240887			0.410281	0.0421465
UTP21	YLR409C	rRNA-processing protein UTP21	Subunit of U3-containing 90S preribosome and SSU processome complexes	1.51203	0.114654			0.117828	0.0135081
UTP22	YGR090W	rRNA-processing protein UTP22	Component of the small-subunit processome	2.38288	0.19881			0.821547	0.0830766
UTP25	YIL091C	rRNA-binding ribosome biosynthesis protein UTP25	Nucleolar protein	0.263348	0.0428144
UTP30	YKR060W		Putative subunit of U3-containing 90S preribosome complex	0.377706	0.0371187
UTP4	YDR324C		Subunit of U3-containing 90S preribosome and SSU processome complexes	1.46501	0.148503			0.142861	0.022504
UTP5	YDR398W		Subunit of U3-containing Small Subunit (SSU) processome complex	1.06842	0.0686082			0.0760599	0.00937128
UTP6	YDR449C	snoRNA-binding rRNA-processing protein UTP6	Nucleolar protein	1.12915	0.0747653
UTP7	YER082C	KRE31	Nucleolar protein	0.722463	0.0441168			0.150828
UTP8	YGR128C		Nucleolar protein required for export of tRNAs from the nucleus	0.782468	0.082187			0.146848	0.0144242
UTP9	YHR196W		Nucleolar protein	1.2809	0.105645			0.183135	0.00480912
YGR283C	YGR283C	putative methyltransferase	Putative methyltransferase	0.64442	0.0576617			0.122312
	Other RiBi factors
RCM1	YNL022C	rRNA (cytosine-C5-)-methyltransferase RCM1	rRNA m5C methyltransferase	0.305676	0.0316734	0.32399	0.0150169
RRP7	YCL031C		Essential protein involved in rRNA processing and ribosome biogenesis	0.36051	0.0272743			0.0592851
UBP10	YNL186W	DOT4 ubiquitin-specific protease UBP10	Ubiquitin-specific protease, deubiquitinates Ub-protein moieties	0.190236	0.0186773
	Translation initiation
DED1	YOR204W	SPP81 DEAD-box ATP-dependent RNA helicase DED1	ATP-dependent DEAD (Asp-Glu-Ala-Asp)-box RNA helicase	0.208634	0.022366			0.321725	0.0382609
CLU1	YMR012W	TIF31 translation initiation factor 3 subunit CLU1	Subunit of the eukaryotic translation initiation factor 3 (eIF3)	0.314334	0.0266123	0.198232		0.561158	0.0293593
GCD11	YER025W	SUI4 translation initiation factor eIF2 subunit gamma	Gamma subunit of the translation initiation factor eIF2	0.0952381				0.202896	0.0105801
NIP1	YMR309C	translation initiation factor eIF3 core subunit c	eIF3c subunit of the eukaryotic translation initiation factor 3 (eIF3)					0.303206	0.0341119
PET309	YLR067C		Specific translational activator for the COX1 mRNA					0.0670509	0.00431672
PRT1	YOR361C	CDC63 DNA26 translation initiation factor eIF3 core subunit b	eIF3b subunit of the eukaryotic translation initiation factor 3 (eIF3)					0.350245	0.0250446
RPP0	YLR340W	P0 L10E A0 ribosomal protein P0 RPL10E	Conserved ribosomal protein P0 of the ribosomal stalk					0.365228	0.0534578
RPP2A	YOL039W	ribosomal protein P2A RPLA2 RPL44	Ribosomal protein P2 alpha	0.0732323		0.130556		0.11434	0.00646108
RPP2B	YDR382W	YP2beta ribosomal protein P2B L45 RPL45 YPA1 P2B	Ribosomal protein P2 beta	0.126864	0.0153017	0.0666667		0.262932	0.0181162
SUI2	YJR007W	translation initiation factor eIF2 subunit alpha	Alpha subunit of the translation initiation factor eIF2					0.154114	0.00439745
SUI3	YPL237W	translation initiation factor eIF2 subunit beta	Beta subunit of the translation initiation factor eIF2	0.145262	0.0118049	0.144192	0.015444	0.172382	0.00493385
TIF2	YJL138C	translation initiation factor eIF4A eIF4A	Translation initiation factor eIF4A	0.141414	0.0313715			0.300712	0.0175009
TIF3	YPR163C	STM1 RBL3 eIF4B	Translation initiation factor eIF-4B	0.166667				0.849083	0.0738974
TIF34	YMR146C	translation initiation factor eIF3 subunit i	eIF3i subunit of the eukaryotic translation initiation factor 3 (eIF3)					0.150877	0.0160628
TIF35	YDR429C	translation initiation factor eIF3 core subunit g	eIF3g subunit of the eukaryotic translation initiation factor 3 (eIF3)					0.156358	0.0217311
TIF4631	YGR162W	translation initiation factor eIF4G eiF4G1	Translation initiation factor eIF4G					0.0980658	0.0130515
YGR054W	YGR054W		Eukaryotic initiation factor eIF2A	0.0811688				0.0687946	0.00808089
	Translation elongation and termination
ASC1	YMR116C	guanine nucleotide-binding protein subunit beta ASU9 NAD1 CPC2	G-protein beta subunit and guanine dissociation inhibitor for Gpa2p	0.172318	0.0194442			0.175869	0.0153436
CDC33	YOL139C	eIF4E translation initiation factor eIF4E TIF45	mRNA cap binding protein and translation initiation factor eIF4E					0.0592851
ECM32	YER176W	MTT1 HEL1	DNA dependent ATPase/DNA helicase					0.316696	0.0485867
EFT1	YOR133W	elongation factor 2	Elongation factor 2 (EF-2), also encoded by EFT2	0.479076	0.0885547			0.880388	0.0366905
STM1	YLR150W	MPT4	Protein required for optimal translation under nutrient stress	0.314093	0.0728527	0.150337	0.0189768
SUP45	YBR143C	SAL4 SUP1 SUP47 translation termination factor eRF1 eRF1	Polypeptide release factor (eRF1) in translation termination					0.190901	0.0101673
TEF4	YKL081W	EFC1 translation elongation factor EF1B gamma	Gamma subunit of translational elongation factor eEF1B					0.123874
TMA19	YKL056C	MMI1 RBF18	Protein that associates with ribosomes					0.0763102	0.00342528
YEF3	YLR249W	EF-3 translation elongation factor EF-3 TEF3 eEF3	Translation elongation factor 3	0.808682	0.106861			0.972973	0.0156041
	mRNA maturation and regulation proteins
CBP2	YHL038C		Required for splicing of the group I intron bI5 of the COB pre-mRNA					0.239683	0.00416116
EDC3	YEL015W	DCP3 LSM16	Non-essential conserved protein with a role in mRNA decapping					0.0900538
MSS116	YDR194C	ATP-dependent RNA helicase	Mitochondrial transcription elongation factor	0.238336	0.0371231	0.0637205	0.00336314	0.663954	0.0587091
NAM2	YLR382C	leucine--tRNA ligase NAM2 MSL1 LeuRS	Mitochondrial leucyl-tRNA synthetase					0.0548048
PAB1	YER165W	polyadenylate-binding protein	Poly(A) binding protein	0.58165	0.0553533	0.148106		1.02649	0.0391603
RAT1	YOR048C	TAP1 ssRNA exonuclease RAT1 HKE1 XRN2	Nuclear 5' to 3' single-stranded RNA exonuclease			0.0527778
SMB1	YER029C	SmB mRNA splicing protein SMB1 Sm B	Core Sm protein Sm B	0.172318	0.0194442			0.0670509	0.00431672
SMD1	YGR074W	SPP92 mRNA splicing protein SMD1	Core Sm protein Sm D1	0.0634921
SMD3	YLR147C	Sm D3 SLT16 mRNA splicing protein SMD3	Core Sm protein Sm D3	0.0813492
SNU13	YEL026W	RNA binding protein SNU13	RNA binding protein	0.184223	0.0212163			0.0548048
SUB2	YDL084W	ATP-dependent RNA helicase SUB2	Component of the TREX complex required for nuclear mRNA export	0.111592	0.0162125			0.143611	0.00673277
SUV3	YPL029W	LPB2 ATP-dependent RNA helicase SUV3	ATP-dependent RNA helicase					0.0727986
TGS1	YPL157W	RNA methyltransferase	Trimethyl guanosine synthase, conserved nucleolar methyl transferase	0.0970418	0.0115233
TPA1	YER049W	oxidative DNA demethylase	Fe(II)/2-oxoglutarate-dependent dioxygenase family member	0.077381
VMA1	YDL185W	CLS8 H(+)-transporting V1 sector ATPase subunit A TFP1	Subunit A of the V1 peripheral membrane domain of V-ATPase	0.117063				0.608197	0.0195587
XRN1	YGL173C	KEM1 SEP1 DST2 SKI1 chromatin-binding exonuclease XRN1 RAR5	Evolutionarily-conserved 5'-3' exonuclease	0.156566	0.0283834			0.486341	0.0339409
YRA1	YDR381W	RNA-binding protein YRA1 SHE11	Nuclear polyadenylated RNA-binding protein	0.166426	0.00796772	0.205724	0.0207121	0.360247	0.0290861
	Exosome, proteasome and related proteins
AIR1	YIL079C	TRAMP complex RNA-binding subunit	Zinc knuckle protein			0.101515	0.00632826
CDC31	YOR257W	DSK1 centrin	Calcium-binding component of the spindle pole body (SPB) half-bridge					0.0870629	0.00282844
CDC48	YDL126C	AAA family ATPase CDC48	AAA ATPase	0.246392	0.0578038			0.583656	0.0364568
CSL4	YNL232W	exosome non-catalytic core subunit CSL4 SKI4	Exosome non-catalytic core component	0.184223	0.0212163	0.0553872	0.00176834
DIS3	YOL021C	RRP44 MTR17 exosome catalytic subunit DIS3	Exosome core complex catalytic subunit	0.656926	0.0622867	0.107955
LRP1	YHR081W	YC1D RRP47	Nuclear exosome-associated nucleic acid binding protein	0.148509	0.0227468
MTR4	YJL050W	DOB1 ATP-dependent RNA helicase MTR4	ATP-dependent 3'-5' RNA helicase of the DExD/H family	0.495791	0.0627222	0.159512	0.0240464
NAM7	YMR080C	SUP113 UPF1 ATP-dependent RNA helicase NAM7 MOF4 SUT2 IFS2	ATP-dependent RNA helicase of the SFI superfamily					0.51864	0.0159074
OLA1	YBR025C	Obg-like ATPase	P-loop ATPase with similarity to human OLA1 and bacterial YchF					0.135846	0.00836572
PRE2	YPR103W	proteasome core particle subunit beta 5 DOA3 PRG1 SRR2	Beta 5 subunit of the 20S proteasome					0.0548048
PRE4	YFR050C	proteasome core particle subunit beta 7	Beta 7 subunit of the 20S proteasome					0.0580419	0.00188562
PUP2	YGR253C	proteasome core particle subunit alpha 5 DOA5	Alpha 5 subunit of the 20S proteasome					0.0963221	0.00500671
PUP3	YER094C	SCS32 proteasome core particle subunit beta 3	Beta 3 subunit of the 20S proteasome	0.0811688				0.0673012	0.00494566
RPN1	YHR027C	NAS1 HRD2 proteasome regulatory particle base subunit RPN1	Non-ATPase base subunit of the 19S RP of the 26S proteasome					0.210662	0.00504074
RPN2	YIL075C	proteasome regulatory particle base subunit RPN2 SEN3	Subunit of the 26S proteasome					0.0963221	0.00500671
RPN6	YDL097C	proteasome regulatory particle lid subunit RPN6 NAS4	Essential, non-ATPase regulatory subunit of the 26S proteasome lid					0.0592851
RPN8	YOR261C	proteasome regulatory particle lid subunit RPN8	Essential non-ATPase regulatory subunit of the 26S proteasome					0.0761649
RPT1	YKL145W	YTA3 CIM5 proteasome regulatory particle base subunit RPT1	ATPase of the 19S regulatory particle of the 26S proteasome					0.0900538
RPT2	YDL007W	YHS4 YTA5 proteasome regulatory particle base subunit RPT2	ATPase of the 19S regulatory particle of the 26S proteasome					0.16686	0.0196165
RPT3	YDR394W	YTA2 YNT1 proteasome regulatory particle base subunit RPT3	ATPase of the 19S regulatory particle of the 26S proteasome	0.0811688				0.221915	0.019302
RPT4	YOR259C	PCS1 SUG2 CRL13 proteasome regulatory particle base subunit RPT4	ATPase of the 19S regulatory particle of the 26S proteasome					0.0855694	0.00787318
RPT5	YOR117W	proteasome regulatory particle base subunit RPT5 YTA1	ATPase of the 19S regulatory particle of the 26S proteasome	0.162698				0.127337	0.0211739
RPT6	YGL048C	CIM3 CRL3 SCB68 SUG1 proteasome regulatory particle base subunit RPT6	ATPase of the 19S regulatory particle of the 26S proteasome	0.132155	0.0345255			0.127087	0.0137955
RRP4	YHR069C	exosome non-catalytic core subunit RRP4	Exosome non-catalytic core component	0.236412	0.0105665
RRP40	YOL142W	MTR14 exosome non-catalytic core subunit RRP40	Exosome non-catalytic core component	0.102934	0.022925
RRP42	YDL111C	exosome non-catalytic core subunit RRP42	Exosome non-catalytic core component	0.111592	0.0162125
RRP43	YCR035C	exosome non-catalytic core subunit RRP43	Exosome non-catalytic core component	0.099026
RRP45	YDR280W	exosome non-catalytic core subunit RRP45	Exosome non-catalytic core component	0.230399	0.0254784	0.0580808
RRP46	YGR095C	exosome non-catalytic core subunit RRP46	Exosome non-catalytic core component	0.0818903	0.00327337
RRP6	YOR001W	exosome nuclease subunit RRP6	Nuclear exosome exonuclease component	0.390933	0.0183752	0.0803872	0.0129061
SEC23	YPR181C	GTPase-activating protein SEC23	GTPase-activating protein, stimulates the GTPase activity of Sar1p					0.212406	0.00672867
SKI6	YGR195W	exosome non-catalytic core subunit SKI6 ECM20 RRP41	Exosome non-catalytic core component	0.0811688
TRF5	YNL299W	non-canonical poly(A) polymerase TRF5	Non-canonical poly(A) polymerase			0.109007	0.0057142
UBI4	YLL039C	UB14 SCD2 ubiquitin	Ubiquitin					0.0963221	0.00500671
	Chromatin, cell cycle and regulation proteins
HHO1	YPL127C	histone H1	Histone H1, linker histone with roles in meiosis and sporulation	0.151275	0.00789113	0.0747475	0.0072547	0.28095	0.0124835
HHT2	YNL031C	histone H3	Histone H3	0.18759	0.00810953			0.11384	0.0228106
HMO1	YDR174W	HSM2	Chromatin associated high mobility group (HMG) family member					0.0760599	0.00937128
HTA1	YDR225W	SPT11 histone H2A H2A1	Histone H2A	0.524772	0.0992704			0.292203	0.0234231
HTZ1	YOL012C	histone H2AZ H2AZ H2A.F/Z HTA3	Histone variant H2AZ	2.81566	0.338914			0.610974	0.0422238
ALK1	YGL021W	protein kinase ALK1	Protein kinase					0.103087	0.0249004
AVO1	YOL078W		Component of a membrane-bound complex containing the Tor2p kinase					0.157351	0.020163
CDC12	YHR107C	PSL7 CLA10 septin CDC12	Component of the septin ring that is required for cytokinesis					0.221165	0.00824277
CDC14	YFR028C	OAF3 phosphoprotein phosphatase CDC14	Protein phosphatase required for mitotic exit	0.275493	0.0157065	0.055303		0.515653	0.0196402
CDC28	YBR160W	HSL5 CDK1 cyclin-dependent serine/threonine-protein kinase CDC28 SRM5	Cyclin-dependent kinase (CDK) catalytic subunit					0.0592851
CDC33	YOL139C	eIF4E translation initiation factor eIF4E TIF45	mRNA cap binding protein and translation initiation factor eIF4E					0.0592851
CNM67	YNL225C		Component of the spindle pole body outer plaque					0.0870629	0.00282844
ELP3	YPL086C	TOT3 KTI8 Elongator subunit ELP3 HPA1 KAT9	Subunit of Elongator complex			0.111616	0.0118481	0.29021	0.00942812
GAS1	YMR307W	CWH52 GGP1 1,3-beta-glucanosyltransferase GAS1	Beta-1,3-glucanosyltransferase	0.0845358	0.00879252
GIN4	YDR507C	protein kinase GIN4 ERC47	Protein kinase involved in bud growth and assembly of the septin ring					0.39031	0.0228168
HHF2	YNL030W	histone H4	Histone H4	0.896104	0.0492513			0.287675	0.047644
KOG1	YHR186C	LAS24 ubiquitin-binding TORC1 subunit KOG1	Subunit of TORC1					0.486382	0.025038
KSP1	YHR082C	putative serine/threonine protein kinase KSP1	Serine/threonine protein kinase					0.0548048
MCK1	YNL307C	YPK1 CMS1 serine/threonine/tyrosine protein kinase MCK1	Dual-specificity ser/thr and tyrosine protein kinase					0.116084	0.00377125
MCM4	YPR019W	CDC54 MCM DNA helicase complex subunit MCM4 HCD21	Essential helicase component of heterohexameric MCM2-7 complexes	0.120851	0.0108845
MCM6	YGL201C	MCM DNA helicase complex subunit MCM6	Protein involved in DNA replication	0.077381
MCM7	YBR202W	CDC47 mini-chromosome maintenance complex protein 7	Component of the Mcm2-7 hexameric helicase complex	0.123737
MSC3	YLR219W		Protein of unknown function					0.106825	0.00762549
NAT1	YDL040C	peptide alpha-N-acetyltransferase complex A subunit NAT1 NAA15 AAA1	Subunit of protein N-terminal acetyltransferase NatA					0.184878	0.0118387
NTO1	YPR031W		Subunit of the NuA3 histone acetyltransferase complex	0.108947	0.00885371
NUD1	YOR373W		Component of the spindle pole body outer plaque					0.12858	0.0194111
PFK1	YGR240C	6-phosphofructokinase subunit alpha	Alpha subunit of heterooctameric phosphofructokinase	0.61544	0.0820176			0.735284	0.0331576
PFK2	YMR205C	6-phosphofructokinase subunit beta	Beta subunit of heterooctameric phosphofructokinase	0.180556				0.195881	0.0204924
POL5	YEL055C	DNA-directed DNA polymerase	DNA Polymerase phi	0.190115	0.0323276			0.12883	0.0234297
PPZ1	YML016C	salt homeostasis regulator	Serine/threonine protein phosphatase Z, isoform of Ppz2p					0.0945784	0.00869267
PPZ2	YDR436W	salt homeostasis regulator	Serine/threonine protein phosphatase Z, isoform of Ppz1p					0.0592851
RFA1	YAR007C	BUF2 FUN3 RPA1 RPA70 replication factor A subunit protein RFA1	Subunit of heterotrimeric Replication Protein A (RPA)	0.0813492
RFC1	YOR217W	replication factor C subunit 1 CDC44	Subunit of heteropentameric Replication factor C (RF-C)					0.213649	0.015251
RFC2	YJR068W	replication factor C subunit 2	Subunit of heteropentameric Replication factor C (RF-C)					0.0670509	0.00431672
RFC3	YNL290W	replication factor C subunit 3	Subunit of heteropentameric Replication factor C (RF-C)	0.113095				0.221665	0.0102054
RFC4	YOL094C	replication factor C subunit 4	Subunit of heteropentameric Replication factor C (RF-C)					0.112847	0.0139659
RFC5	YBR087W	replication factor C subunit 5	Subunit of heteropentameric Replication factor C (RF-C)					0.125093	0.00416237
RNR2	YJL026W	CRT6 ribonucleotide-diphosphate reductase subunit RNR2	Ribonucleotide-diphosphate reductase (RNR), small subunit					0.135103	0.0280828
RNR4	YGR180C	PSO3 CRT3 ribonucleotide-diphosphate reductase subunit RNR4	Ribonucleotide-diphosphate reductase (RNR) small subunit					0.0687946	0.00808089
RRM3	YHR031C	RTT104	DNA helicase involved in rDNA replication and Ty1 transposition	0.0811688
RSC8	YFR037C	SWH3	Component of the RSC chromatin remodeling complex	0.0992063
RVB1	YDR190C	RuvB family ATP-dependent DNA helicase pontin TIH1 TIP49A TIP49	ATP-dependent DNA helicase, also known as pontin	0.172439	0.0130935			0.120072
RVB2	YPL235W	TIH2 TIP48 TIP49B RuvB family ATP-dependent DNA helicase reptin	ATP-dependent DNA helicase, also known as reptin	0.227152	0.0135655			0.107075	0.00807636
SAS3	YBL052C	KAT6	Histone acetyltransferase catalytic subunit of NuA3 complex	0.102934	0.022925
SGS1	YMR190C	ATP-dependent DNA helicase SGS1	RecQ family nucleolar DNA helicase					0.0683183
SLD3	YGL113W		Protein involved in the initiation of DNA replication					0.11434	0.00646108
SPC29	YPL124W	LPH3 NIP29	Inner plaque spindle pole body (SPB) component					0.0727986
SPC42	YKL042W		Central plaque component of spindle pole body (SPB)					0.201153	0.0129502
SPT16	YGL207W	SSF1 CDC68 chromatin-remodeling protein SPT16	Subunit of the heterodimeric FACT complex (Spt16p-Pob3p)	0.185065
SUM1	YDR310C		Transcriptional repressor that regulates middle-sporulation genes	0.103896
TCO89	YPL180W		Subunit of TORC1 (Tor1p or Tor2p-Kog1p-Lst8p-Tco89p)					0.282444	0.0223804
TOF2	YKR010C		Protein required for rDNA silencing and mitotic rDNA condensation					0.0754141
TOM1	YDR457W	E3 ubiquitin-protein ligase TOM1	E3 ubiquitin ligase of the hect-domain class	0.211039
TOP2	YNL088W	TOR3 TRF3 DNA topoisomerase 2	Topoisomerase II	0.31746	0.0563063
TOR2	YKL203C	DRR2 phosphatidylinositol kinase-related protein kinase TOR2	PIK-related protein kinase and rapamycin target	0.0811688				0.466579	0.0342271
UAF30	YOR295W		Subunit of UAF (upstream activation factor) complex					0.0978156	0.0090193
YTA7	YGR270W		Protein that localizes to chromatin	0.169673	0.0166408
	RNA polymerases, transcription and regulation proteins
ASK10	YGR097W	RGC2	Regulator of the Fps1p glycerol channel	0.0818903	0.00327337	0.0646465	0.00567667	0.311465	0.0232126
CDC39	YCR093W	CCR4-NOT core subunit CDC39 NOT1 SMD6 ROS1	Component of the CCR4-NOT1 core complex					0.105581	0.00996444
CKA1	YIL035C	casein kinase 2 catalytic subunit CKA1	Alpha catalytic subunit of casein kinase 2 (CK2)	0.253247
CKA2	YOR061W	YOR29-12 casein kinase 2 catalytic subunit CKA2	Alpha' catalytic subunit of casein kinase 2 (CK2)	0.304353	0.0558497	0.055303		0.0548048
CKB1	YGL019W	casein kinase 2 regulatory subunit CKB1	Beta regulatory subunit of casein kinase 2 (CK2)	0.169673	0.0166408
CKB2	YOR039W	casein kinase 2 regulatory subunit CKB2	Beta' regulatory subunit of casein kinase 2 (CK2)	0.103054	0.00356787
NET1	YJL076W	SRM8 ESC5 CFI1	Core subunit of the RENT complex	0.647667	0.0662763			1.78559	0.0786474
REB1	YBR049C	GRF2 DNA-binding protein REB1	RNA polymerase I enhancer binding protein	0.118206	0.00528326
RET1	YOR207C	RPC128 DNA-directed RNA polymerase III core subunit RET1 PDS2 C128 RPC2	Second-largest subunit of RNA polymerase III	0.0992063				0.0580419	0.00188562
RPA135	YPR010C	RPA2 RRN2 SRP3 A135 DNA-directed RNA polymerase I core subunit RPA135	RNA polymerase I second largest subunit A135	0.993867	0.041183	0.0755892	0.0132027	0.278956	0.0173305
RPA14	YDR156W	DNA-directed RNA polymerase I subunit RPA14 A14	RNA polymerase I subunit A14	0.0634921
RPA190	YOR341W	A190 DNA-directed RNA polymerase I core subunit RPA190 RRN1	RNA polymerase I largest subunit A190	1.52802	0.104709	0.131313		0.340034	0.0330892
RPA43	YOR340C	DNA-directed RNA polymerase I subunit RPA43 A43	RNA polymerase I subunit A43	0.145262	0.0118049
RPA49	YNL248C	A49 DNA-directed RNA polymerase I subunit RPA49	RNA polymerase I subunit A49	0.332732	0.0388578	0.0858586		0.135595	0.0150874
RPB2	YOR151C	SOH2 DNA-directed RNA polymerase II core subunit RPB2 RPB150 RPO22 B150 SIT2	RNA polymerase II second largest subunit B150	0.192881	0.0292752			0.11459	0.00726427
RPB5	YBR154C	ABC27 DNA-directed RNA polymerase core subunit RPB5	RNA polymerase subunit ABC27	0.144661	0.0219564
RPC19	YNL113W	DNA-directed RNA polymerase core subunit RPC19 AC19	RNA polymerase subunit AC19	0.0818903	0.00327337
RPC40	YPR110C	RPC5 DNA-directed RNA polymerase core subunit RPC40	RNA polymerase subunit AC40	0.311568	0.0439879	0.0747475	0.0072547	0.145105	0.00471406
RPC82	YPR190C	DNA-directed RNA polymerase III subunit C82 RPC80 RPC3	RNA polymerase III subunit C82	0.099026
RPO21	YDL140C	RPB1 RPB220 SUA8 DNA-directed RNA polymerase II core subunit RPO21 B220	RNA polymerase II largest subunit B220	0.350048	0.0405342
RPO26	YPR187W	ABC23 DNA-directed RNA polymerase core subunit RPO26 RPB6	RNA polymerase subunit ABC23	0.155303
RRN5	YLR141W		Protein involved in transcription of rDNA by RNA polymerase I					0.0683183
RRN9	YMR270C		Protein involved in promoting high level transcription of rDNA					0.125343	0.0052395
SEN1	YLR430W	CIK3 NRD2 putative DNA/RNA helicase SEN1	Presumed helicase and subunit of the Nrd1 complex (Nrd1p-Nab3p-Sen1p)	0.077381				0.160879	0.0324842
SPN1	YPR133C	IWS1	Protein involved in RNA polymerase II transcription	0.0811688
SPT5	YML010W	transcription elongation factor SPT5	Component of universally conserved Spt4/5 complex (DSIF complex)	0.212121	0.0218693
TAF14	YPL129W	TafII30 TFG3 TAF30 SWP29 TATA-binding protein-associated factor TAF14 ANC1	Subunit of TFIID, TFIIF, INO80, SWI/SNF, and NuA3 complexes	0.0811688
WTM1	YOR230W	transcriptional modulator	Transcriptional modulator					0.135595	0.0150874
	Nuclear pore complex and associated proteins
KAP123	YER110C	YRB4	Karyopherin beta	0.269721	0.0974635			0.134602	0.00989133
KAP95	YLR347C	karyopherin beta RSL1	Karyopherin beta	0.132756	0.0159071			0.0754141
NUP145	YGL092W	RAT10 nucleocytoplasmic transporter NUP145	Essential protein with distinct roles in two nuclear pore subcomplexes	0.0811688				0.103943
NUP145	YGL092W	RAT10 nucleocytoplasmic transporter NUP145	Essential protein with distinct roles in two nuclear pore subcomplexes	0.0811688				0.103943
NUP157	YER105C		Subunit of the inner ring of the nuclear pore complex (NPC)	0.0732323
NUP157	YER105C		Subunit of the inner ring of the nuclear pore complex (NPC)	0.0732323
RNA1	YMR235C	GTPase-activating protein RNA1	GTPase activating protein (GAP) for Gsp1p					0.115091	0.0239884
RTN1	YDR233C		Reticulon protein					0.0683183
	Vesicular trafficking and related proteins
APE1	YKL103C	metalloaminopeptidase APE1 LAP4 API YSC1	Vacuolar aminopeptidase yscI					0.125093	0.00416237
ARF1	YDL192W	Arf family GTPase ARF1	ADP-ribosylation factor					0.0683183
ARF2	YDL137W	Arf family GTPase ARF2	ADP-ribosylation factor	0.0811688
BMH1	YER177W	14-3-3 family protein BMH1 APR6	14-3-3 protein, major isoform	0.189634	0.0382778			0.241927	0.0243487
CDC1	YDR182W	DSC1 DSR1 ESP2 putative lipid phosphatase CDC1	Putative mannose-ethanolamine phosphate phosphodiesterase					0.0754141
COP1	YDL145C	SEC33 coatomer subunit alpha RET1 SOO1	Alpha subunit of COPI vesicle coatomer complex	0.251984				0.493857	0.0257637
ERG6	YML008C	SED6 VID1 sterol 24-C-methyltransferase LIS1 ISE1	Delta(24)-sterol C-methyltransferase	0.0818903	0.00327337			0.150828
ERJ5	YFR041C		Type I membrane protein with a J domain					0.134352	0.00165825
GDI1	YER136W	SEC19	GDP dissociation inhibitor					0.0960961
GET3	YDL100C	ARR4 guanine nucleotide exchange factor GET3	Guanine nucleotide exchange factor for Gpa1p					0.0592851
GSF2	YML048W	ECM6	Endoplasmic reticulum (ER) localized integral membrane protein					0.0780539	0.00728131
GTT1	YIR038C	bifunctional glutathione transferase/peroxidase	ER associated glutathione S-transferase capable of homodimerization					0.0855694	0.00787318
HLJ1	YMR161W	type I HSP40 co-chaperone HLJ1	Co-chaperone for Hsp40p					0.0548048
IST2	YBR086C		Cortical ER protein involved in ER-plasma membrane tethering					0.11459	0.00726427
KES1	YPL145C	oxysterol-binding protein KES1 BSR3 OSH4 LPI3	One of seven members of the yeast oxysterol binding protein family					0.0580419	0.00188562
KTR1	YOR099W	alpha-1,2-mannosyltransferase KTR1	Alpha-1,2-mannosyltransferase					0.099309	0.0183913
LAM1	YHR155W	YSP1	Putative sterol transfer protein					0.310222	0.014159
LST8	YNL006W	TOR complex subunit LST8	Protein required for the transport of Gap1p					0.154364	0.00562277
MLC1	YGL106W		Essential light chain for Myo1p					0.0945784	0.00869267
MNN10	YDR245W	SLC2 alpha-1,6-mannosyltransferase REC41 BED1	Subunit of a Golgi mannosyltransferase complex					0.0878136
MNN11	YJL183W	alpha-1,6-mannosyltransferase	Subunit of a Golgi mannosyltransferase complex					0.0868126	0.00921875
MRPL11	YDL202W	mitochondrial 54S ribosomal protein YmL11 YmL11	Mitochondrial ribosomal protein of the large subunit					0.0754141
MSC7	YHR039C	meiotic recombination directing protein	Protein of unknown function					0.0727986
MYO2	YOR326W	CDC66 myosin 2	Type V myosin motor involved in actin-based transport of cargos	0.58153	0.081823	0.0949495	0.0172483	0.691022	0.0200332
OLA1	YBR025C	Obg-like ATPase	P-loop ATPase with similarity to human OLA1 and bacterial YchF					0.135846	0.00836572
OST1	YJL002C	NLT1 dolichyl-diphosphooligosaccharide--protein glycotransferase subunit OST1	Alpha subunit of the oligosaccharyltransferase complex of the ER lumen					0.0673012	0.00494566
OST3	YOR085W	dolichyl-diphosphooligosaccharide--protein glycotransferase OST3	Gamma subunit of the oligosaccharyltransferase complex of the ER lumen					0.0670509	0.00431672
PEP4	YPL154C	yscA PHO9 PRA1 proteinase A	Vacuolar aspartyl protease (proteinase A)	0.0726311	0.00590247			0.155857	0.0108984
PHO86	YJL117W		Endoplasmic reticulum (ER) resident protein					0.0670509	0.00431672
PMT1	YDL095W	dolichyl-phosphate-mannose-protein mannosyltransferase PMT1	Protein O-mannosyltransferase of the ER membrane					0.0600358
RET2	YFR051C	coatomer subunit delta	Delta subunit of the coatomer complex (COPI)					0.0600358
RSP5	YER125W	SMM1 MDP1 MUT2 NPI1 UBY1 NEDD4 family E3 ubiquitin-protein ligase	E3 ubiquitin ligase of NEDD4 family					0.0761649
RTN1	YDR233C		Reticulon protein					0.0683183
SAC1	YKL212W	RSD1 phosphatidylinositol-3-phosphatase SAC1	Phosphatidylinositol phosphate (PtdInsP) phosphatase	0.141414	0.0313715			0.261189	0.00848531
SAR1	YPL218W	Arf family GTPase SAR1	GTPase, GTP-binding protein of the ARF family					0.0889276
SEC21	YNL287W	coatomer subunit gamma	Gamma subunit of coatomer					0.0870629	0.00282844
SEC23	YPR181C	GTPase-activating protein SEC23	GTPase-activating protein, stimulates the GTPase activity of Sar1p					0.212406	0.00672867
SEC24	YIL109C	ANU1 COPII subunit SEC24	Component of the Sec23p-Sec24p heterodimer of the COPII vesicle coat					0.135846	0.00836572
SEC26	YDR238C	coatomer subunit beta	Essential beta-coat protein of the COPI coatomer					0.167111	0.0253787
SEC27	YGL137W	coatomer subunit beta'	Essential beta'-coat protein of the COPI coatomer					0.22868	0.0129222
SEC31	YDL195W	WEB1	Component of the Sec13p-Sec31p complex of the COPII vesicle coat	0.0811688				0.230424	0.00374851
SEC4	YFL005W	Rab family GTPase SEC4 SRO6	Rab family GTPase					0.154364	0.00562277
SEC63	YOR254C	PTL1 protein-transporting protein SEC63	Essential subunit of Sec63 complex					0.0960719	0.0041341
SFB3	YHR098C	LST1	Component of the Sec23p-Sfb3p heterodimer of the COPII vesicle coat					0.0592851
SIP3	YNL257C	LAM3	Putative sterol transfer protein					0.630695	0.0327648
SRP68	YPL243W	signal recognition particle subunit SRP68	Core component of the signal recognition particle (SRP) complex					0.506644	0.0160278
SRP72	YPL210C	signal recognition particle subunit SRP72	Core component of the signal recognition particle (SRP)	0.0959596				0.385289	0.0200268
SSA2	YLL024C	YG102 Hsp70 family chaperone SSA2	ATP-binding protein					0.320223	0.028911
STT4	YLR305C	1-phosphatidylinositol 4-kinase STT4	Phosphatidylinositol-4-kinase					0.140374	0.0225496
TEF1	YPR080W	eEF1A translation elongation factor EF-1 alpha EF-1 alpha	Translational elongation factor EF-1 alpha					0.238642	0.0428618
TSC13	YDL015C	trans-2-enoyl-CoA reductase (NADPH) TSC13	Enoyl reductase					0.0592851
VMA13	YPR036W	CLS11 H(+)-transporting V1 sector ATPase subunit H	Subunit H of the V1 peripheral membrane domain of V-ATPase					0.145105	0.00471406
VMA2	YBR127C	ATPSV VAT2 H(+)-transporting V1 sector ATPase subunit B	Subunit B of V1 peripheral membrane domain of vacuolar H+-ATPase	0.34139	0.034507			0.531588	0.0719268
VMA5	YKL080W	VAT3 CSL5 H(+)-transporting V1 sector ATPase subunit C	Subunit C of the V1 peripheral membrane domain of V-ATPase					0.136201
VMA6	YLR447C	H(+)-transporting V0 sector ATPase subunit d	Subunit d of the V0 integral membrane domain of V-ATPase					0.0600358
VPH1	YOR270C	H(+)-transporting V0 sector ATPase subunit a	Subunit a of vacuolar-ATPase V0 domain	0.147306	0.032561			0.317987	0.0151981
VPS1	YKR001C	GRD1 LAM1 SPO15 VPL1 VPT26 dynamin-like GTPase VPS1	Dynamin-like GTPase required for vacuolar sorting	0.123497	0.0208364			0.125093	0.00416237
VPS13	YLL040C	VPT2 SOI1 membrane morphogenesis protein VPS13	Protein involved in prospore membrane morphogenesis	0.0811688				0.0960719	0.0041341
VTC2	YFL004W	vacuolar transporter chaperone PHM1	Subunit of vacuolar transporter chaperone (VTC) complex					0.0727986
VTC3	YPL019C	vacuolar transporter chaperone PHM2	Subunit of vacuolar transporter chaperone (VTC) complex					0.0858197	0.0154187
VTC4	YJL012C	PHM3 YJL012C-A	Vacuolar membrane polyphosphate polymerase					0.16636	0.0191543
WBP1	YEL002C	dolichyl-diphosphooligosaccharide-protein glycotransferase	Beta subunit of the oligosaccharyl transferase glycoprotein complex	0.13474				0.0780539	0.00728131
YBT1	YLL048C	BAT1 bile acid-transporting ATPase YBT1	Transporter of the ATP-binding cassette (ABC) family					0.127087	0.0137955
YCF1	YDR135C	ATP-binding cassette glutathione S-conjugate transporter YCF1	Vacuolar glutathione S-conjugate transporter					0.188116	0.0295113
YET1	YKL065C		Endoplasmic reticulum transmembrane protein					0.0548048
YMC1	YPR058W	organic acid transporter	Secondary mitochondrial inner membrane glycine transporter					0.0548048
YNR021W	YNR021W		Putative protein of unknown function					0.0548048
YPP1	YGR198W		Cargo-transport protein involved in endocytosis					0.12833	0.0192744
YPT1	YFL038C	Rab family GTPase YPT1 YP2	Rab family GTPase					0.0600358
YPT32	YGL210W	Rab family GTPase YPT32	Rab family GTPase involved in the exocytic pathway					0.0963221	0.00500671
YSP2	YDR326C	LAM2 LTC4	Sterol-binding protein					0.587935	0.00767181
ZRC1	YMR243C	Zn(2+) transporter ZRC1 OSR1	Vacuolar membrane zinc transporter					0.0870629	0.00282844
	Cytoskeletal and related proteins
ACT1	YFL039C	END7 actin ABY1	Actin	0.407528	0.0429918			0.505102	0.0374146
AIP1	YMR092C		Actin cortical patch component					0.0592851
ARP3	YJR065C	actin-related protein 3 ACT4	Essential component of the Arp2/3 complex					0.0795473	0.0142873
ARP4	YJL081C	ACT3	Nuclear actin-related protein involved in chromatin remodeling	0.0811688
BCK1	YJL095W	LAS3 SAP3 SLK1 SSP31 mitogen-activated protein kinase kinase kinase BCK1	MAPKKK acting in the protein kinase C signaling pathway					0.0960719	0.0041341
BEM2	YER155C	SUP9 TSL1 IPL2	Rho GTPase activating protein (RhoGAP)	0.0811688				0.110312	0.0245188
BOI1	YBL085W	BOB1 GIN7	Protein implicated in polar growth					0.0548048
CCT2	YIL142W	chaperonin-containing T-complex subunit CCT2 TCP2 BIN3	Subunit beta of the cytosolic chaperonin Cct ring complex					0.16686	0.0196165
CCT3	YJL014W	chaperonin-containing T-complex subunit CCT3 BIN2 TCP3	Subunit of the cytosolic chaperonin Cct ring complex					0.143111	0.0136329
CCT5	YJR064W	TCP5 chaperonin-containing T-complex subunit CCT5	Subunit of the cytosolic chaperonin Cct ring complex					0.191151	0.0169889
CCT6	YDR188W	TCP6 TCP20 chaperonin-containing T-complex subunit CCT6 HTR3	Subunit of the cytosolic chaperonin Cct ring complex	0.0634921				0.0870629	0.00282844
CCT7	YJL111W	chaperonin-containing T-complex subunit CCT7 TCP7	Subunit of the cytosolic chaperonin Cct ring complex					0.134853	0.0189685
CCT8	YJL008C	chaperonin-containing T-complex subunit CCT8	Subunit of the cytosolic chaperonin Cct ring complex	0.117063				0.172382	0.00493385
COF1	YLL050C	cofilin	Cofilin, involved in pH-dependent actin filament depolarization					0.0870629	0.00282844
HUA2	YOR284W		Cytoplasmic protein of unknown function	0.265993	0.0452697			0.177363	0.023305
LRG1	YDL240W		GTPase-activating protein (GAP)	0.103896
MYO3	YKL129C	myosin 3	One of two type I myosins	0.0845358	0.00879252			0.0673012	0.00494566
MYO5	YMR109W	myosin 5	One of two type I myosin motors	0.181698	0.0134982			0.0900538
RHO1	YPR165W	Rho family GTPase RHO1	GTP-binding protein of the rho subfamily of Ras-like proteins					0.0592851
SAC6	YDR129C	ABP67 fimbrin	Fimbrin, actin-bundling protein					0.0580419	0.00188562
SCP160	YJL080C		Essential RNA-binding G protein effector of mating response pathway					0.293947	0.0331544
SLA2	YNL243W	END4 MOP2	Adaptor protein that links actin to clathrin and endocytosis					0.0592851
SPC110	YDR356W	NUF1 XCM1	Inner plaque spindle pole body (SPB) component					0.457861	0.0205517
TSC11	YER093C	AVO3 TORC2 complex subunit TSC11	Subunit of TORC2 (Tor2p-Lst8p-Avo1-Avo2-Tsc11p-Bit61p)					0.174376	0.0113288
TUB1	YML085C	alpha-tubulin TUB1	Alpha-tubulin					0.0686937
TUB2	YFL037W	ARM10 SHE8 beta-tubulin	Beta-tubulin					0.13809	0.0246693
VIP1	YLR410W	inositol polyphosphate kinase VIP1	Inositol hexakisphosphate and inositol heptakisphosphate kinase					0.0763102	0.00342528
	Mitochondrial
ABF2	YMR072W	DNA-binding protein ABF2 p19 HM mtTFA	Mitochondrial DNA-binding protein	0.0811688
ADH3	YMR083W	alcohol dehydrogenase ADH3	Mitochondrial alcohol dehydrogenase isozyme III					0.105581	0.00996444
ADK2	YER170W	AKY3 PAK3 adenylate kinase ADK2	Mitochondrial adenylate kinase					0.0754141
ALD4	YOR374W	ALDH2 aldehyde dehydrogenase (NADP(+)) ALD4 ALD7	Mitochondrial aldehyde dehydrogenase					0.29046	0.0139225
ALD5	YER073W	aldehyde dehydrogenase (NAD(P)(+)) ALD5	Mitochondrial aldehyde dehydrogenase					0.0822072
ARG5,6	YER069W	argB argC bifunctional acetylglutamate kinase/N-acetyl-gamma-glutamyl-phosphate reductase	Acetylglutamate kinase and N-acetyl-gamma-glutamyl-phosphate reductase					0.0686937
ATP25	YMR098C	LRC4	Mitochondrial protein required for the stability of Oli1p (Atp9p) mRNA					0.0673012	0.00494566
BAT1	YHR208W	ECA39 TWT1 branched-chain-amino-acid transaminase BAT1	Mitochondrial branched-chain amino acid (BCAA) aminotransferase	0.111592	0.0162125			0.155857	0.0108984
CBR1	YIL043C	CBR5	Cytochrome b reductase					0.211905	0.0133788
COR1	YBL045C	QCR1 ubiquinol--cytochrome-c reductase subunit COR1	Core subunit of the ubiquinol-cytochrome c reductase complex					0.0855694	0.00787318
COX1	Q0045	OXI3 cytochrome c oxidase subunit 1	Subunit I of cytochrome c oxidase (Complex IV)					0.0686937
CYC2	YOR037W	oxidoreductase	Mitochondrial peripheral inner membrane protein					0.0592851
DLD3	YEL071W	D-lactate dehydrogenase	2-hydroxyglutarate transhydrogenase, and minor D-lactate dehydrogenase					0.125093	0.00416237
DSS1	YMR287C	MSU1	3'-5' exoribonuclease					0.0763102	0.00342528
FRS2	YFL022C	phenylalanine--tRNA ligase subunit alpha	Alpha subunit of cytoplasmic phenylalanyl-tRNA synthetase					0.184878	0.0118387
GGC1	YDL198C	YHM1 SHM1	Mitochondrial GTP/GDP transporter			0.055303		0.164616	0.0154627
GLR1	YPL091W	glutathione-disulfide reductase GLR1 LPG17	Cytosolic and mitochondrial glutathione oxidoreductase					0.11036
IDP1	YDL066W	isocitrate dehydrogenase (NADP(+)) IDP1	Mitochondrial NADP-specific isocitrate dehydrogenase	0.14881				0.198618	0.0367826
ILV5	YLR355C	ketol-acid reductoisomerase	Acetohydroxyacid reductoisomerase and mtDNA binding protein	0.152778				0.194138	0.0106078
IML2	YJL082W		Protein required for clearance of inclusion bodies					0.0592851
KGD1	YIL125W	OGD1 alpha-ketoglutarate dehydrogenase KGD1	Subunit of the mitochondrial alpha-ketoglutarate dehydrogenase complex					0.115834	0.00943699
KGD2	YDR148C	alpha-ketoglutarate dehydrogenase KGD2	Dihydrolipoyl transsuccinylase					0.0963221	0.00500671
LAM4	YHR080C	LTC3	Sterol-binding protein that localizes to puncta in the cortical ER					0.387775	0.019899
LSC1	YOR142W	succinate--CoA ligase (GDP-forming) subunit alpha	Alpha subunit of succinyl-CoA ligase					0.0960719	0.0041341
MAE1	YKL029C	malate dehydrogenase (oxaloacetate-decarboxylating)	Mitochondrial malic enzyme	0.099026				0.132608	0.0110478
MAM33	YIL070C		Specific translational activator for the mitochondrial COX1 mRNA	0.272006	0.0330659
MAS1	YLR163C	MIF1	Beta subunit of the mitochondrial processing protease (MPP)					0.0592851
MDH1	YKL085W	malate dehydrogenase MDH1	Mitochondrial malate dehydrogenase					0.181391	0.010093
MGM101	YJR144W	MGM9	Protein with a role in mitochondrial DNA recombinational repair	0.118687				0.413308	0.0164841
MIR1	YJR077C	PTP	Mitochondrial phosphate carrier					0.125343	0.0052395
MIS1	YBR084W	trifunctional formate-tetrahydrofolate ligase/methenyltetrahydrofolate cyclohydrolase/methylenetetrahydrofolate dehydrogenase MIS1	Mitochondrial C1-tetrahydrofolate synthase	0.142015	0.0113611	0.128451	0.0191108	0.347751	0.0202517
MNP1	YGL068W	mitochondrial nucleoid protein MNP1	Mitochondrial ribosomal protein of the large subunit	0.148509	0.0227468			0.0673012	0.00494566
MRH4	YGL064C	ATP-dependent RNA helicase	Mitochondrial ATP-dependent RNA helicase of the DEAD-box family			0.055303		0.182142	0.0200681
MRM1	YOR201C	PET56	Ribose methyltransferase					0.0670509	0.00431672
MRP51	YPL118W	mitochondrial 37S ribosomal protein MRP51	Mitochondrial ribosomal protein of the small subunit					0.125343	0.0052395
MRP7	YNL005C	YmL2 mitochondrial 54S ribosomal protein YmL2 MRPL2	Mitochondrial ribosomal protein of the large subunit	0.0970418	0.0115233			0.110062	0.0244731
MRPL10	YNL284C	MRPL18 mitochondrial 54S ribosomal protein YmL10/YmL18 YmL10 YmL18	Mitochondrial ribosomal protein of the large subunit					0.0592851
MRPL11	YDL202W	mitochondrial 54S ribosomal protein YmL11 YmL11	Mitochondrial ribosomal protein of the large subunit					0.0754141
MRPL17	YNL252C	mitochondrial 54S ribosomal protein YmL17/YmL30 YmL17 YmL30 MRPL30	Mitochondrial ribosomal protein of the large subunit	0.172078				0.123349	0.0114563
MRPL19	YNL185C	mitochondrial 54S ribosomal protein YmL19 YmL19	Mitochondrial ribosomal protein of the large subunit					0.0580419	0.00188562
MRPL22	YNL177C	mitochondrial 54S ribosomal protein YmL22 YmL22	Mitochondrial ribosomal protein of the large subunit					0.0592851
MRPL24	YMR193W	MRPL14 YmL14 mitochondrial 54S ribosomal protein YmL24/YmL14 YmL24	Mitochondrial ribosomal protein of the large subunit					0.0763102	0.00342528
MRPL28	YDR462W	YmL28 mitochondrial 54S ribosomal protein YmL28	Mitochondrial ribosomal protein of the large subunit	0.0871212				0.0600358
MRPL35	YDR322W	YmL35 mitochondrial 54S ribosomal protein YmL35	Mitochondrial ribosomal protein of the large subunit	0.0811688				0.143361	0.00567057
MRPL38	YKL170W	YmL38 MRPL34 mitochondrial 54S ribosomal protein YmL38/YmL34 YmL34	Mitochondrial ribosomal protein of the large subunit					0.0900538
MRPL7	YDR237W	mitochondrial 54S ribosomal protein YmL7/YmL5 YmL5 YmL7	Mitochondrial ribosomal protein of the large subunit					0.0963221	0.00500671
MRPL8	YJL063C	mitochondrial 54S ribosomal protein YmL8 HRD238 YmL8	Mitochondrial ribosomal protein of the large subunit					0.0863121
MRPS28	YDR337W	mitochondrial 37S ribosomal protein MRPS28	Mitochondrial ribosomal protein of the small subunit					0.0727986
MRPS35	YGR165W	mitochondrial 37S ribosomal protein MRPS35	Mitochondrial ribosomal protein of the small subunit					0.0727986
MRPS5	YBR251W	mitochondrial 37S ribosomal protein MRPS5	Mitochondrial ribosomal protein of the small subunit					0.0548048
MRPS9	YBR146W	mitochondrial 37S ribosomal protein MRPS9	Mitochondrial ribosomal protein of the small subunit	0.0811688				0.0592851
MRX1	YER077C		Protein that associates with mitochondrial ribosome					0.233661	0.0167544
MRX4	YPL168W		Protein that associates with mitochondrial ribosome					0.0548048
MSS116	YDR194C	ATP-dependent RNA helicase	Mitochondrial transcription elongation factor	0.238336	0.0371231	0.0637205	0.00336314	0.663954	0.0587091
NAM2	YLR382C	leucine--tRNA ligase NAM2 MSL1 LeuRS	Mitochondrial leucyl-tRNA synthetase					0.0548048
NAM9	YNL137C	MNA6 mitochondrial 37S ribosomal protein NAM9	Mitochondrial ribosomal component of the small subunit					0.0687946	0.00808089
NDE1	YMR145C	NDH1 NADH-ubiquinone reductase (H(+)-translocating) NDE1	Mitochondrial external NADH dehydrogenase					0.17612	0.0203171
OAC1	YKL120W		Mitochondrial inner membrane transporter					0.0687946	0.00808089
OLE1	YGL055W	stearoyl-CoA 9-desaturase MDM2	Delta(9) fatty acid desaturase					0.0761649
OMS1	YDR316W	putative RNA methyltransferase	Protein integral to the mitochondrial membrane					0.0754141
PET123	YOR158W	mitochondrial 37S ribosomal protein PET123	Mitochondrial ribosomal protein of the small subunit	0.0732323
PET127	YOR017W		Protein with a role in 5'-end processing of mitochondrial RNAs					0.192394	0.000937128
PET9	YBL030C	AAC2 ANC2 OP1 ADP/ATP carrier protein PET9	Major ADP/ATP carrier of the mitochondrial inner membrane					0.106574	0.0147629
PHB1	YGR132C	prohibitin subunit PHB1	Subunit of the prohibitin complex (Phb1p-Phb2p)					0.105832	0.01895
PHB2	YGR231C	prohibitin subunit PHB2	Subunit of the prohibitin complex (Phb1p-Phb2p)	0.1057	0.0108004			0.250186	0.00832473
POR1	YNL055C	VDAC porin POR1 OMP2 YVDAC1	Mitochondrial porin (voltage-dependent anion channel)					0.147841	0.0286747
PRD1	YCL057W	metalloendopeptidase	Zinc metalloendopeptidase					0.0683183
PST2	YDR032C	flavodoxin-like fold family protein	Protein with similarity to a family of flavodoxin-like proteins					0.0915432
PUT2	YHR037W	1-pyrroline-5-carboxylate dehydrogenase	Delta-1-pyrroline-5-carboxylate dehydrogenase					0.0754141
QCR2	YPR191W	COR2 UCR2 ubiquinol--cytochrome-c reductase subunit 2	Subunit 2 of ubiquinol cytochrome-c reductase (Complex III)					0.0761649
RIM1	YCR028C-A		ssDNA-binding protein essential for mitochondrial genome maintenance	0.0732323
RSM28	YDR494W	mitochondrial 37S ribosomal protein RSM28	Mitochondrial ribosomal protein of the small subunit	0.0818903	0.00327337
SHM1	YBR263W	SHMT1 TMP3 glycine hydroxymethyltransferase SHM1	Mitochondrial serine hydroxymethyltransferase					0.170889	0.0121146
SOD2	YHR008C	superoxide dismutase SOD2	Mitochondrial manganese superoxide dismutase					0.0963221	0.00500671
SUV3	YPL029W	LPB2 ATP-dependent RNA helicase SUV3	ATP-dependent RNA helicase					0.0727986
TUF1	YOR187W	translation elongation factor Tu tufM	Mitochondrial translation elongation factor Tu (EF-Tu)	0.215909				0.146598	0.0141324
VAR1	Q0140	mitochondrial 37S ribosomal protein VAR1 VARI	Mitochondrial ribosomal protein of the small subunit					0.0863121
YCP4	YCR004C	flavodoxin-like fold family protein	Protein of unknown function					0.0885563	0.0124348
YLR419W	YLR419W	putative helicase	Putative helicase with limited sequence similarity to human Rb protein					0.11459	0.00726427
YMC1	YPR058W	organic acid transporter	Secondary mitochondrial inner membrane glycine transporter					0.0548048
YNR040W	YNR040W		Putative protein of unknown function	0.0992063				0.0727986
YRO2	YBR054W		Protein with a putative role in response to acid stress	0.103896				0.165117	0.00974582
	Miscellaneous
AAP1	YHR047C	AAP1' arginine/alanine aminopeptidase	Arginine/alanine amino peptidase	0.1057	0.0108004			0.186372	0.0210562
AAT2	YLR027C	aspartate transaminase AAT2 ASP5	Cytosolic aspartate aminotransferase involved in nitrogen metabolism	0.12025	0.0277779			0.0963221	0.00500671
ACC1	YNR016C	acetyl-CoA carboxylase ACC1 ABP2 MTR7 FAS3	Acetyl-CoA carboxylase, biotin containing enzyme	0.342352	0.097091			1.09428	0.0570395
ACO1	YLR304C	aconitate hydratase ACO1 GLU1	Aconitase	0.289322	0.0439129			0.250186	0.00832473
ACS2	YLR153C	acetate--CoA ligase ACS2	Acetyl-coA synthetase isoform	0.193182				0.0670509	0.00431672
ADE12	YNL220W	BRA9 adenylosuccinate synthase	Adenylosuccinate synthase					0.118078	0.0188554
ADE16	YLR028C	bifunctional phosphoribosylaminoimidazolecarboxamide formyltransferase/IMP cyclohydrolase ADE16	Enzyme of 'de novo' purine biosynthesis					0.126837	0.00995854
ADE3	YGR204W	trifunctional formate-tetrahydrofolate ligase/methenyltetrahydrofolate cyclohydrolase/methylenetetrahydrofolate dehydrogenase ADE3	Cytoplasmic trifunctional enzyme C1-tetrahydrofolate synthase	0.116883				0.211655	0.0222747
ADE5,7	YGL234W	bifunctional aminoimidazole ribotide synthase/glycinamide ribotide synthase	Enzyme of the 'de novo' purine nucleotide biosynthetic pathway	0.0634921				0.15262	0.00685056
ADE6	YGR061C	phosphoribosylformylglycinamidine synthase	Formylglycinamidine-ribonucleotide (FGAM)-synthetase	0.0811688				0.396041	0.021121
ADH1	YOL086C	alcohol dehydrogenase ADH1 ADC1	Alcohol dehydrogenase	0.230038	0.0408168			0.135595	0.0150874
ADH6	YMR318C	NADP-dependent alcohol dehydrogenase ADHVI	NADPH-dependent medium chain alcohol dehydrogenase	0.132756	0.0159071			0.182884	0.0132504
ADO1	YJR105W	adenosine kinase	Adenosine kinase	0.132756	0.0159071			0.146598	0.0141324
AHP1	YLR109W	cTPxIII thioredoxin peroxidase AHP1	Thiol-specific peroxiredoxin	0.130111	0.00559045			0.0853192	0.00728791
ALA1	YOR335C	alanine--tRNA ligase CDC64	Cytoplasmic and mitochondrial alanyl-tRNA synthetase					0.154114	0.00439745
ALD6	YPL061W	ALD1 aldehyde dehydrogenase (NADP(+)) ALD6	Cytosolic aldehyde dehydrogenase					0.302205	0.0275156
ALO1	YML086C	D-arabinono-1,4-lactone oxidase	D-Arabinono-1,4-lactone oxidase					0.0795473	0.0142873
APA1	YCL050C	bifunctional AP-4-A phosphorylase/ADP sulfurylase DTP1	AP4A phosphorylase					0.106183
APE2	YKL157W	metallo-aminopeptidase LAP1 YKL158W	Aminopeptidase yscII					0.165117	0.00974582
ARC1	YGL105W		Protein that binds tRNA and methionyl- and glutamyl-tRNA synthetases	0.0970418	0.0115233	0.0654882	0.00739656	0.0868126	0.00921875
ARG1	YOL058W	ARG10 argininosuccinate synthase	Arginosuccinate synthetase					0.192394	0.000937128
ARO1	YDR127W	pentafunctional protein ARO1p	Pentafunctional arom protein					0.548613	0.0558634
ARO2	YGL148W	bifunctional chorismate synthase/riboflavin reductase [NAD(P)H] ARO2	Bifunctional chorismate synthase and flavin reductase					0.0868126	0.00921875
ARO4	YBR249C	3-deoxy-7-phosphoheptulonate synthase ARO4	3-deoxy-D-arabino-heptulosonate-7-phosphate (DAHP) synthase					0.0945784	0.00869267
ARO8	YGL202W	bifunctional 2-aminoadipate transaminase/aromatic-amino-acid:2-oxoglutarate transaminase	Aromatic aminotransferase I					0.155357	0.0208041
ARP2	YDL029W	actin-related protein 2 ACT2	Essential component of the Arp2/3 complex	0.0811688				0.0600358
ASN1	YPR145W	asparagine synthase (glutamine-hydrolyzing) 1	Asparagine synthetase					0.182884	0.0132504
ASN2	YGR124W	asparagine synthase (glutamine-hydrolyzing) 2	Asparagine synthetase					0.126837	0.00995854
ATP1	YBL099W	F1F0 ATP synthase subunit alpha	Alpha subunit of the F1 sector of mitochondrial F1F0 ATP synthase					0.253423	0.0215573
ATP2	YJR121W	F1F0 ATP synthase subunit beta	Beta subunit of the F1 sector of mitochondrial F1F0 ATP synthase					0.617698	0.0339778
CAM1	YPL048W	TEF3 translation elongation factor EF1B gamma CPBP	One of two isoforms of the gamma subunit of eEF1B					0.0592851
CDC10	YCR002C	septin CDC10	Component of the septin ring, required for cytokinesis					0.0673012	0.00494566
CDC19	YAL038W	PYK1 pyruvate kinase CDC19	Pyruvate kinase					0.524621	0.0357173
CDC60	YPL160W	leucine--tRNA ligase CDC60 LeuRS	Cytosolic leucyl tRNA synthetase					0.267953	0.0263065
CHC1	YGL206C	clathrin heavy chain SWA5	Clathrin heavy chain	0.247114	0.0421481			0.48086	0.0025313
CHO2	YGR157W	PEM1 phosphatidylethanolamine N-methyltransferase	Phosphatidylethanolamine methyltransferase (PEMT)					0.0600358
CIT1	YNR001C	citrate (Si)-synthase CIT1 CS1 LYS6	Citrate synthase					0.143361	0.00567057
CMD1	YBR109C	CaM calmodulin	Calmodulin	0.123497	0.0208364			0.194138	0.0106078
CPA1	YOR303W	carbamoyl-phosphate synthase (glutamine-hydrolyzing) CPA1	Small subunit of carbamoyl phosphate synthetase					0.0600358
CPA2	YJR109C	carbamoyl-phosphate synthase (glutamine-hydrolyzing) CPA2	Large subunit of carbamoyl phosphate synthetase					0.261189	0.00848531
CPR1	YDR155C	peptidylprolyl isomerase CPR1 CYP1 CPH1	Cytoplasmic peptidyl-prolyl cis-trans isomerase (cyclophilin)					0.135846	0.00836572
CYS3	YAL012W	cystathionine gamma-lyase CYS3 CYI1 STR1 FUN35	Cystathionine gamma-lyase					0.107075	0.00807636
CYS4	YGR155W	NHS5 STR4 VMA41 cystathionine beta-synthase CYS4	Cystathionine beta-synthase					0.310472	0.0197354
DED81	YHR019C	asparagine--tRNA ligase DED81	Cytosolic asparaginyl-tRNA synthetase					0.101053	0.0267024
DPL1	YDR294C	sphinganine-1-phosphate aldolase DPL1 BST1	Dihydrosphingosine phosphate lyase					0.0978156	0.0090193
DPS1	YLL018C	aspartate--tRNA ligase DPS1 AspRS	Aspartyl-tRNA synthetase, primarily cytoplasmic					0.211905	0.0133788
DUG1	YFR044C	metallodipeptidase	Cys-Gly metallo-di-peptidase	0.0811688				0.186622	0.0212827
DYS1	YHR068W	deoxyhypusine synthase	Deoxyhypusine synthase					0.0670509	0.00431672
ECM31	YBR176W	3-methyl-2-oxobutanoate hydroxymethyltransferase	Ketopantoate hydroxymethyltransferase					0.0592851
EFR3	YMR212C		Protein required for Stt4-containing PI kinase complex localization					0.0548048
EMW1	YNL313C	tetratricopeptide repeat-containing protein EMW1	Essential conserved protein with a role in cell wall integrity					0.0761649
ENO1	YGR254W	HSP48 phosphopyruvate hydratase ENO1	Enolase I, a phosphopyruvate hydratase	0.0964406	0.0146376			0.227639	0.0376643
ENO2	YHR174W	phosphopyruvate hydratase ENO2	Enolase II, a phosphopyruvate hydratase	0.763709	0.0892697			0.502115	0.0176335
ERG1	YGR175C	squalene monooxygenase	Squalene epoxidase					0.0673012	0.00494566
ERG10	YPL028W	LPB3 TSM0115 acetyl-CoA C-acetyltransferase	Acetyl-CoA C-acetyltransferase (acetoacetyl-CoA thiolase)	0.172619				0.0600358
ERG11	YHR007C	sterol 14-demethylase CYP51	Lanosterol 14-alpha-demethylase	0.15392	0.0179271			0.0686937
ERG20	YJL167W	BOT3 FDS1 FPP1 bifunctional (2E,6E)-farnesyl diphosphate synthase/dimethylallyltranstransferase	Farnesyl pyrophosphate synthetase	0.12025	0.0277779			0.136201
ERG26	YGL001C	sterol-4-alpha-carboxylate 3-dehydrogenase (decarboxylating)	C-3 sterol dehydrogenase					0.0960719	0.0041341
ERG27	YLR100W	3-keto-steroid reductase	3-keto sterol reductase	0.0813492				0.0963221	0.00500671
ERG4	YGL012W	delta(24(24(1)))-sterol reductase	C-24(28) sterol reductase					0.0889276
ERG9	YHR190W	bifunctional farnesyl-diphosphate farnesyltransferase/squalene synthase	Farnesyl-diphosphate farnesyl transferase (squalene synthase)	0.077381				0.115834	0.00943699
FAA1	YOR317W	long-chain fatty acid-CoA ligase FAA1	Long chain fatty acyl-CoA synthetase	0.13961				0.317987	0.0151981
FAS1	YKL182W	tetrafunctional fatty acid synthase subunit FAS1	Beta subunit of fatty acid synthetase	0.382937				0.953405	0.0888378
FAS2	YPL231W	trifunctional fatty acid synthase subunit FAS2	Alpha subunit of fatty acid synthetase					0.972925	0.0644321
FBA1	YKL060C	LOT1 fructose-bisphosphate aldolase FBA1	Fructose 1,6-bisphosphate aldolase	0.286075	0.0524273			0.421777	0.0459596
FKS1	YLR342W	PBR1 GSC1 ETG1 CND1 CWH53 1,3-beta-D-glucan synthase	Catalytic subunit of 1,3-beta-D-glucan synthase	0.308321	0.035974	0.159428	0.0362975	0.821346	0.0257181
FOX2	YKR009C	bifunctional hydroxyacyl-CoA dehydrogenase/enoyl-CoA hydratase FOX2 POX2	3-hydroxyacyl-CoA dehydrogenase and enoyl-CoA hydratase					0.0763102	0.00342528
FRE1	YLR214W	ferric/cupric-chelate reductase	Ferric reductase and cupric reductase					0.0670509	0.00431672
FRS1	YLR060W	phenylalanine--tRNA ligase subunit beta	Beta subunit of cytoplasmic phenylalanyl-tRNA synthetase	0.0811688				0.313208	0.0308275
FUR1	YHR128W	uracil phosphoribosyltransferase	Uracil phosphoribosyltransferase					0.0780539	0.00728131
GAP1	YKR039W	amino acid permease GAP1	General amino acid permease					0.103943
GCN1	YGL195W	NDR1 AAS103	Positive regulator of the Gcn2p kinase activity					0.23819	0.0141138
GCY1	YOR120W	glycerol 2-dehydrogenase (NADP(+)) GCY1 GCY	Glycerol dehydrogenase					0.0683183
GDH1	YOR375C	GDHA GDH-A glutamate dehydrogenase (NADP(+)) GDH1 DHE4 URE1	NADP(+)-dependent glutamate dehydrogenase					0.234162	0.0218439
GFA1	YKL104C	glutamine--fructose-6-phosphate transaminase (isomerizing) GFA1	Glutamine-fructose-6-phosphate amidotransferase	0.138648	0.0239929			0.298968	0.0141389
GLK1	YCL040W	HOR3 glucokinase	Glucokinase					0.195631	0.0180386
GLN4	YOR168W	glutamine--tRNA ligase	Glutamine tRNA synthetase					0.114841	0.0151878
GLT1	YDL171C	glutamate synthase (NADH)	NAD(+)-dependent glutamate synthase (GOGAT)					0.322968	0.0339884
GLY1	YEL046C	threonine aldolase GLY1	Threonine aldolase	0.0813492				0.144855	0.00974197
GND1	YHR183W	phosphogluconate dehydrogenase (decarboxylating) GND1	6-phosphogluconate dehydrogenase (decarboxylating)					0.389769	0.0278483
GPD1	YDL022W	glycerol-3-phosphate dehydrogenase (NAD(+)) GPD1 DAR1 OSG1 OSR5 HOR1	NAD-dependent glycerol-3-phosphate dehydrogenase					0.0687946	0.00808089
GPD2	YOL059W	GPD3 glycerol-3-phosphate dehydrogenase (NAD(+)) GPD2	NAD-dependent glycerol 3-phosphate dehydrogenase					0.0900538
GPH1	YPR160W	glycogen phosphorylase	Glycogen phosphorylase required for the mobilization of glycogen					0.16213	0.017377
GPM1	YKL152C	phosphoglycerate mutase GPM1	Tetrameric phosphoglycerate mutase	0.0970418	0.0115233			0.0580419	0.00188562
GPP1	YIL053W	RHR2 glycerol-1-phosphatase RHR2	Constitutively expressed DL-glycerol-3-phosphate phosphatase	0.170635				0.11409	0.0140569
GRE2	YOL151W	methylglyoxal reductase (NADPH-dependent) GRE2	3-methylbutanal reductase and NADPH-dependent methylglyoxal reductase					0.0825826
GRS1	YBR121C	glycine--tRNA ligase	Cytoplasmic and mitochondrial glycyl-tRNA synthase					0.250936	0.0195032
GSC2	YGR032W	FKS2 1,3-beta-glucan synthase GSC2	Catalytic subunit of 1,3-beta-glucan synthase					0.0727986
GSH1	YJL101C	glutamate--cysteine ligase	Gamma glutamylcysteine synthetase					0.0878136
GSP2	YOR185C	CNR2 Ran GTPase GSP2	GTP binding protein (mammalian Ranp homolog)					0.0978156	0.0090193
GSY2	YLR258W	glycogen (starch) synthase GSY2	Glycogen synthase					0.0548048
GUA1	YMR217W	GMP synthase (glutamine-hydrolyzing)	GMP synthase					0.251929	0.0116237
GUS1	YGL245W	GSN1 glutamate--tRNA ligase GUS1 GluRS	Glutamyl-tRNA synthetase (GluRS)	0.183622	0.0337342	0.168013	0.0207565	0.203147	0.00659969
HFD1	YMR110C	hexadecenal dehydrogenase	Hexadecenal dehydrogenase					0.0687946	0.00808089
HIS1	YER055C	ATP phosphoribosyltransferase	ATP phosphoribosyltransferase					0.174126	0.00565687
HIS4	YCL030C	trifunctional histidinol dehydrogenase/phosphoribosyl-AMP cyclohydrolase/phosphoribosyl-ATP diphosphatase	Multifunctional enzyme containing phosphoribosyl-ATP pyrophosphatase					0.217387	0.0319352
HIS7	YBR248C	imidazoleglycerol-phosphate synthase	Imidazole glycerol phosphate synthase					0.0727986
HMG1	YML075C	hydroxymethylglutaryl-CoA reductase (NADPH) HMG1	HMG-CoA reductase	0.135402	0.0264565	0.0871212		0.225895	0.0307425
HOM2	YDR158W	aspartate-semialdehyde dehydrogenase THR2	Aspartic beta semi-aldehyde dehydrogenase					0.125343	0.0052395
HOM3	YER052C	BOR1 SIL4 aspartate kinase THR3	Aspartate kinase (L-aspartate 4-P-transferase)					0.154364	0.00562277
HOM6	YJR139C	homoserine dehydrogenase THR6	Homoserine dehydrogenase (L-homoserine:NADP oxidoreductase)	0.0964406	0.0146376			0.270198	0.00672046
HSC82	YMR186W	Hsp90 family chaperone HSC82 HSP90	Cytoplasmic chaperone of the Hsp90 family					0.305943	0.0424266
HSP104	YLL026W	chaperone ATPase HSP104	Disaggregase	0.0813492				0.38105	0.0235281
HSP26	YBR072W	chaperone protein HSP26	Small heat shock protein (sHSP) with chaperone activity					0.0885563	0.0124348
HSP60	YLR259C	CPN60 MIF4 MNA2 chaperone ATPase HSP60	Tetradecameric mitochondrial chaperonin					0.10961
HSP82	YPL240C	HSP90 Hsp90 family chaperone HSP82	Hsp90 chaperone	0.0813492
HTS1	YPR033C	TSM4572 TS4572 histidine--tRNA ligase	Cytoplasmic and mitochondrial histidine tRNA synthetase					0.20489	0.0162657
HXK1	YFR053C	hexokinase 1	Hexokinase isoenzyme 1					0.0965724	0.0141393
HXK2	YGL253W	HEX1 HKB SCI2 hexokinase 2	Hexokinase isoenzyme 2	0.198052				0.271691	0.0167314
HXT1	YHR094C	HOR4 hexose transporter HXT1	Low-affinity glucose transporter of the major facilitator superfamily	0.0726311	0.00590247
HXT2	YMR011W	hexose transporter HXT2	High-affinity glucose transporter of the major facilitator superfamily					0.105057
HXT3	YDR345C	hexose transporter HXT3	Low affinity glucose transporter of the major facilitator superfamily	0.364598	0.056879			0.246408	0.032863
HXT4	YHR092C	hexose transporter HXT4 LGT1 RAG1	High-affinity glucose transporter					0.0600358
HXT7	YDR342C	hexose transporter HXT7	High-affinity glucose transporter					0.414059	0.0111166
IDH1	YNL037C	isocitrate dehydrogenase (NAD(+)) IDH1	Subunit of mitochondrial NAD(+)-dependent isocitrate dehydrogenase	0.235089	0.0366982
IDH2	YOR136W	isocitrate dehydrogenase (NAD(+)) IDH2	Subunit of mitochondrial NAD(+)-dependent isocitrate dehydrogenase	0.159812	0.0227311			0.116334	0.0103084
IKI3	YLR384C	ELP1 TOT1 KTI7 Elongator subunit IKI3	Subunit of Elongator complex	0.144841		0.11069	0.0165181	0.281451	0.0190442
ILS1	YBL076C	isoleucine--tRNA ligase ILS1	Cytoplasmic isoleucine-tRNA synthetase					0.389769	0.0278483
ILV1	YER086W	threonine ammonia-lyase ILV1 ISO1	Threonine deaminase, catalyzes first step in isoleucine biosynthesis					0.212156	0.00535682
ILV3	YJR016C	dihydroxy-acid dehydratase ILV3	Dihydroxyacid dehydratase					0.0885563	0.0124348
IMD2	YHR216W	PUR5 IMP dehydrogenase IMD2	Inosine monophosphate dehydrogenase					0.0978156	0.0090193
IMD3	YLR432W	IMP dehydrogenase IMD3	Inosine monophosphate dehydrogenase	0.23569	0.0301663			0.391262	0.0360772
IMD4	YML056C	IMP dehydrogenase IMD4	Inosine monophosphate dehydrogenase	0.13961				0.24267	0.0159805
IPP1	YBR011C	inorganic diphosphatase IPP1 PPA1	Cytoplasmic inorganic pyrophosphatase (PPase)	0.152597				0.174126	0.00565687
ISW1	YBR245C	chromatin-remodeling ATPase ISW1 SGN2	ATPase subunit of imitation-switch (ISWI) class chromatin remodelers	0.166426	0.00796772
KAR2	YJL034W	GRP78 BIP Hsp70 family ATPase KAR2	ATPase involved in protein import into the ER					0.315453	0.0438305
KRS1	YDR037W	GCD5 lysine--tRNA ligase KRS1	Lysyl-tRNA synthetase			0.0944444
LEU1	YGL009C	3-isopropylmalate dehydratase LEU1	Isopropylmalate isomerase					0.125093	0.00416237
LEU4	YNL104C	2-isopropylmalate synthase LEU4	Alpha-isopropylmalate synthase (2-isopropylmalate synthase)					0.105081	0.00896045
LHP1	YDL051W	YLA1 LAH1	RNA binding protein required for maturation of tRNA and U6 snRNA			0.210606	0.0117689
LOA1	YPR139C	lysophosphatidic acid acyltransferase LOA1 VPS66	Lysophosphatidic acid acyltransferase					0.0548048
LSP1	YPL004C	lipid-binding protein LSP1	Eisosome core component					0.0761649
LYS1	YIR034C	saccharopine dehydrogenase (NAD+, L-lysine-forming)	Saccharopine dehydrogenase (NAD+, L-lysine-forming)					0.0761649
LYS12	YIL094C	homoisocitrate dehydrogenase LYS11 LYS10	Homo-isocitrate dehydrogenase					0.0592851
LYS20	YDL182W	homocitrate synthase LYS20	Homocitrate synthase isozyme and functions in DNA repair	0.108345	0.0211115			0.105057
MDH3	YDL078C	malate dehydrogenase MDH3	Peroxisomal malate dehydrogenase					0.0727986
MES1	YGR264C	methionine--tRNA ligase MES1 MESI MetRS	Methionyl-tRNA synthetase					0.107075	0.00807636
MET10	YFR030W	sulfite reductase subunit alpha	Subunit alpha of assimilatory sulfite reductase					0.0739247
MET17	YLR303W	MET25 bifunctional cysteine synthase/O-acetylhomoserine aminocarboxypropyltransferase MET17 MET15	O-acetyl homoserine-O-acetyl serine sulfhydrylase					0.282444	0.0223804
MET5	YJR137C	ECM17 sulfite reductase (NADPH) subunit beta	Sulfite reductase beta subunit					0.153864	0.0131884
MET6	YER091C	5-methyltetrahydropteroyltriglutamate-homocysteine S-methyltransferase	Cobalamin-independent methionine synthase					0.681722	0.0468514
MKT1	YNL085W		Protein similar to nucleases that forms a complex with Pbp1p					0.166219
MPD1	YOR288C	protein disulfide isomerase MPD1	Member of the protein disulfide isomerase (PDI) family					0.0778036	0.00693462
MRH1	YDR033W		Protein that localizes primarily to the plasma membrane	0.136123	0.0146322			0.0870629	0.00282844
MRI1	YPR118W	S-methyl-5-thioribose-1-phosphate isomerase MRI1	5'-methylthioribose-1-phosphate isomerase					0.0592851
MVD1	YNR043W	ERG19 diphosphomevalonate decarboxylase MVD1	Mevalonate pyrophosphate decarboxylase					0.0761649
NCP1	YHR042W	CPR1	NADP-cytochrome P450 reductase	0.108947	0.00885371			0.168895	0.02442
NPT1	YOR209C	nicotinate phosphoribosyltransferase	Nicotinate phosphoribosyltransferase					0.0548048
OSH3	YHR073W	oxysterol-binding protein related protein OSH3	Member of an oxysterol-binding protein family	0.157167	0.0133062			0.233661	0.0167544
OYE2	YHR179W	NADPH dehydrogenase	Conserved NADPH oxidoreductase containing flavin mononucleotide (FMN)					0.417046	0.0193701
PAA1	YDR071C	polyamine acetyltransferase	Polyamine acetyltransferase					0.107325	0.0154655
PAD1	YDR538W	POF1 phenylacrylic acid decarboxylase PAD1	Phenylacrylic acid decarboxylase					0.106825	0.00762549
PCS60	YBR222C	FAT2	Oxalyl-CoA synthetase					0.114841	0.0151878
PDB1	YBR221C	pyruvate dehydrogenase (acetyl-transferring) subunit E1 beta	E1 beta subunit of the pyruvate dehydrogenase (PDH) complex	0.12025	0.0277779	0.0580808		0.157351	0.020163
PDC1	YLR044C	indolepyruvate decarboxylase 1	Major of three pyruvate decarboxylase isozymes	0.907167	0.0838529			0.844595	0.0452136
PDI1	YCL043C	MFP1 TRG1 protein disulfide isomerase PDI1	Protein disulfide isomerase	0.0952381				0.174126	0.00565687
PDR12	YPL058C	ATP-binding cassette multidrug transporter PDR12	Plasma membrane ATP-binding cassette (ABC) transporter	0.077381				0.109985
PDR5	YOR153W	STS1 LEM1 YDR1 ATP-binding cassette multidrug transporter PDR5	Plasma membrane ATP-binding cassette (ABC) transporter	0.898028	0.0777268			0.212656	0.0151238
PEX8	YGR077C	PAS6	Intraperoxisomal organizer of the peroxisomal import machinery					0.0855694	0.00787318
PGI1	YBR196C	CDC30 glucose-6-phosphate isomerase	Glycolytic enzyme phosphoglucose isomerase	0.459235	0.0554903			0.532629	0.0281692
PGK1	YCR012W	phosphoglycerate kinase	3-phosphoglycerate kinase	0.376623	0.066653			0.334463	0.0449086
PHO13	YDL236W	4-nitrophenylphosphatase	Alkaline phosphatase specific for p-nitrophenyl phosphate					0.0592851
PHO84	YML123C	phosphate transporter PHO84 phoT	High-affinity inorganic phosphate (Pi) transporter					0.0727986
PHO88	YBR106W		Probable membrane protein	0.120851	0.0108845			0.0963221	0.00500671
PIL1	YGR086C	lipid-binding protein PIL1	Eisosome core component	0.166426	0.00796772			0.0853192	0.00728791
PIS1	YPR113W	CDP-diacylglycerol--inositol 3-phosphatidyltransferase	Phosphatidylinositol synthase	0.0811688
PMA1	YGL008C	KTI10 H(+)-exporting P2-type ATPase PMA1	Plasma membrane P2-type H+-ATPase	0.426046	0.0340834			0.547862	0.0635059
PNC1	YGL037C	nicotinamidase	Nicotinamidase that converts nicotinamide to nicotinic acid					0.0922939
PRO2	YOR323C	glutamate-5-semialdehyde dehydrogenase	Gamma-glutamyl phosphate reductase					0.0754141
PRO3	YER023W	pyrroline-5-carboxylate reductase ORE2	Delta 1-pyrroline-5-carboxylate reductase					0.0600358
PRS1	YKL181W	PRP1 ribose phosphate diphosphokinase subunit PRS1	5-phospho-ribosyl-1(alpha)-pyrophosphate synthetase					0.0592851
PRS5	YOL061W	ribose phosphate diphosphokinase subunit PRS5	5-phospho-ribosyl-1(alpha)-pyrophosphate synthetase					0.0600358
PSA1	YDL055C	mannose-1-phosphate guanylyltransferase MPG1 VIG9 SRB1	GDP-mannose pyrophosphorylase (mannose-1-phosphate guanyltransferase)	0.15873				0.188366	0.0310084
PYC1	YGL062W	pyruvate carboxylase 1	Pyruvate carboxylase isoform					0.222658	0.016351
RAD34	YDR314C		Protein involved in nucleotide excision repair (NER)					0.223159	0.0114824
RAS2	YNL098C	Ras family GTPase RAS2 CYR3 CTN5 GLC5 TSL7	GTP-binding protein					0.105331	0.00252037
RHO3	YIL118W	Rho family GTPase RHO3	Non-essential small GTPase of the Rho/Rac family of Ras-like proteins					0.0592851
RIF1	YBR275C	DNA-binding protein RIF1	Protein that binds to the Rap1p C-terminus					0.764797	0.0341292
RQC2	YPL009C	TAE2	Component of RQC, which mediates nascent chain degradation					0.0795473	0.0142873
SAH1	YER043C	adenosylhomocysteinase	S-adenosyl-L-homocysteine hydrolase					0.20439	0.0201539
SAM2	YDR502C	ETH2 methionine adenosyltransferase SAM2	S-adenosylmethionine synthetase					0.155857	0.0108984
SCS2	YER120W	phosphatidylinositol-binding protein SCS2	Integral ER membrane protein, regulates phospholipid metabolism	0.136003	0.016533			0.0978156	0.0090193
SEC14	YMR079W	PIT1 phosphatidylinositol/phosphatidylcholine transfer protein SEC14	Phosphatidylinositol/phosphatidylcholine transfer protein	0.0811688				0.0765604	0.0101252
SEC53	YFL045C	phosphomannomutase SEC53 ALG4	Phosphomannomutase	0.126984				0.106825	0.00762549
SER3	YER081W	phosphoglycerate dehydrogenase SER3	3-phosphoglycerate dehydrogenase and alpha-ketoglutarate reductase					0.262932	0.0181162
SES1	YDR023W	SerRS serine--tRNA ligase SES1	Cytosolic seryl-tRNA synthetase					0.0958216	0.0132661
SHM2	YLR058C	SHMT2 glycine hydroxymethyltransferase SHM2	Cytosolic serine hydroxymethyltransferase					0.0978156	0.0090193
SLC1	YDL052C	1-acylglycerol-3-phosphate O-acyltransferase SLC1	1-acyl-sn-glycerol-3-phosphate acyltransferase			0.0527778		0.0900538
SMC3	YJL074C	cohesin subunit SMC3	Subunit of the multiprotein cohesin complex	0.0937951	0.00405477
SNQ2	YDR011W	ATP-binding cassette transporter SNQ2	Plasma membrane ATP-binding cassette (ABC) transporter	0.159812	0.0227311			0.145355	0.0107895
SPE3	YPR069C	spermidine synthase	Spermidine synthase					0.164616	0.0154627
SPF1	YEL031W	ion-transporting P-type ATPase SPF1 PER9 PIO1 COD1	P-type ATPase, ion transporter of the ER membrane					0.175869	0.0153436
SRO9	YCL037C		Cytoplasmic RNA-binding protein	0.108947	0.00885371	0.110774	0.00353669	0.112847	0.0139659
SSB2	YNL209W	YG103 Hsp70 family ATPase SSB2	Cytoplasmic ATPase that is a ribosome-associated molecular chaperone	0.319865	0.0544043			0.623971	0.0157185
SSC1	YJR045C	mtHSP70 ENS1 Hsp70 family ATPase SSC1	Hsp70 family ATPase	0.343555	0.0561067			0.336998	0.0175399
SSE1	YPL106C	adenyl-nucleotide exchange factor SSE1 LPG3 MSI3	ATPase component of heat shock protein Hsp90 chaperone complex					0.321224	0.0242291
SSH1	YBR283C		Subunit of the Ssh1 translocon complex					0.0765604	0.0101252
SSZ1	YHR064C	PDR13	Hsp70 protein that interacts with Zuo1p (a DnaJ homolog)					0.281451	0.0190442
STE24	YJR117W	AFC1 zinc metalloprotease PIO2	Highly conserved zinc metalloprotease					0.0739247
STT3	YGL022W	dolichyl-diphosphooligosaccharide--protein glycosyltransferase subunit STT3	Subunit of the oligosaccharyltransferase complex of the ER lumen					0.0778036	0.00693462
SUP35	YDR172W	[PSI(+)] GST1 PNM2 SAL3 SUF12 SUP2 SUP36 translation termination factor GTPase eRF3 [PSI] eRF3	Translation termination factor eRF3			0.292593	0.0284688
TAL1	YLR354C	sedoheptulose-7-phosphate:D-glyceraldehyde-3-phosphate transaldolase TAL1	Transaldolase, enzyme in the non-oxidative pentose phosphate pathway	0.0813492
TAT1	YBR069C	VAP1 TAP1 amino acid transporter TAT1	Amino acid transporter for valine, leucine, isoleucine, and tyrosine					0.0600358
TCB3	YML072C		Cortical ER protein involved in ER-plasma membrane tethering	0.0634921				0.195131	0.0252373
TDH1	YJL052W	glyceraldehyde-3-phosphate dehydrogenase (phosphorylating) TDH1 GLD3 GAPDH	Glyceraldehyde-3-phosphate dehydrogenase (GAPDH), isozyme 1	0.176587				0.300462	0.0231513
TDH2	YJR009C	GLD2 GAPDH glyceraldehyde-3-phosphate dehydrogenase (phosphorylating) TDH2	Glyceraldehyde-3-phosphate dehydrogenase (GAPDH), isozyme 2	0.134921				0.11459	0.00726427
TDH3	YGR192C	GLD1 HSP35 HSP36 GPD glyceraldehyde-3-phosphate dehydrogenase (phosphorylating) TDH3 GAPDH SSS2	Glyceraldehyde-3-phosphate dehydrogenase (GAPDH), isozyme 3	0.517076	0.115736			0.700241	0.0452213
THR1	YHR025W	homoserine kinase	Homoserine kinase					0.0670509	0.00431672
THR4	YCR053W	threonine synthase THR4	Threonine synthase					0.201904	0.014837
THS1	YIL078W	threonine--tRNA ligase THS1	Threonyl-tRNA synthetase	0.0811688				0.147099	0.0195772
TKL1	YPR074C	transketolase TKL1	Transketolase	0.0871212				0.2144	0.0229212
TOM70	YNL121C	protein channel TOM70 OMP1 MOM72 MAS70	Component of the TOM (translocase of outer membrane) complex					0.0592851
TOR1	YJR066W	DRR1 phosphatidylinositol kinase-related protein kinase TOR1	PIK-related protein kinase and rapamycin target					1.12381	0.0600897
TPI1	YDR050C	triose-phosphate isomerase TPI1	Triose phosphate isomerase, abundant glycolytic enzyme	0.129509	0.0245054
TPS1	YBR126C	alpha,alpha-trehalose-phosphate synthase (UDP-forming) TPS1 BYP1 CIF1 FDP1 TSS1 GLC6 GGS1	Synthase subunit of trehalose-6-P synthase/phosphatase complex					0.105331	0.00252037
TPS2	YDR074W	HOG2 PFK3 trehalose-phosphatase TPS2	Phosphatase subunit of the trehalose-6-P synthase/phosphatase complex					0.11434	0.00646108
TPS3	YMR261C	trehalose 6-phosphate synthase/phosphatase complex subunit	Regulatory subunit of trehalose-6-phosphate synthase/phosphatase					0.0580419	0.00188562
TRM1	YDR120C	tRNA (guanine26-N2)-dimethyltransferase	tRNA methyltransferase					0.144855	0.00974197
TRP2	YER090W	anthranilate synthase TRP2	Anthranilate synthase					0.0922939
TRP5	YGL026C	tryptophan synthase TRP5	Tryptophan synthase					0.20464	0.0158725
TSA1	YML028W	cTPxI ZRG14 TPX1 thioredoxin peroxidase TSA1	Thioredoxin peroxidase					0.0795473	0.0142873
TYR1	YBR166C	prephenate dehydrogenase (NADP(+))	Prephenate dehydrogenase involved in tyrosine biosynthesis					0.0580419	0.00188562
UBA1	YKL210W	E1 ubiquitin-activating protein UBA1	Ubiquitin activating enzyme (E1)	0.13961				0.275178	0.0323236
UGP1	YKL035W	UTP glucose-1-phosphate uridylyltransferase	UDP-glucose pyrophosphorylase (UGPase)					0.175869	0.0153436
URA2	YJL130C	bifunctional carbamoylphosphate synthetase/aspartate transcarbamylase	Bifunctional carbamoylphosphate synthetase/aspartate transcarbamylase					0.81433	0.0358791
URA3	YEL021W	orotidine-5'-phosphate decarboxylase	Orotidine-5'-phosphate (OMP) decarboxylase					0.0683183
URA5	YML106W	PYR5 orotate phosphoribosyltransferase URA5	Major orotate phosphoribosyltransferase (OPRTase) isozyme					0.0885563	0.0124348
URA7	YBL039C	CTP synthase URA7	Major CTP synthase isozyme (see also URA8)					0.0548048
VAS1	YGR094W	valine--tRNA ligase	Mitochondrial and cytoplasmic valyl-tRNA synthetase	0.0964406	0.0146376			0.2144	0.0229212
YBL100W-A	YBL100W-A	TY2A_B gag protein YBL101W-A	Retrotransposon TYA Gag gene co-transcribed with TYB Pol					0.19065	0.0092196
YCK2	YNL154C	serine/threonine protein kinase YCK2	Palmitoylated plasma membrane-bound casein kinase I (CK1) isoform					0.0850689	0.0145298
YDL124W	YDL124W	aldo-keto reductase superfamily protein	NADPH-dependent alpha-keto amide reductase					0.126837	0.00995854
YER156C	YER156C		Putative protein of unknown function	0.0845358	0.00879252
YFR006W	YFR006W	putative Xaa-Pro dipeptidase	Putative X-Pro aminopeptidase					0.0822072
YGL082W	YGL082W		Putative protein of unknown function					0.0592851
YHB1	YGR234W	YHB4	Nitric oxide oxidoreductase	0.251623				0.337499	0.00522595
YHM2	YMR241W		Citrate and oxoglutarate carrier protein					0.0765604	0.0101252
YHR020W	YHR020W	proline--tRNA ligase	Prolyl-tRNA synthetase					0.380558	0.0359489
YJL206C	YJL206C		Putative protein of unknown function					0.360247	0.0290861
YML039W	YML039W	gag-pol fusion protein	Retrotransposon TYA Gag and TYB Pol genes	0.352453	0.0800934			1.31844	0.0579611
YMR045C	YMR045C	gag-pol fusion protein	Retrotransposon TYA Gag and TYB Pol genes					0.0763102	0.00342528
YMR099C	YMR099C	glucose-6-phosphate 1-epimerase	Glucose-6-phosphate 1-epimerase (hexose-6-phosphate mutarotase)					0.0580419	0.00188562
YNL050C	YNL050C		Putative protein of unknown function	0.0996873	0.0136389
YOR1	YGR281W	YRS1 ATP-binding cassette transporter YOR1	Plasma membrane ATP-binding cassette (ABC) transporter	0.0937951	0.00405477
YPK1	YKL126W	SLI2 serine/threonine protein kinase YPK1	S/T protein kinase					0.0978156	0.0090193
ZWF1	YNL241C	POS10 MET19 glucose-6-phosphate dehydrogenase	Glucose-6-phosphate dehydrogenase (G6PD)					0.223409	0.0177314

## Sheet: Table Z
				Spectral count (below 2 peptide threshold and/or in <2/3 replicates)
Protein	YORF	Other Designations	Description	Rrp5p-PrA replicate 1	Rrp5p-PrA replicate 2	Rrp5p-PrA replicate 3	Nsa2p-PrA replicate 1	Nsa2p-PrA replicate 2	Nsa2p-PrA replicate 3	Fun12p-PrA replicate 1	Fun12p-PrA replicate 2	Fun12p-PrA replicate 3
RRP5	YMR229C	0	RNA binding protein involved in synthesis of both 18S and 5.8S rRNAs	192	194	211				18	26	26
NSA2	YER126C	rRNA-processing protein NSA2	Protein constituent of 66S pre-ribosomal particles	6	5	3	71	78	68		2	1
FUN12	YAL035W	eIF5B yIF2 translation initiation factor eIF5B	eIF5B yIF2 translation initiation factor	9	13	11	9	6	5	425	429	435
RPL3	YOR063W	YL1 L3 ribosomal 60S subunit protein L3 YOR29-14 rp1 MAK8 TCM1	Ribosomal 60S subunit protein L3	36	28	22	36	40	33	37	31	36
KRS1	YDR037W	GCD5 lysine--tRNA ligase KRS1	Lysyl-tRNA synthetase		1	1	5	2	1		1	5
HEH2	YDR458C		Inner nuclear membrane (INM) protein	1		1	1			1	1	3
YGR038C-B	YGR038C-B	gag-pol fusion protein	Retrotransposon TYA Gag and TYB Pol genes	1		1				1	1	3
RPN3	YER021W	SUN2 proteasome regulatory particle lid subunit RPN3	Essential non-ATPase regulatory subunit of the 26S proteasome lid							1	1	3
SLD7	YOR060C	YOR29-11	Protein with a role in chromosomal DNA replication							1	1	3
SLM1	YIL105C	phosphatidylinositol 4,5-bisphosphate-binding protein LIT2	Phosphoinositide PI4,5P(2) binding protein, forms a complex with Slm2p								1	3
PRE5	YMR314W	proteasome core particle subunit alpha 6	Alpha 6 subunit of the 20S proteasome	1	2					1		3
AI1	Q0050	intron-encoded reverse transcriptase aI1	Reverse transcriptase required for splicing of the COX1 pre-mRNA							1		3
CST26	YBR042C	PSI1 putative acyltransferase	Putative transferase involved in phospholipid biosynthesis									3
RPN9	YDR427W	proteasome regulatory particle lid subunit RPN9 NAS7	Non-ATPase regulatory subunit of the 26S proteasome									3
UPF3	YGR072W	SUA6 SUP112	Component of the nonsense-mediated mRNA decay (NMD) pathway		1			1		1	1	2
NIF3	YGL221C	hypothetical protein	Protein of unknown function		1	1				1	1	2
SIR3	YLR442C	CMT1 MAR2 STE8 chromatin-silencing protein SIR3	Silencing protein	1	2					1	1	2
PRE10	YOR362C	proteasome core particle subunit alpha 7	Alpha 7 subunit of the 20S proteasome	1	1					1	1	2
PRE8	YML092C	proteasome core particle subunit alpha 2	Alpha 2 subunit of the 20S proteasome		1					1	1	2
SNF1	YDR477W	AMP-activated serine/threonine-protein kinase catalytic subunit SNF1 PAS14 HAF3 GLC2 CCR1 CAT1	AMP-activated S/T protein kinase		1					1	1	2
AVO2	YMR068W		Component of a complex containing the Tor2p kinase and other proteins							1	1	2
DHH1	YDL160C	DExD/H-box ATP-dependent RNA helicase DHH1	Cytoplasmic DExD/H-box helicase, stimulates mRNA decapping							1	1	2
GPG1	YGL121C		Proposed gamma subunit of the heterotrimeric G protein							1	1	2
HOG1	YLR113W	SSK3 mitogen-activated protein kinase HOG1	Mitogen-activated protein kinase involved in osmoregulation							1	1	2
LAP3	YNL239W	bleomycin hydrolase BLH1 GAL6 YCP1	Cysteine aminopeptidase with homocysteine-thiolactonase activity							1	1	2
NPA3	YJR072C	GPN1 GTPase NPA3 EPA1	Member of the conserved GPN-loop GTPase family							1	1	2
RVS161	YCR009C	SPE161 FUS7 END6 amphiphysin-like protein RVS161	Amphiphysin-like lipid raft protein							1	1	2
SEC28	YIL076W	ANU2 coatomer subunit epsilon	Epsilon-COP subunit of the coatomer							1	1	2
SOL3	YHR163W	6-phosphogluconolactonase SOL3	6-phosphogluconolactonase							1	1	2
REX4	YOL080C	putative 3'-5' exonuclease	Putative RNA exonuclease	21	14	18				1	1	2
ARX1	YDR101C	putative hydrolase	Nuclear export factor for the ribosomal pre-60S subunit		1		26	25	20	1	1	2
TMA22	YJR014W	RBF22	Protein of unknown function				1		1		1	2
TCP1	YDR212W	CCT1 chaperonin-containing T-complex alpha subunit TCP1	Alpha subunit of chaperonin-containing T-complex				1				1	2
YKT6	YKL196C	palmitoyltransferase YKT6	Vesicle membrane protein (v-SNARE) with acyltransferase activity		2	1					1	2
SSA1	YAL005C	Hsp70 family ATPase SSA1 YG100	ATPase involved in protein folding and NLS-directed nuclear transport		2						1	2
LSB3	YFR024C-A	YFR024C	Protein containing a C-terminal SH3 domain		1						1	2
ARG4	YHR018C	argininosuccinate lyase ARG4	Argininosuccinate lyase	1							1	2
ARC35	YNR035C	END9	Subunit of the ARP2/3 complex								1	2
BGL2	YGR282C	SCW9 glucan 1,3-beta-glucosidase	Endo-beta-1,3-glucanase								1	2
RPL17A	YKL180W	L17A YL17 ribosomal 60S subunit protein L17A RPL17 L20A L22	Ribosomal 60S subunit protein L17A	4	5	4	10	10	14		1	2
RPL43A	YPR043W	L43A ribosomal 60S subunit protein L43A L43e	Ribosomal 60S subunit protein L43A		1	2	6	5	6		1	2
ATP3	YBR039W	F1F0 ATP synthase subunit gamma	Gamma subunit of the F1 sector of mitochondrial F1F0 ATP synthase							1		2
FRD1	YEL047C	fumarate reductase FRDS1	Soluble fumarate reductase							1		2
SDH1	YKL148C	SDHA succinate dehydrogenase flavoprotein subunit SDH1	Flavoprotein subunit of succinate dehydrogenase							1		2
STE2	YFL026W	alpha-factor pheromone receptor STE2	Receptor for alpha-factor pheromone							1		2
TAL1	YLR354C	sedoheptulose-7-phosphate:D-glyceraldehyde-3-phosphate transaldolase TAL1	Transaldolase, enzyme in the non-oxidative pentose phosphate pathway	2	3					1		2
RLP24	YLR009W	ATPase-activating ribosome biosynthesis protein	Essential protein required for ribosomal large subunit biogenesis	6	5	4	3	8	8	1		2
FCF2	YLR051C		Nucleolar protein involved in the early steps of 35S rRNA processing	23	13	21			1			2
ARD1	YHR013C	peptide alpha-N-acetyltransferase complex A subunit ARD1 NAA10	Subunit of protein N-terminal acetyltransferase NatA				1					2
SMD1	YGR074W	SPP92 mRNA splicing protein SMD1	Core Sm protein Sm D1	2	2	1						2
ARO10	YDR380W	phenylpyruvate decarboxylase ARO10	Phenylpyruvate decarboxylase									2
CYR1	YJL005W	FIL1 adenylate cyclase CDC35 HSR1 SRA4 TSM0185	Adenylate cyclase									2
ODC2	YOR222W	mitochondrial 2-oxodicarboxylate carrier	Mitochondrial inner membrane transporter									2
PAM1	YDR251W		Essential protein of unknown function									2
PHS1	YJL097W	enoyl-CoA hydratase PHS1	Essential 3-hydroxyacyl-CoA dehydratase of the ER membrane									2
SLH1	YGR271W	putative RNA helicase	Putative RNA helicase related to Ski2p									2
TOM1	YDR457W	E3 ubiquitin-protein ligase TOM1	E3 ubiquitin ligase of the hect-domain class		8	3						2
SPT16	YGL207W	SSF1 CDC68 chromatin-remodeling protein SPT16	Subunit of the heterodimeric FACT complex (Spt16p-Pob3p)	1	4	5				1	5	1
RPC19	YNL113W	DNA-directed RNA polymerase core subunit RPC19 AC19	RNA polymerase subunit AC19	3	2	2	2	1	1	1	3	1
SCL1	YGL011C	PRC2 proteasome core particle subunit alpha 1	Alpha 1 subunit of the 20S proteasome		3					1	3	1
TOM40	YMR203W	ISP42 MOM38	Component of the TOM (translocase of outer membrane) complex		1					1	3	1
PKH2	YOL100W	serine/threonine protein kinase PKH2	Serine/threonine protein kinase							1	3	1
CBF2	YGR140W	CEP2 CTF14 NDC10 CBF3A CSL5	Essential kinetochore protein			1					3	1
TPI1	YDR050C	triose-phosphate isomerase TPI1	Triose phosphate isomerase, abundant glycolytic enzyme	3	6	2					3	1
CKB2	YOR039W	casein kinase 2 regulatory subunit CKB2	Beta' regulatory subunit of casein kinase 2 (CK2)	4	3	2	1	1	1	1	2	1
RAD54	YGL163C	XRS1 DNA-dependent ATPase RAD54	DNA-dependent ATPase that stimulates strand exchange	1	1	1	1			1	2	1
SER1	YOR184W	ADE9 O-phospho-L-serine:2-oxoglutarate transaminase	3-phosphoserine aminotransferase	1	1					1	2	1
AIM24	YJR080C	FMP26	Protein with a role in determining mitochondrial architecture		1					1	2	1
ERG5	YMR015C	CYP61 C-22 sterol desaturase	C-22 sterol desaturase							1	2	1
PMT2	YAL023C	dolichyl-phosphate-mannose-protein mannosyltransferase PMT2 FUN25	Protein O-mannosyltransferase of the ER membrane							1	2	1
RIP1	YEL024W	ubiquinol--cytochrome-c reductase catalytic subunit RIP1	Ubiquinol-cytochrome-c reductase							1	2	1
RTT10	YPL183C	TRM734 ERE2	WD40 domain-containing protein involved in endosomal recycling							1	2	1
SDS24	YBR214W		Protein involved in cell separation during budding							1	2	1
TCB2	YNL087W	tricalbin	ER protein involved in ER-plasma membrane tethering							1	2	1
ECM16	YMR128W	DHR1 ATP-dependent RNA helicase ECM16	Essential DEAH-box ATP-dependent RNA helicase specific to U3 snoRNP	20	11	21				1	2	1
HXT1	YHR094C	HOR4 hexose transporter HXT1	Low-affinity glucose transporter of the major facilitator superfamily	2	2	2				1	2	1
PSE1	YMR308C	KAP121	Karyopherin/importin that interacts with the nuclear pore complex	1	1	1					2	1
ZUO1	YGR285C	zuotin	Ribosome-associated chaperone		2						2	1
SPT15	YER148W	TATA-binding protein TBP TBP1 BTF1	TATA-binding protein (TBP)	1	1						2	1
APL2	YKL135C		Beta-adaptin subunit of the clathrin-associated protein (AP-1) complex								2	1
SAM1	YLR180W	ETH10 methionine adenosyltransferase SAM1	S-adenosylmethionine synthetase								2	1
SLT2	YHR030C	LYT2 mitogen-activated serine/threonine-protein kinase SLT2 MPK1 SLK2 BYC2	Serine/threonine MAP kinase								2	1
BUD21	YOR078W	YOR29-29 UTP16	Component of small ribosomal subunit (SSU) processosome	14	14	17					2	1
NSA2	YER126C	rRNA-processing protein NSA2	Protein constituent of 66S pre-ribosomal particles	6	5	3	71	78	68		2	1
MTR4	YJL050W	DOB1 ATP-dependent RNA helicase MTR4	ATP-dependent 3'-5' RNA helicase of the DExD/H family	11	14	15	4	5	8		2	1
RNR1	YER070W	CRT7 RIR1 SDS12 ribonucleotide-diphosphate reductase subunit RNR1	Major isoform of large subunit of ribonucleotide-diphosphate reductase		1					5	1	1
ARA1	YBR149W	D-arabinose 1-dehydrogenase (NAD(P)(+)) ARA1	NADP+ dependent arabinose dehydrogenase				1			3	1	1
FMP10	YER182W		Putative protein of unknown function		1	1				3	1	1
GLN1	YPR035W	glutamate--ammonia ligase	Glutamine synthetase (GS)							3	1	1
HPT1	YDR399W	BRA6 hypoxanthine phosphoribosyltransferase HGPRTase HPRT	Dimeric hypoxanthine-guanine phosphoribosyltransferase							3	1	1
RPL37B	YDR500C	YL35 L37B ribosomal 60S subunit protein L37B L37e L43	Ribosomal 60S subunit protein L37B	3	1	2	7	9	9	3	1	1
RPL33B	YOR234C	RPL37B L37B L33B ribosomal 60S subunit protein L33B L33e Yl37 rp47	Ribosomal 60S subunit protein L33B	1	1	1	2	1	1	2	1	1
YPQ1	YOL092W	cationic amino acid transporter	Putative vacuolar membrane transporter for cationic amino acids	1	1	1		1	1	2	1	1
RPS17B	YDR447C	rp51B S17B ribosomal 40S subunit protein S17B S17e RP51B RPL51B	Ribosomal protein 51 (rp51) of the small (40s) subunit	2	1	2		1	1	2	1	1
NMD3	YHR170W	SRC5 ribosome-binding protein NMD3	Protein involved in nuclear export of the large ribosomal subunit	1	1		2	1		2	1	1
NCE102	YPR149W	NCE2	Protein of unknown function	1	2	1				2	1	1
GLC7	YER133W	DIS2 PP1 CID1 DIS2S1 type 1 serine/threonine-protein phosphatase catalytic subunit GLC7	Type 1 S/T protein phosphatase catalytic subunit		2	1				2	1	1
GRX3	YDR098C	monothiol glutaredoxin GRX3	Glutathione-dependent oxidoreductase	1	1	1				2	1	1
YPT7	YML001W	AST4 VAM4 Rab family GTPase YPT7	Rab family GTPase	1	1					2	1	1
PRB1	YEL060C	CVT1 proteinase B	Vacuolar proteinase B (yscB) with H3 N-terminal endopeptidase activity		1					2	1	1
BIR1	YJR089W		Subunit of chromosomal passenger complex (CPC)							2	1	1
CDC3	YLR314C	septin CDC3	Component of the septin ring that is required for cytokinesis							2	1	1
CYM1	YDR430C	MOP112	Lysine-specific metalloprotease of the pitrilysin family							2	1	1
ERV25	YML012W		Member of the p24 family involved in ER to Golgi transport							2	1	1
GCD1	YOR260W	TRA3 translation initiation factor eIF2B subunit gamma	Gamma subunit of the translation initiation factor eIF2B							2	1	1
HRR25	YPL204W	KTI14 serine/threonine protein kinase HRR25	Conserved protein kinase							2	1	1
IMG1	YCR046C	mitochondrial 54S ribosomal protein IMG1	Mitochondrial ribosomal protein of the large subunit							2	1	1
KAR1	YNL188W		Protein involved in karyogamy and spindle pole body duplication							2	1	1
OYE3	YPL171C	NADPH dehydrogenase ZRG6	Conserved NADPH oxidoreductase containing flavin mononucleotide (FMN)							2	1	1
RRN10	YBL025W		Protein involved in promoting high level transcription of rDNA							2	1	1
RTN2	YDL204W		Reticulon protein							2	1	1
SEC10	YLR166C	exocyst subunit SEC10	Essential 100kDa subunit of the exocyst complex							2	1	1
TRR1	YDR353W	thioredoxin-disulfide reductase TRR1	Cytoplasmic thioredoxin reductase							2	1	1
RPS30A	YLR287C-A	S30A ribosomal 40S subunit protein S30A S30e	Protein component of the small (40S) ribosomal subunit	2	1		1	1	1	1	1	1
YNL050C	YNL050C		Putative protein of unknown function	2	3	3			1	1	1	1
GBP2	YCL011C	RLF6 single-stranded telomeric DNA-binding/mRNA-binding protein	Poly(A+) RNA-binding protein					1		1	1	1
YOP1	YPR028W	YIP2	Reticulon-interacting protein	1	1	1				1	1	1
KTR3	YBR205W	mannosyltransferase KTR3	Putative alpha-1,2-mannosyltransferase		1	1				1	1	1
RSN1	YMR266W		Membrane protein of unknown function			1				1	1	1
TIM50	YPL063W	protein translocase subunit TIM50	Essential component of the TIM23 complex		2					1	1	1
SRV2	YNL138W	CAP adenylate cyclase-binding protein	CAP (cyclase-associated protein)	1	1					1	1	1
CHS1	YNL192W	USA4 chitin synthase CHS1	Chitin synthase I		1					1	1	1
NDC1	YML031W		Subunit of the transmembrane ring of the nuclear pore complex (NPC)		1					1	1	1
BAT2	YJR148W	ECA40 TWT2 branched-chain-amino-acid transaminase BAT2	Cytosolic branched-chain amino acid (BCAA) aminotransferase							1	1	1
CIT2	YCR005C	citrate (Si)-synthase CIT2	Citrate synthase, peroxisomal isozyme involved in glyoxylate cycle							1	1	1
COX2	Q0250	OXI1 OXII cytochrome c oxidase subunit 2	Subunit II of cytochrome c oxidase (Complex IV)							1	1	1
GDE1	YPL110C	glycerophosphocholine phosphodiesterase	Glycerophosphocholine (GroPCho) phosphodiesterase							1	1	1
PRE6	YOL038W	proteasome core particle subunit alpha 4	Alpha 4 subunit of the 20S proteasome							1	1	1
FCF1	YDR339C	UTP24 rRNA-processing protein FCF1	Putative PINc domain nuclease	4	4	5				1	1	1
TGS1	YPL157W	RNA methyltransferase	Trimethyl guanosine synthase, conserved nucleolar methyl transferase	3	2	3				1	1	1
RIM1	YCR028C-A		ssDNA-binding protein essential for mitochondrial genome maintenance	2	1	2				1	1	1
RSM28	YDR494W	mitochondrial 37S ribosomal protein RSM28	Mitochondrial ribosomal protein of the small subunit	3	2	2				1	1	1
RPF1	YHR088W	rRNA-binding ribosome biosynthesis protein RPF1	Protein involved in assembly and export of the large ribosomal subunit	15	14	19	21	19	21	1	1	1
NOP16	YER002W		Constituent of 66S pre-ribosomal particles	15	19	21	13	12	12	1	1	1
RPL22A	YLR061W	ribosomal 60S subunit protein L22A rp4 l1c L22e L22A YL31	Ribosomal 60S subunit protein L22A	3	2	2	6	9	5	1	1	1
ISW1	YBR245C	chromatin-remodeling ATPase ISW1 SGN2	ATPase subunit of imitation-switch (ISWI) class chromatin remodelers	5	5	4			1		1	1
LCP5	YER127W		Essential protein involved in maturation of 18S rRNA	13	11	14	1				1	1
RSC9	YML127W		Component of the RSC chromatin remodeling complex	1	1	1					1	1
PGA3	YML125C	cytochrome-b5 reductase NQR1	Putative cytochrome b5 reductase, localized to the plasma membrane		2						1	1
EHT1	YBR177C	medium-chain fatty acid ethyl ester synthase/esterase	Acyl-coenzymeA:ethanol O-acyltransferase		1						1	1
RPN7	YPR108W	proteasome regulatory particle lid subunit RPN7	Essential non-ATPase regulatory subunit of the 26S proteasome		1						1	1
HOC1	YJR075W	alpha-1,6-mannosyltransferase	Alpha-1,6-mannosyltransferase								1	1
LCB4	YOR171C	sphinganine kinase LCB4	Sphingoid long-chain base kinase								1	1
MRD1	YPR112C	RNA-binding ribosome biosynthesis protein MRD1	Essential conserved small ribosomal subunit (40s) synthesis factor	30	31	35					1	1
TOP2	YNL088W	TOR3 TRF3 DNA topoisomerase 2	Topoisomerase II	6	8	11					1	1
PIS1	YPR113W	CDP-diacylglycerol--inositol 3-phosphatidyltransferase	Phosphatidylinositol synthase		2	2					1	1
MDN1	YLR106C	REA1 AAA family ATPase midasin	Huge dynein-related AAA-type ATPase (midasin)	2	2	1	41	49	44		1	1
RLP7	YNL002C	RPL7	Nucleolar protein similar to large ribosomal subunit L7 proteins	27	21	23	27	23	23		1	1
SIR2	YDL042C	MAR1 NAD-dependent histone deacetylase SIR2	Conserved NAD+ dependent histone deacetylase of the Sirtuin family							4		1
GCD14	YJL125C	tRNA 1-methyladenosine methyltransferase subunit GCD14 TRM61	Subunit of tRNA (1-methyladenosine) methyltransferase					1		3		1
ILV2	YMR108W	acetolactate synthase catalytic subunit THI1 SMR1	Acetolactate synthase		1					3		1
RPM2	YML091C	ribonuclease P	Protein subunit of mitochondrial RNase P							3		1
MRPL49	YJL096W	mitochondrial 54S ribosomal protein YmL49 YmL49	Mitochondrial ribosomal protein of the large subunit		1		1	1	1	2		1
FPR1	YNL135C	peptidylprolyl isomerase FPR1 RBP1 FKB1	Peptidyl-prolyl cis-trans isomerase (PPIase)		1	1				2		1
CTR1	YPR124W	high-affinity Cu transporter CTR1	High-affinity copper transporter of plasma membrane	2		1				2		1
ECM33	YBR078W		GPI-anchored protein of unknown function							2		1
FRK1	YPL141C	protein kinase FRK1	Protein kinase of unknown cellular role							2		1
GCN20	YFR009W	putative AAA family ATPase GCN20	Positive regulator of the Gcn2p kinase activity							2		1
MRPL23	YOR150W	YmL23 mitochondrial 54S ribosomal protein YmL23	Mitochondrial ribosomal protein of the large subunit							2		1
SSE2	YBR169C	adenyl-nucleotide exchange factor SSE2	Member of Hsp110 subclass of the heat shock protein 70 (HSP70) family							2		1
RSA3	YLR221C		Protein with a likely role in ribosomal maturation	11	8	13			2	1		1
RRM3	YHR031C	RTT104	DNA helicase involved in rDNA replication and Ty1 transposition	1	2	2	1	1	1	1		1
SIS1	YNL007C	type II HSP40 co-chaperone SIS1	Type II HSP40 co-chaperone that interacts with the HSP70 protein Ssa1p				2		1	1		1
NOP6	YDL213C		rRNA-binding protein required for 40S ribosomal subunit biogenesis	17	16	16	1			1		1
SMC3	YJL074C	cohesin subunit SMC3	Subunit of the multiprotein cohesin complex	3	3	2	1			1		1
MDJ1	YFL016C		Co-chaperone that stimulates HSP70 protein Ssc1p ATPase activity	1	1	1				1		1
NCL1	YBL024W	TRM4 tRNA (cytosine-C5-)-methyltransferase	S-adenosyl-L-methionine-dependent tRNA: m5C-methyltransferase	2	1	1				1		1
TPM1	YNL079C	tropomyosin TPM1	Major isoform of tropomyosin		1	1				1		1
PMT4	YJR143C	dolichyl-phosphate-mannose-protein mannosyltransferase	Protein O-mannosyltransferase			1				1		1
GCD2	YGR083C	GCD12 translation initiation factor eIF2B subunit delta	Delta subunit of the translation initiation factor eIF2B	1	1					1		1
GPA1	YHR005C	SCG1 CDC70 guanine nucleotide-binding protein subunit alpha DAC1	Subunit of the G protein involved in pheromone response		1					1		1
MRPS17	YMR188C	mitochondrial 37S ribosomal protein MRPS17	Mitochondrial ribosomal protein of the small subunit		1					1		1
RKR1	YMR247C	LTN1 ubiquitin-protein ligase RKR1	RING domain E3 ubiquitin ligase		1					1		1
AIM36	YMR157C	FMP39	Protein of unknown function							1		1
AMD1	YML035C	AMD3 AMP deaminase	AMP deaminase							1		1
LYS2	YBR115C	L-aminoadipate-semialdehyde dehydrogenase	Alpha aminoadipate reductase							1		1
MNR2	YKL064W	putative Mg(2+) transporter MNR2	Vacuolar membrane protein required for magnesium homeostasis							1		1
SSS1	YDR086C	translocon subunit SSS1	Subunit of the Sec61p translocation complex (Sec61p-Sss1p-Sbh1p)							1		1
TMA64	YDR117C	RBF64	Protein of unknown function that associates with ribosomes							1		1
TRX1	YLR043C	thioredoxin TRX1 LMA1	Cytoplasmic thioredoxin isoenzyme							1		1
MAM33	YIL070C		Specific translational activator for the mitochondrial COX1 mRNA	6	8	8				1		1
RRP42	YDL111C	exosome non-catalytic core subunit RRP42	Exosome non-catalytic core component	2	4	3	1		1			1
POP1	YNL221C	ribonuclease P/MRP protein subunit POP1	Subunit of both RNase MRP and nuclear RNase P		1	2						1
XDH1	XDH1		Xylitol dehydrogenase	1	1	1						1
NAP1	YKR048C	histone chaperone NAP1	Histone chaperone	1	2							1
RPS27A	YKL156W	rp61 YS20 S27A ribosomal 40S subunit protein S27A S27e	Protein component of the small (40S) ribosomal subunit		2							1
LAP2	YNL045W	bifunctional aminopeptidase/epoxide hydrolase	Leucyl aminopeptidase yscIV with epoxide hydrolase activity		1							1
SLY1	YDR189W	syntaxin-binding protein	Hydrophilic protein involved in ER/Golgi vesicle trafficking		1							1
LAG1	YHL003C	sphingosine N-acyltransferase LAG1	Ceramide synthase component	1								1
MRC1	YCL061C	YCL060C chromatin-modulating protein MRC1	S-phase checkpoint protein required for DNA replication									1
TRM5	YHR070W	tRNA (guanine) methyltransferase	tRNA(m(1)G37)methyltransferase									1
YML119W	YML119W		Putative protein of unknown function									1
UTP6	YDR449C	snoRNA-binding rRNA-processing protein UTP6	Nucleolar protein	33	31	30						1
CMS1	YLR003C		Putative subunit of the 90S preribosome processome complex	4	6	10						1
IDH1	YNL037C	isocitrate dehydrogenase (NAD(+)) IDH1	Subunit of mitochondrial NAD(+)-dependent isocitrate dehydrogenase	4	9	6						1
RRP3	YHR065C	RNA-dependent ATPase RRP3	Protein involved in rRNA processing	5	4	5						1
RPB5	YBR154C	ABC27 DNA-directed RNA polymerase core subunit RPB5	RNA polymerase subunit ABC27	3	6	3						1
GAS1	YMR307W	CWH52 GGP1 1,3-beta-glucanosyltransferase GAS1	Beta-1,3-glucanosyltransferase	2	3	2						1
TAF14	YPL129W	TafII30 TFG3 TAF30 SWP29 TATA-binding protein-associated factor TAF14 ANC1	Subunit of TFIID, TFIIF, INO80, SWI/SNF, and NuA3 complexes	1	2	2						1
TPA1	YER049W	oxidative DNA demethylase	Fe(II)/2-oxoglutarate-dependent dioxygenase family member	3	2							1
NOP15	YNL110C	rRNA-binding ribosome biosynthesis protein NOP15	Constituent of 66S pre-ribosomal particles	13	12	11	8	9	7			1
LHP1	YDL051W	YLA1 LAH1	RNA binding protein required for maturation of tRNA and U6 snRNA	1			9	8	6			1
RRP15	YPR143W		Nucleolar protein	17	12	13	3	3	6			1
UTP7	YER082C	KRE31	Nucleolar protein	28	16	18	3			4	6	1
RPS14B	YJL191W	S11 rp59B CRY2 ribosomal 40S subunit protein S14B S14B	Protein component of the small (40S) ribosomal subunit	6	7	3				3	5	1
LYS20	YDL182W	homocitrate synthase LYS20	Homocitrate synthase isozyme and functions in DNA repair	2	5	2	1			3	4	1
HXT2	YMR011W	hexose transporter HXT2	High-affinity glucose transporter of the major facilitator superfamily							3	4	1
EMG1	YLR186W	NEP1 18S rRNA pseudouridine methyltransferase	Methyltransferase for rRNA	19	16	19				3	4	1
PST2	YDR032C	flavodoxin-like fold family protein	Protein with similarity to a family of flavodoxin-like proteins		1					2	4	1
NOP10	YHR072W-A	snoRNP complex protein NOP10	Subunit of box H/ACA snoRNP complex	13	15	17				2	4	1
RPL24B	YGR148C	ribosomal 60S subunit protein L24B L24B L30B L24e RPL30B rp29 YL21	Ribosomal 60S subunit protein L24B	4	2	2	1	4	3	2	4	1
SAR1	YPL218W	Arf family GTPase SAR1	GTPase, GTP-binding protein of the ARF family		1		1			3	3	1
ERG4	YGL012W	delta(24(24(1)))-sterol reductase	C-24(28) sterol reductase		2					3	3	1
RPS5	YJR123W	YS8 rp14 S5 S2 ribosomal 40S subunit protein S5 S7	Protein component of the small (40S) ribosomal subunit	4	3					3	3	1
MRPL11	YDL202W	mitochondrial 54S ribosomal protein YmL11 YmL11	Mitochondrial ribosomal protein of the large subunit	1		2				2	3	1
OMS1	YDR316W	putative RNA methyltransferase	Protein integral to the mitochondrial membrane		3	1				2	3	1
CDC1	YDR182W	DSC1 DSR1 ESP2 putative lipid phosphatase CDC1	Putative mannose-ethanolamine phosphate phosphodiesterase		1					2	3	1
PRO2	YOR323C	glutamate-5-semialdehyde dehydrogenase	Gamma-glutamyl phosphate reductase							2	3	1
PUT2	YHR037W	1-pyrroline-5-carboxylate dehydrogenase	Delta-1-pyrroline-5-carboxylate dehydrogenase							2	3	1
KAP95	YLR347C	karyopherin beta RSL1	Karyopherin beta	3	5	3				2	3	1
NHP2	YDL208W	snoRNA-binding protein NHP2	Protein related to mammalian high mobility group (HMG) proteins	7	7	6	3	7	4	2	3	1
LSG1	YGL099W	KRE35 putative GTPase LSG1	Putative GTPase involved in 60S ribosomal subunit biogenesis				4	1	2	2	3	1
MRPL8	YJL063C	mitochondrial 54S ribosomal protein YmL8 HRD238 YmL8	Mitochondrial ribosomal protein of the large subunit		1	2				4	2	1
VAR1	Q0140	mitochondrial 37S ribosomal protein VAR1 VARI	Mitochondrial ribosomal protein of the small subunit							4	2	1
MSC7	YHR039C	meiotic recombination directing protein	Protein of unknown function		2					3	2	1
MDH3	YDL078C	malate dehydrogenase MDH3	Peroxisomal malate dehydrogenase		1					3	2	1
MRPS35	YGR165W	mitochondrial 37S ribosomal protein MRPS35	Mitochondrial ribosomal protein of the small subunit		1					3	2	1
VTC2	YFL004W	vacuolar transporter chaperone PHM1	Subunit of vacuolar transporter chaperone (VTC) complex		1					3	2	1
PHO84	YML123C	phosphate transporter PHO84 phoT	High-affinity inorganic phosphate (Pi) transporter							3	2	1
SPC29	YPL124W	LPH3 NIP29	Inner plaque spindle pole body (SPB) component							3	2	1
SUV3	YPL029W	LPB2 ATP-dependent RNA helicase SUV3	ATP-dependent RNA helicase							3	2	1
RPN6	YDL097C	proteasome regulatory particle lid subunit RPN6 NAS4	Essential, non-ATPase regulatory subunit of the 26S proteasome lid	1	2	1				2	2	1
CDC28	YBR160W	HSL5 CDK1 cyclin-dependent serine/threonine-protein kinase CDC28 SRM5	Cyclin-dependent kinase (CDK) catalytic subunit		1	1				2	2	1
GET3	YDL100C	ARR4 guanine nucleotide exchange factor GET3	Guanine nucleotide exchange factor for Gpa1p		1	1				2	2	1
MRPL22	YNL177C	mitochondrial 54S ribosomal protein YmL22 YmL22	Mitochondrial ribosomal protein of the large subunit			1				2	2	1
SLA2	YNL243W	END4 MOP2	Adaptor protein that links actin to clathrin and endocytosis	1	2					2	2	1
CDC33	YOL139C	eIF4E translation initiation factor eIF4E TIF45	mRNA cap binding protein and translation initiation factor eIF4E		1					2	2	1
IML2	YJL082W		Protein required for clearance of inclusion bodies		1					2	2	1
MRI1	YPR118W	S-methyl-5-thioribose-1-phosphate isomerase MRI1	5'-methylthioribose-1-phosphate isomerase		1					2	2	1
PHO13	YDL236W	4-nitrophenylphosphatase	Alkaline phosphatase specific for p-nitrophenyl phosphate		1					2	2	1
TOM70	YNL121C	protein channel TOM70 OMP1 MOM72 MAS70	Component of the TOM (translocase of outer membrane) complex		1					2	2	1
AIP1	YMR092C		Actin cortical patch component							2	2	1
LYS12	YIL094C	homoisocitrate dehydrogenase LYS11 LYS10	Homo-isocitrate dehydrogenase							2	2	1
MAS1	YLR163C	MIF1	Beta subunit of the mitochondrial processing protease (MPP)							2	2	1
PPZ2	YDR436W	salt homeostasis regulator	Serine/threonine protein phosphatase Z, isoform of Ppz1p							2	2	1
PRS1	YKL181W	PRP1 ribose phosphate diphosphokinase subunit PRS1	5-phospho-ribosyl-1(alpha)-pyrophosphate synthetase							2	2	1
RHO3	YIL118W	Rho family GTPase RHO3	Non-essential small GTPase of the Rho/Rac family of Ras-like proteins							2	2	1
SFB3	YHR098C	LST1	Component of the Sec23p-Sfb3p heterodimer of the COPII vesicle coat							2	2	1
RRT14	YIL127C		Putative protein of unknown function	8	9	13				2	2	1
MRPS9	YBR146W	mitochondrial 37S ribosomal protein MRPS9	Mitochondrial ribosomal protein of the small subunit	1	2	2				2	2	1
NOC3	YLR002C		Subunit of a nuclear complex with Noc2p and pre-replicative complexes	3	6	8	45	48	42	2	2	1
RPL31A	YDL075W	YL28 ribosomal 60S subunit protein L31A L31A RPL34 L31e L34A	Ribosomal 60S subunit protein L31A	4	3	6	5	6	6	2	2	1
RPL36A	YMR194W	RPL39B YL39 L36A L39 ribosomal 60S subunit protein L36A L36e	Ribosomal 60S subunit protein L36A	3	3	2	1	2	2	2	2	1
PET10	YKR046C		Protein of unknown function that localizes to lipid particles		1	1				1	3
SEC61	YLR378C	translocon subunit SEC61	Conserved ER protein translocation channel		1					1	3
FMP52	YER004W		Protein of unknown function							1	3
HSP82	YPL240C	HSP90 Hsp90 family chaperone HSP82	Hsp90 chaperone	2	3	1					3
YOR1	YGR281W	YRS1 ATP-binding cassette transporter YOR1	Plasma membrane ATP-binding cassette (ABC) transporter	3	3	2					3
CKA1	YIL035C	casein kinase 2 catalytic subunit CKA1	Alpha catalytic subunit of casein kinase 2 (CK2)	1	4	8	4		1	1	2
YHR127W	YHR127W	HSN1	Protein of unknown function				1	2		1	2
YMR102C	YMR102C		Protein of unknown function		1	1				1	2
DPM1	YPR183W	SED3 dolichyl-phosphate beta-D-mannosyltransferase	Dolichol phosphate mannose (Dol-P-Man) synthase of ER membrane	1	1					1	2
COQ1	YBR003W	trans-hexaprenyltranstransferase	Hexaprenyl pyrophosphate synthetase							1	2
NDI1	YML120C	NADH-ubiquinone reductase (H(+)-translocating) NDI1	NADH:ubiquinone oxidoreductase							1	2
NTH1	YDR001C	alpha,alpha-trehalase NTH1	Neutral trehalase, degrades trehalose							1	2
PDA1	YER178W	pyruvate dehydrogenase (acetyl-transferring) subunit E1 alpha	E1 alpha subunit of the pyruvate dehydrogenase (PDH) complex							1	2
SLF1	YDR515W	SRO99	RNA binding protein that associates with polysomes							1	2
YGR237C	YGR237C		Putative protein of unknown function							1	2
PEP5	YMR231W	VPT11 tethering complex subunit PEP5 VPL9 END1 VPS11 VAM1	Histone E3 ligase, component of CORVET membrane tethering complex		1	1					2
NUP133	YKR082W	RAT3	Subunit of Nup84p subcomplex of nuclear pore complex (NPC)	1	1						2
CCT4	YDL143W	chaperonin-containing T-complex subunit CCT4 ANC2 TCP4	Subunit of the cytosolic chaperonin Cct ring complex								2
MET3	YJR010W	sulfate adenylyltransferase	ATP sulfurylase								2
POB3	YML069W	FACT complex subunit POB3	Subunit of the heterodimeric FACT complex (Spt16p-Pob3p)								2
PUF4	YGL014W	YGL023	Member of the PUF protein family								2
RIM2	YBR192W	PYT1	Mitochondrial pyrimidine nucleotide transporter								2
RPS17A	YML024W	rp51A RP51A RPL51A S17e S17A ribosomal 40S subunit protein S17A	Ribosomal protein 51 (rp51) of the small (40s) subunit	3			2	2	3		2
DIM1	YPL266W	CDH1 putative dimethyladenosine transferase	Essential 18S rRNA dimethylase (dimethyladenosine transferase)	1	1	3	1	1	1	3	1
SNL1	YIL016W		Ribosome-associated protein	1	1	1	1	1	1	2	1
SAC7	YDR389W		GTPase activating protein (GAP) for Rho1p	1	2					2	1
ATP4	YPL078C	F1F0 ATP synthase subunit 4 LPF7	Subunit b of the stator stalk of mitochondrial F1F0 ATP synthase							2	1
COX5A	YNL052W	cytochrome c oxidase subunit Va	Subunit Va of cytochrome c oxidase							2	1
HSL1	YKL101W	ELM2 protein kinase HSL1 NIK1	Nim1p-related protein kinase							2	1
SVL3	YPL032C		Protein of unknown function							2	1
RPL34B	YIL052C	L34e ribosomal 60S subunit protein L34B L34B	Ribosomal 60S subunit protein L34B				6	7	4	2	1
SKI6	YGR195W	exosome non-catalytic core subunit SKI6 ECM20 RRP41	Exosome non-catalytic core component		2	2	1	1	1	1	1
APT1	YML022W	adenine phosphoribosyltransferase APT1	Adenine phosphoribosyltransferase		1	1				1	1
PBP1	YGR178C	MRS16	Component of glucose deprivation induced stress granules		1	1				1	1
LCB2	YDR062W	serine C-palmitoyltransferase LCB2 TSC1 SCS1	Component of serine palmitoyltransferase			1				1	1
HRI1	YLR301W		Protein of unknown function that interacts with Sec72p and Hrr25p	1						1	1
DFM1	YDR411C		Endoplasmic reticulum (ER) localized protein							1	1
FAR8	YMR029C		Protein involved in recovery from arrest in response to pheromone							1	1
LCB1	YMR296C	END8 serine C-palmitoyltransferase LCB1 TSC2	Component of serine palmitoyltransferase							1	1
NTF2	YER009W	Ran GTPase-binding protein NTF2	Nuclear envelope protein							1	1
YER156C	YER156C		Putative protein of unknown function	2	3	2				1	1
RIX7	YLL034C	putative AAA family ATPase RIX7	Putative ATPase of the AAA family	1	3		19	14	10	1	1
UTP30	YKR060W		Putative subunit of U3-containing 90S preribosome complex	9	12	10		1			1
RPS31	YLR167W	YS24 S31 S37 RPS37 UBI3 ubiquitin-ribosomal 40S subunit protein S31 fusion protein UB13 S31e	Fusion protein cleaved to yield ribosomal protein S31 and ubiquitin	2	3	1	1				1
NIC96	YFR002W	linker nucleoporin NIC96	Linker nucleoporin component of the nuclear pore complex (NPC)	1	2	1					1
RSM23	YGL129C	mitochondrial 37S ribosomal protein RSM23	Mitochondrial ribosomal protein of the small subunit	2	1	1					1
PUP1	YOR157C	proteasome core particle subunit beta 2	Beta 2 subunit of the 20S proteasome	1		1					1
PRE7	YBL041W	proteasome core particle subunit beta 6 PRS3	Beta 6 subunit of the 20S proteasome			1					1
STO1	YMR125W	CBP80 SUT1 CBC1 GCR3	Large subunit of the nuclear mRNA cap-binding protein complex	1	2						1
AHA1	YDR214W		Co-chaperone that binds Hsp82p and activates its ATPase activity		1						1
GVP36	YIL041W		BAR domain protein that localizes to early and late Golgi vesicles		1						1
ERG3	YLR056W	C-5 sterol desaturase PSO6 SYR1	C-5 sterol desaturase								1
PUS9	YDL036C	pseudouridine synthase PUS9	Mitochondrial tRNA:pseudouridine synthase								1
RPS28A	YOR167C	YS27 S28A S33A RPS33A ribosomal 40S subunit protein S28A S28e	Protein component of the small (40S) ribosomal subunit								1
YCR016W	YCR016W		Putative protein of unknown function	19	22	21					1
RPO21	YDL140C	RPB1 RPB220 SUA8 DNA-directed RNA polymerase II core subunit RPO21 B220	RNA polymerase II largest subunit B220	8	13	8					1
MCM4	YPR019W	CDC54 MCM DNA helicase complex subunit MCM4 HCD21	Essential helicase component of heterohexameric MCM2-7 complexes	3	4	3					1
NTO1	YPR031W		Subunit of the NuA3 histone acetyltransferase complex	3	3	3					1
LRG1	YDL240W		GTPase-activating protein (GAP)	1	2	3					1
NUP157	YER105C		Subunit of the inner ring of the nuclear pore complex (NPC)	2	1	2					1
ARP4	YJL081C	ACT3	Nuclear actin-related protein involved in chromatin remodeling	1	2	2					1
SPB4	YFL002C	putative ATP-dependent RNA helicase SPB4	Putative ATP-dependent RNA helicase		1	1	34	42	33		1
RSA4	YCR072C		WD-repeat protein involved in ribosome biogenesis				35	35	30		1
IPI3	YNL182C	chromatin-binding/pre-rRNA-processing protein IPI3	Component of the Rix1 complex and pre-replicative complexes (pre-RCs)		1		22	23	21		1
IPI1	YHR085W		Component of the Rix1 complex and possibly pre-replicative complexes		1	1	14	14	12		1
DIS3	YOL021C	RRP44 MTR17 exosome catalytic subunit DIS3	Exosome core complex catalytic subunit	18	17	19	1	5	3		1
ERG13	YML126C	HMGS hydroxymethylglutaryl-CoA synthase	3-hydroxy-3-methylglutaryl-CoA (HMG-CoA) synthase						4	2
RPS0B	YLR048W	S2 ribosomal 40S subunit protein S0B S0B NAB1B YST2	Protein component of the small (40S) ribosomal subunit		2					2
BPT1	YLL015W	ATP-binding cassette bilirubin transporter BPT1	ABC type transmembrane transporter of MRP/CFTR family							2
FUM1	YPL262W	fumarase FUM1	Fumarase							2
TMA108	YIL137C	TAE3 RBF108	Ribosome-associated protein that is involved in ribosome biogenesis							2
TUM1	YOR251C	thiosulfate sulfurtransferase	Rhodanese domain sulfur transferase							2
VPS21	YOR089C	VPS12 VPT12 YPT21 YPT51 Rab family GTPase VPS21	Endosomal Rab family GTPase							2
SUP35	YDR172W	[PSI(+)] GST1 PNM2 SAL3 SUF12 SUP2 SUP36 translation termination factor GTPase eRF3 [PSI] eRF3	Translation termination factor eRF3				7	14	11	2
CRP1	YHR146W		Protein that binds to cruciform DNA structures		2	1	1		1	1
PET123	YOR158W	mitochondrial 37S ribosomal protein PET123	Mitochondrial ribosomal protein of the small subunit	2	1	2			1	1
MRP4	YHL004W	mitochondrial 37S ribosomal protein MRP4	Mitochondrial ribosomal protein of the small subunit	2	1	1				1
YEL025C	YEL025C	SRI1	Putative protein of unknown function			1				1
HEM2	YGL040C	OLE4 porphobilinogen synthase HEM2 SLU1	Aminolevulinate dehydratase	1	2					1
WRS1	YOL097C	HRE342 tryptophan--tRNA ligase WRS1	Cytoplasmic tryptophanyl-tRNA synthetase	1	1					1
IBA57	YJR122W	CAF17	Protein involved in incorporating iron-sulfur clusters into proteins		1					1
ARO9	YHR137W	aromatic-amino-acid:2-oxoglutarate transaminase	Aromatic aminotransferase II							1
FOL2	YGR267C	GTP cyclohydrolase I	GTP-cyclohydrolase I, catalyzes first step in folic acid biosynthesis							1
SOV1	YMR066W		Mitochondrial protein of unknown function							1
TSL1	YML100W	trehalose 6-phosphate synthase/phosphatase complex subunit	Large subunit of trehalose 6-phosphate synthase/phosphatase complex							1
YDJ1	YNL064C	HSP40 MAS5 type I HSP40 co-chaperone YDJ1 MAB3	Type I HSP40 co-chaperone							1
HOS4	YIL112W		Subunit of the Set3 complex					1	6
ESF2	YNR054C	RNA-binding ATPase activator ESF2 ABT1	Essential nucleolar protein involved in pre-18S rRNA processing	11	9	9	1	1	2
RPS9A	YPL081W	S4 S9A S13 ribosomal 40S subunit protein S9A rp21 YS11	Protein component of the small (40S) ribosomal subunit	2	3	3	1	4	1
SSF1	YHR066W	rRNA-binding ribosome biosynthesis protein	Constituent of 66S pre-ribosomal particles	6	7	6	1	2	1
DBP2	YNL112W	DEAD-box ATP-dependent RNA helicase DBP2	ATP-dependent RNA helicase of the DEAD-box protein family			1		2	1
RPC10	YHR143W-A	RPB12 DNA-directed RNA polymerase core subunit RPC10 ABC10-alpha	RNA polymerase subunit ABC10-alpha, found in RNA pol I, II, and III		1	2	1	1	1
RRP43	YCR035C	exosome non-catalytic core subunit RRP43	Exosome non-catalytic core component	1	3	2	1	1	1
RPO26	YPR187W	ABC23 DNA-directed RNA polymerase core subunit RPO26 RPB6	RNA polymerase subunit ABC23	3	1	5		1	1
RRP40	YOL142W	MTR14 exosome non-catalytic core subunit RRP40	Exosome non-catalytic core component	2	2	4		1	1
RRP4	YHR069C	exosome non-catalytic core subunit RRP4	Exosome non-catalytic core component	8	6	6	2		1
CDC5	YMR001C	MSD2 PKX2 polo kinase CDC5	Polo-like kinase				1		1
RRP46	YGR095C	exosome non-catalytic core subunit RRP46	Exosome non-catalytic core component	3	2	2	1		1
FYV7	YLR068W		Essential protein required for maturation of 18S rRNA	2	1	1			1
FOB1	YDR110W	HRM1 replication fork barrier binding protein FOB1	Nucleolar protein that binds the rDNA replication fork barrier site	2		1			1
PET112	YBL080C	glutamyl-tRNA(Gln) amidotransferase subunit PET112	Subunit of the trimeric GatFAB AmidoTransferase(AdT) complex						1
NOP8	YOL144W		Nucleolar protein required for 60S ribosomal subunit biogenesis	26	23	25			1
RAT1	YOR048C	TAP1 ssRNA exonuclease RAT1 HKE1 XRN2	Nuclear 5' to 3' single-stranded RNA exonuclease				2	2	1
CKB1	YGL019W	casein kinase 2 regulatory subunit CKB1	Beta regulatory subunit of casein kinase 2 (CK2)	5	4	5	1	1
RSC8	YFR037C	SWH3	Component of the RSC chromatin remodeling complex	2	4	1		1
CHD1	YER164W	chromatin-remodeling ATPase CHD1	Chromatin remodeler that regulates various aspects of transcription	2	1	1	1
RRP36	YOR287C	rRNA-processing protein RRP36	Component of 90S preribosomes	3	1	1	1
RPL42A	YNL162W	L41A L42A ribosomal 60S subunit protein L42A L44e YL27	Ribosomal 60S subunit protein L42A				1
RPS1A	YLR441C	S1A ribosomal 40S subunit protein S1A S1e RP10A rp10A	Ribosomal protein 10 (rp10) of the small (40S) subunit				1
YER186C	YER186C		Putative protein of unknown function				1
YMR310C	YMR310C	putative methyltransferase	Putative methyltransferase	15	11	12	1
LRP1	YHR081W	YC1D RRP47	Nuclear exosome-associated nucleic acid binding protein	4	3	5	1
GLE1	YDL207W	RSS1 BRR3 NLE2 nucleoporin GLE1	Cytoplasmic nucleoporin required for polyadenylated mRNA export	1	1	2
INA1	YLR413W		Protein of unknown function	1	1	2
RPB3	YIL021W	DNA-directed RNA polymerase II core subunit RPB3 B44	RNA polymerase II third largest subunit B44	1	1	2
NUP188	YML103C		Subunit of the inner ring of the nuclear pore complex (NPC)			2
TUS1	YLR425W	SOP10 Rho family guanine nucleotide exchange factor TUS1	Guanine nucleotide exchange factor (GEF) that modulates Rho1p activity			2
RPO31	YOR116C	DNA-directed RNA polymerase III core subunit RPO31 C160 RPC160 RPC1	RNA polymerase III largest subunit C160	1	2	1
HYP2	YEL034W	TIF51A eIF-5A eIF5A translation elongation factor eIF-5A	Translation elongation factor eIF-5A		2	1
IOC2	YLR095C		Subunit of the Isw1b complex	1	1	1
MSB2	YGR014W		Mucin family member involved in various signaling pathways	1	1	1
HEM1	YDR232W	CYD1 OLE3 5-aminolevulinate synthase	5-aminolevulinate synthase		1	1
RPB8	YOR224C	DNA-directed RNA polymerase core subunit RPB8 ABC14.5	RNA polymerase subunit ABC14.5	2		1
DYN1	YKR054C	dynein heavy chain PAC6 DHC1	Cytoplasmic heavy chain dynein			1
RPA34	YJL148W	CST21 A34.5 DNA-directed RNA polymerase I subunit RPA34	RNA polymerase I subunit A34.5			1
RFA1	YAR007C	BUF2 FUN3 RPA1 RPA70 replication factor A subunit protein RFA1	Subunit of heterotrimeric Replication Protein A (RPA)	2	3	1
RPA14	YDR156W	DNA-directed RNA polymerase I subunit RPA14 A14	RNA polymerase I subunit A14	2	2	1
MCM6	YGL201C	MCM DNA helicase complex subunit MCM6	Protein involved in DNA replication	3	2	1
ETT1	YOR051C	NRO1 YOR29-02	Nuclear protein that inhibits replication of Brome mosaic virus	1	3
NUP170	YBL079W	NLE3	Subunit of inner ring of nuclear pore complex (NPC)	1	2
RRB1	YMR131C	ribosome biosynthesis protein RRB1	Specific chaperone for ribosomal protein Rpl3p	1	2
PDR16	YNL231C	phosphatidylinositol transporter SFH3	Phosphatidylinositol transfer protein (PITP)		2
PDP3	YLR455W		Component of the NuA3b histone acetyltransferase complex	1	1
YPR204W	YPR204W	Y' -Help1 Y' element ATP-dependent helicase	DNA helicase encoded within the telomeric Y' element	1	1
SMD2	YLR275W	mRNA splicing protein SMD2 Sm D2	Core Sm protein Sm D2	2	1
BLM10	YFL007W	YFL006W	Proteasome activator		1
FUR4	YBR021W	uracil permease	Plasma membrane localized uracil permease		1
RPL24A	YGL031C	L30A YL21 rp29 RPL30A L24A L24e ribosomal 60S subunit protein L24A	Ribosomal 60S subunit protein L24A		1
YDL180W	YDL180W		Putative protein of unknown function		1
MCM7	YBR202W	CDC47 mini-chromosome maintenance complex protein 7	Component of the Mcm2-7 hexameric helicase complex	4	1	3
SUM1	YDR310C		Transcriptional repressor that regulates middle-sporulation genes	1	2	3
NOP19	YGR251W	DHI1	Ribosome biogenesis factor	2	1	2
RPC82	YPR190C	DNA-directed RNA polymerase III subunit C82 RPC80 RPC3	RNA polymerase III subunit C82	1	3	2
ABF2	YMR072W	DNA-binding protein ABF2 p19 HM mtTFA	Mitochondrial DNA-binding protein	1	2	2
ARF2	YDL137W	Arf family GTPase ARF2	ADP-ribosylation factor	1	2	2
SPN1	YPR133C	IWS1	Protein involved in RNA polymerase II transcription	1	2	2
RIX1	YHR197W	IPI2	Component of the Rix1 complex and possibly pre-replicative complexes	1			24	25	23
RRP17	YDR412W		Component of the pre-60S pre-ribosomal particle			1	12	11	10
RPL9B	YNL067W	L8B L9B L6 ribosomal 60S subunit protein L9B rp24 YL11	Ribosomal 60S subunit protein L9B		1	1	6	9	4
SQS1	YNL224C	PFA1	Protein that stimulates the ATPase and helicase activities of Prp43p		1		4	6	4
AIR1	YIL079C	TRAMP complex RNA-binding subunit	Zinc knuckle protein		1	2	3	4	4
RPL35A	YDL191W	SOS1 ribosomal 60S subunit protein L35A L29 L35A	Ribosomal 60S subunit protein L35A	2	1	1	1	3	3
RRP45	YDR280W	exosome non-catalytic core subunit RRP45	Exosome non-catalytic core component	7	5	7	2	1	2
TIF3	YPR163C	STM1 RBL3 eIF4B	Translation initiation factor eIF-4B	3	7	1				23	33	31
FAS2	YPL231W	trifunctional fatty acid synthase subunit FAS2	Alpha subunit of fatty acid synthetase	1	14					33	37	30
URB1	YKL014C	NPA1	Protein required for the normal accumulation of 25S and 5.8S rRNAs	116	108	102			3	19	25	29
URA2	YJL130C	bifunctional carbamoylphosphate synthetase/aspartate transcarbamylase	Bifunctional carbamoylphosphate synthetase/aspartate transcarbamylase		5					27	29	28
RIF1	YBR275C	DNA-binding protein RIF1	Protein that binds to the Rap1p C-terminus	1						28	27	24
MET6	YER091C	5-methyltetrahydropteroyltriglutamate-homocysteine S-methyltransferase	Cobalamin-independent methionine synthase		5					21	26	23
CDC19	YAL038W	PYK1 pyruvate kinase CDC19	Pyruvate kinase		6	1				15	19	20
COP1	YDL145C	SEC33 coatomer subunit alpha RET1 SOO1	Alpha subunit of COPI vesicle coatomer complex	4	11	1				15	17	19
XRN1	YGL173C	KEM1 SEP1 DST2 SKI1 chromatin-binding exonuclease XRN1 RAR5	Evolutionarily-conserved 5'-3' exonuclease	3	7	3		1	1	14	18	18
TOR2	YKL203C	DRR2 phosphatidylinositol kinase-related protein kinase TOR2	PIK-related protein kinase and rapamycin target		2	2		1	1	13	17	18
SPC110	YDR356W	NUF1 XCM1	Inner plaque spindle pole body (SPB) component			2			1	18	12	18
YHR020W	YHR020W	proline--tRNA ligase	Prolyl-tRNA synthetase	1	5					13	9	18
UTP10	YJL109C	snoRNA-binding rRNA-processing protein UTP10	Nucleolar protein	107	104	103			3	14	18	17
NAM7	YMR080C	SUP113 UPF1 ATP-dependent RNA helicase NAM7 MOF4 SUT2 IFS2	ATP-dependent RNA helicase of the SFI superfamily			2				21	16	17
KOG1	YHR186C	LAS24 ubiquitin-binding TORC1 subunit KOG1	Subunit of TORC1			1				21	13	17
ARO1	YDR127W	pentafunctional protein ARO1p	Pentafunctional arom protein		4					17	23	16
UTP20	YBL004W		Component of the small-subunit (SSU) processome	110	107	99	2		1	10	16	16
HXT7	YDR342C	hexose transporter HXT7	High-affinity glucose transporter	1	2	1				14	13	16
SRP72	YPL210C	signal recognition particle subunit SRP72	Core component of the signal recognition particle (SRP)	2	1	3		1	1	12	12	16
PRP43	YGL120C	DEAH-box ATP-dependent RNA helicase PRP43 JA1	RNA helicase in the DEAH-box family	52	46	44		4		10	11	16
OYE2	YHR179W	NADPH dehydrogenase	Conserved NADPH oxidoreductase containing flavin mononucleotide (FMN)	1	5					14	15	14
GIN4	YDR507C	protein kinase GIN4 ERC47	Protein kinase involved in bud growth and assembly of the septin ring		1				1	17	10	14
NEW1	YPL226W		ATP binding cassette protein	1	2	1				8	9	14
ILS1	YBL076C	isoleucine--tRNA ligase ILS1	Cytoplasmic isoleucine-tRNA synthetase	1	6					12	15	13
GND1	YHR183W	phosphogluconate dehydrogenase (decarboxylating) GND1	6-phosphogluconate dehydrogenase (decarboxylating)	1	4					12	15	13
PRT1	YOR361C	CDC63 DNA26 translation initiation factor eIF3 core subunit b	eIF3b subunit of the eukaryotic translation initiation factor 3 (eIF3)		4					10	13	13
HSP104	YLL026W	chaperone ATPase HSP104	Disaggregase	2	3	1				17	10	13
VPH1	YOR270C	H(+)-transporting V0 sector ATPase subunit a	Subunit a of vacuolar-ATPase V0 domain	2	7	3			1	10	10	13
IMD3	YLR432W	IMP dehydrogenase IMD3	Inosine monophosphate dehydrogenase	5	7	7		6		12	16	12
MAK5	YBR142W	putative ATP-dependent RNA helicase	Essential nucleolar protein	27	23	25			1	11	16	12
GLT1	YDL171C	glutamate synthase (NADH)	NAD(+)-dependent glutamate synthase (GOGAT)		1					8	13	12
SSE1	YPL106C	adenyl-nucleotide exchange factor SSE1 LPG3 MSI3	ATPase component of heat shock protein Hsp90 chaperone complex	1	2					9	12	12
NIP1	YMR309C	translation initiation factor eIF3 core subunit c	eIF3c subunit of the eukaryotic translation initiation factor 3 (eIF3)	1	2	1				7	12	12
YHB1	YGR234W	YHB4	Nitric oxide oxidoreductase	1	9	4				12	11	12
CYS4	YGR155W	NHS5 STR4 VMA41 cystathionine beta-synthase CYS4	Cystathionine beta-synthase		4					9	11	12
KAR2	YJL034W	GRP78 BIP Hsp70 family ATPase KAR2	ATPase involved in protein import into the ER		1	1				7	14	11
SCP160	YJL080C		Essential RNA-binding G protein effector of mating response pathway		2					7	12	11
SSZ1	YHR064C	PDR13	Hsp70 protein that interacts with Zuo1p (a DnaJ homolog)		5					8	10	11
GRS1	YBR121C	glycine--tRNA ligase	Cytoplasmic and mitochondrial glycyl-tRNA synthase		3					7	8	11
YJL206C	YJL206C		Putative protein of unknown function					3	1	13	14	10
YNL134C	YNL134C		NADH-dependent aldehyde reductase, involved in detoxification of furf	1	1					7	10	10
ARB1	YER036C	ATP-binding cassette family ATPase ARB1	ATPase of the ATP-binding cassette (ABC) family		3					8	7	10
GCN1	YGL195W	NDR1 AAS103	Positive regulator of the Gcn2p kinase activity		7					9	6	10
ECM32	YER176W	MTT1 HEL1	DNA dependent ATPase/DNA helicase	1	1	2				8	15	9
HSC82	YMR186W	Hsp90 family chaperone HSC82 HSP90	Cytoplasmic chaperone of the Hsp90 family		2					8	14	9
SER3	YER081W	phosphoglycerate dehydrogenase SER3	3-phosphoglycerate dehydrogenase and alpha-ketoglutarate reductase		1					8	10	9
CPA2	YJR109C	carbamoyl-phosphate synthase (glutamine-hydrolyzing) CPA2	Large subunit of carbamoyl phosphate synthetase	1				1		9	9	9
GDH1	YOR375C	GDHA GDH-A glutamate dehydrogenase (NADP(+)) GDH1 DHE4 URE1	NADP(+)-dependent glutamate dehydrogenase		6	1				6	9	9
GAR1	YHR089C	H/ACA snoRNP pseudouridylase subunit GAR1	Protein component of the H/ACA snoRNP pseudouridylase complex	9	8	10			1	11	8	9
RPS12	YOR369C	S12e S12 ribosomal 40S subunit protein S12	Protein component of the small (40S) ribosomal subunit		4					6	8	9
RFC3	YNL290W	replication factor C subunit 3	Subunit of heteropentameric Replication factor C (RF-C)	3	4	1		1		7	7	9
THR4	YCR053W	threonine synthase THR4	Threonine synthase	1	4					6	6	9
KRI1	YNL308C		Essential nucleolar protein required for 40S ribosome biogenesis	13	13	11	2		1	10	5	9
CCT5	YJR064W	TCP5 chaperonin-containing T-complex subunit CCT5	Subunit of the cytosolic chaperonin Cct ring complex	1	2	1			1	6	5	9
HHF2	YNL030W	histone H4	Histone H4	27	25	23	1	1	5	7	14	8
SSA2	YLL024C	YG102 Hsp70 family chaperone SSA2	ATP-binding protein		3					13	12	8
ALD6	YPL061W	ALD1 aldehyde dehydrogenase (NADP(+)) ALD6	Cytosolic aldehyde dehydrogenase		6					11	12	8
UBA1	YKL210W	E1 ubiquitin-activating protein UBA1	Ubiquitin activating enzyme (E1)	1	4	3				8	12	8
TDH1	YJL052W	glyceraldehyde-3-phosphate dehydrogenase (phosphorylating) TDH1 GLD3 GAPDH	Glyceraldehyde-3-phosphate dehydrogenase (GAPDH), isozyme 1	5	6	1				12	11	8
HXT3	YDR345C	hexose transporter HXT3	Low affinity glucose transporter of the major facilitator superfamily	7	15	8		2		6	11	8
GUA1	YMR217W	GMP synthase (glutamine-hydrolyzing)	GMP synthase	1	4					9	9	8
PHB2	YGR231C	prohibitin subunit PHB2	Subunit of the prohibitin complex (Phb1p-Phb2p)	3	4	2		2	1	10	8	8
RAD34	YDR314C		Protein involved in nucleotide excision repair (NER)		9	1				7	8	8
SEC31	YDL195W	WEB1	Component of the Sec13p-Sec31p complex of the COPII vesicle coat	1	2	2				9	7	8
SEC23	YPR181C	GTPase-activating protein SEC23	GTPase-activating protein, stimulates the GTPase activity of Sar1p		3	1				7	7	8
SEC27	YGL137W	coatomer subunit beta'	Essential beta'-coat protein of the COPI coatomer	1	4					10	6	8
RPN1	YHR027C	NAS1 HRD2 proteasome regulatory particle base subunit RPN1	Non-ATPase base subunit of the 19S RP of the 26S proteasome		2					8	6	8
SOF1	YLL011W	rRNA-processing protein SOF1	Protein required for biogenesis of 40S (small) ribosomal subunit	31	32	36			1	9	5	8
SUP45	YBR143C	SAL4 SUP1 SUP47 translation termination factor eRF1 eRF1	Polypeptide release factor (eRF1) in translation termination		1					7	5	8
RNR2	YJL026W	CRT6 ribonucleotide-diphosphate reductase subunit RNR2	Ribonucleotide-diphosphate reductase (RNR), small subunit		1					2	4	8
IMD4	YML056C	IMP dehydrogenase IMD4	Inosine monophosphate dehydrogenase		4	3	1	1	2	9	9	7
MRX1	YER077C		Protein that associates with mitochondrial ribosome			1		1		8	9	7
CDC60	YPL160W	leucine--tRNA ligase CDC60 LeuRS	Cytosolic leucyl tRNA synthetase	1	4					13	8	7
RLI1	YDR091C	Fe-S cluster-binding ribosome biosynthesis protein	Essential Fe-S protein		1					8	8	7
HTS1	YPR033C	TSM4572 TS4572 histidine--tRNA ligase	Cytoplasmic and mitochondrial histidine tRNA synthetase		4	1				6	8	7
ILV5	YLR355C	ketol-acid reductoisomerase	Acetohydroxyacid reductoisomerase and mtDNA binding protein	2	7	1				6	7	7
NDE1	YMR145C	NDH1 NADH-ubiquinone reductase (H(+)-translocating) NDE1	Mitochondrial external NADH dehydrogenase	1	1	1				4	7	7
SEC26	YDR238C	coatomer subunit beta	Essential beta-coat protein of the COPI coatomer		1					3	7	7
TSC11	YER093C	AVO3 TORC2 complex subunit TSC11	Subunit of TORC2 (Tor2p-Lst8p-Avo1-Avo2-Tsc11p-Bit61p)			1				5	6	7
TIF35	YDR429C	translation initiation factor eIF3 core subunit g	eIF3g subunit of the eukaryotic translation initiation factor 3 (eIF3)	1	2					3	6	7
YMR226C	YMR226C	oxidoreductase TMA29	NADP(+)-dependent serine dehydrogenase and carbonyl reductase	1	4	1				5	5	7
SHM1	YBR263W	SHMT1 TMP3 glycine hydroxymethyltransferase SHM1	Mitochondrial serine hydroxymethyltransferase		1	1	2	1		7	4	7
CCT7	YJL111W	chaperonin-containing T-complex subunit CCT7 TCP7	Subunit of the cytosolic chaperonin Cct ring complex		2	1	1			3	4	7
RNA1	YMR235C	GTPase-activating protein RNA1	GTPase activating protein (GAP) for Gsp1p		2					2	3	7
HCA4	YJL033W	DBP4 ECM24 RNA-dependent ATPase HCA4	DEAD box RNA helicase	34	31	34	2	2	1	1	2	7
GLR1	YPL091W	glutathione-disulfide reductase GLR1 LPG17	Cytosolic and mitochondrial glutathione oxidoreductase		1					2	1	6
TEF1	YPR080W	eEF1A translation elongation factor EF-1 alpha EF-1 alpha	Translational elongation factor EF-1 alpha		2					6	12	6
RPS3	YNL178W	S3 ribosomal 40S subunit protein S3 SUF14 YS3 rp13	Protein component of the small (40S) ribosomal subunit		4					2	11	6
RPL12A	YEL054C	L11 ribosomal 60S subunit protein L12A L15A L12A YL23	Ribosomal 60S subunit protein L12A	1	2		17	12	16	1	9	6
PYC1	YGL062W	pyruvate carboxylase 1	Pyruvate carboxylase isoform		2					9	8	6
RFC1	YOR217W	replication factor C subunit 1 CDC44	Subunit of heteropentameric Replication factor C (RF-C)	1	1	1	2	1	1	8	8	6
GLK1	YCL040W	HOR3 glucokinase	Glucokinase		1	1				6	8	6
CBR1	YIL043C	CBR5	Cytochrome b reductase		4	1	3	1	1	9	7	6
DPS1	YLL018C	aspartate--tRNA ligase DPS1 AspRS	Aspartyl-tRNA synthetase, primarily cytoplasmic		4	1				9	7	6
GCD11	YER025W	SUI4 translation initiation factor eIF2 subunit gamma	Gamma subunit of the translation initiation factor eIF2	3	3				2	8	7	6
NAT1	YDL040C	peptide alpha-N-acetyltransferase complex A subunit NAT1 NAA15 AAA1	Subunit of protein N-terminal acetyltransferase NatA	1	3	1				6	7	6
FRS2	YFL022C	phenylalanine--tRNA ligase subunit alpha	Alpha subunit of cytoplasmic phenylalanyl-tRNA synthetase		1					6	7	6
SPF1	YEL031W	ion-transporting P-type ATPase SPF1 PER9 PIO1 COD1	P-type ATPase, ion transporter of the ER membrane	1	4	1				5	7	6
UGP1	YKL035W	UTP glucose-1-phosphate uridylyltransferase	UDP-glucose pyrophosphorylase (UGPase)		2					5	7	6
CCT2	YIL142W	chaperonin-containing T-complex subunit CCT2 TCP2 BIN3	Subunit beta of the cytosolic chaperonin Cct ring complex	1	3	1	1	1	1	4	7	6
RPT2	YDL007W	YHS4 YTA5 proteasome regulatory particle base subunit RPT2	ATPase of the 19S regulatory particle of the 26S proteasome	1	5					4	7	6
RPS20	YHL015W	S10 ribosomal 40S subunit protein S20 URP2	Protein component of the small (40S) ribosomal subunit		2					9	6	6
HIS1	YER055C	ATP phosphoribosyltransferase	ATP phosphoribosyltransferase	1	3		1			6	6	6
PDI1	YCL043C	MFP1 TRG1 protein disulfide isomerase PDI1	Protein disulfide isomerase	3	3	1				6	6	6
YRO2	YBR054W		Protein with a putative role in response to acid stress	1	2	3				5	6	6
TUB2	YFL037W	ARM10 SHE8 beta-tubulin	Beta-tubulin	1	3					2	6	6
MDH1	YKL085W	malate dehydrogenase MDH1	Mitochondrial malate dehydrogenase		1					8	5	6
CCT8	YJL008C	chaperonin-containing T-complex subunit CCT8	Subunit of the cytosolic chaperonin Cct ring complex	2	5	1	1			7	5	6
LST8	YNL006W	TOR complex subunit LST8	Protein required for the transport of Gap1p						1	5	5	6
SEC4	YFL005W	Rab family GTPase SEC4 SRO6	Rab family GTPase	2	1					5	5	6
RPT5	YOR117W	proteasome regulatory particle base subunit RPT5 YTA1	ATPase of the 19S regulatory particle of the 26S proteasome	4	6	1				2	5	6
ERB1	YMR049C		Constituent of 66S pre-ribosomal particles	69	55	63	42	49	51	1	4	6
ADE5,7	YGL234W	bifunctional aminoimidazole ribotide synthase/glycinamide ribotide synthase	Enzyme of the 'de novo' purine nucleotide biosynthetic pathway	2	2	1				6	4	6
TIF34	YMR146C	translation initiation factor eIF3 subunit i	eIF3i subunit of the eukaryotic translation initiation factor 3 (eIF3)	1	3		1		1	7	3	6
TEF4	YKL081W	EFC1 translation elongation factor EF1B gamma	Gamma subunit of translational elongation factor eEF1B		1	2				3		6
PDR12	YPL058C	ATP-binding cassette multidrug transporter PDR12	Plasma membrane ATP-binding cassette (ABC) transporter	3	2					3	1	5
YCF1	YDR135C	ATP-binding cassette glutathione S-conjugate transporter YCF1	Vacuolar glutathione S-conjugate transporter		1					5	9	5
KRR1	YCL059C	ribosome biosynthesis protein KRR1	Nucleolar protein required for rRNA synthesis and ribosomal assembly	16	10	16	2	1		4	9	5
SAH1	YER043C	adenosylhomocysteinase	S-adenosyl-L-homocysteine hydrolase		4					8	8	5
ADE3	YGR204W	trifunctional formate-tetrahydrofolate ligase/methenyltetrahydrofolate cyclohydrolase/methylenetetrahydrofolate dehydrogenase ADE3	Cytoplasmic trifunctional enzyme C1-tetrahydrofolate synthase	1	4	2				10	7	5
MKT1	YNL085W		Protein similar to nucleases that forms a complex with Pbp1p		2	1				1	6	5
RPS18A	YDR450W	S13 S18A ribosomal 40S subunit protein S18A	Protein component of the small (40S) ribosomal subunit	6	4	5			4	6	6	5
PEP4	YPL154C	yscA PHO9 PRA1 proteinase A	Vacuolar aspartyl protease (proteinase A)	2	2	2	1			5	6	5
SAM2	YDR502C	ETH2 methionine adenosyltransferase SAM2	S-adenosylmethionine synthetase		3					5	6	5
UTP8	YGR128C		Nucleolar protein required for export of tRNAs from the nucleus	18	25	21	1		1	4	6	5
POL5	YEL055C	DNA-directed DNA polymerase	DNA Polymerase phi	3	6	6			1	2	6	5
RPS25B	YLR333C	S25B S31B ribosomal 40S subunit protein S25B S25e YS23 rp45	Protein component of the small (40S) ribosomal subunit	2	1					7	5	5
SUI2	YJR007W	translation initiation factor eIF2 subunit alpha	Alpha subunit of the translation initiation factor eIF2	2	1		1			6	5	5
VMA13	YPR036W	CLS11 H(+)-transporting V1 sector ATPase subunit H	Subunit H of the V1 peripheral membrane domain of V-ATPase		4					5	5	5
PNO1	YOR145C	RRP20 DIM2	Essential nucleolar protein required for pre-18S rRNA processing	19	12	15		2	1	3	5	5
RPT6	YGL048C	CIM3 CRL3 SCB68 SUG1 proteasome regulatory particle base subunit RPT6	ATPase of the 19S regulatory particle of the 26S proteasome	2	7	2			1	3	5	5
ADE12	YNL220W	BRA9 adenylosuccinate synthase	Adenylosuccinate synthase	1		1				2	5	5
ERJ5	YFR041C		Type I membrane protein with a J domain	2	1	1				5	4	5
MRP51	YPL118W	mitochondrial 37S ribosomal protein MRP51	Mitochondrial ribosomal protein of the small subunit		1					4	4	5
PAA1	YDR071C	polyamine acetyltransferase	Polyamine acetyltransferase	1	2					2	4	5
TDH2	YJR009C	GLD2 GAPDH glyceraldehyde-3-phosphate dehydrogenase (phosphorylating) TDH2	Glyceraldehyde-3-phosphate dehydrogenase (GAPDH), isozyme 2	2	6	1				4	3	5
IST2	YBR086C		Cortical ER protein involved in ER-plasma membrane tethering	1	1					4	3	5
YLR419W	YLR419W	putative helicase	Putative helicase with limited sequence similarity to human Rb protein		1					4	3	5
CDC39	YCR093W	CCR4-NOT core subunit CDC39 NOT1 SMD6 ROS1	Component of the CCR4-NOT1 core complex		2					3	3	5
ADH3	YMR083W	alcohol dehydrogenase ADH3	Mitochondrial alcohol dehydrogenase isozyme III	1						3	3	5
RFC4	YOL094C	replication factor C subunit 4	Subunit of heteropentameric Replication factor C (RF-C)		2	1		1		5	2	5
PWP1	YLR196W	rRNA-processing protein PWP1	Protein with WD-40 repeats involved in rRNA processing	8	10	12	2			3	2	5
GDI1	YER136W	SEC19	GDP dissociation inhibitor		1					3	1	4
GRE2	YOL151W	methylglyoxal reductase (NADPH-dependent) GRE2	3-methylbutanal reductase and NADPH-dependent methylglyoxal reductase		1					2	1	4
IDP1	YDL066W	isocitrate dehydrogenase (NADP(+)) IDP1	Mitochondrial NADP-specific isocitrate dehydrogenase	3	6	1		1	2	6	10	4
TCB3	YML072C		Cortical ER protein involved in ER-plasma membrane tethering	2	2	1				8	8	4
VTC4	YJL012C	PHM3 YJL012C-A	Vacuolar membrane polyphosphate polymerase		4	1				6	7	4
SPE3	YPR069C	spermidine synthase	Spermidine synthase	1	1					7	6	4
TUF1	YOR187W	translation elongation factor Tu tufM	Mitochondrial translation elongation factor Tu (EF-Tu)	1	7	4				5	6	4
VMA5	YKL080W	VAT3 CSL5 H(+)-transporting V1 sector ATPase subunit C	Subunit C of the V1 peripheral membrane domain of V-ATPase	1	4					1	5	4
NOP7	YGR103W	mRNA-binding ribosome synthesis protein NOP7 YPH1	Component of several different pre-ribosomal particles	40	33	37	57	60	60	1	5	4
RPL27B	YDR471W	L27B L27e ribosomal 60S subunit protein L27B	Ribosomal 60S subunit protein L27B	5	2	4	10	7	18	1	5	4
TRM1	YDR120C	tRNA (guanine26-N2)-dimethyltransferase	tRNA methyltransferase	1	3		3	1	1	6	5	4
CPR1	YDR155C	peptidylprolyl isomerase CPR1 CYP1 CPH1	Cytoplasmic peptidyl-prolyl cis-trans isomerase (cyclophilin)	1	2					5	5	4
SEC24	YIL109C	ANU1 COPII subunit SEC24	Component of the Sec23p-Sec24p heterodimer of the COPII vesicle coat		1					5	5	4
ASN2	YGR124W	asparagine synthase (glutamine-hydrolyzing) 2	Asparagine synthetase		2					4	5	4
ADE16	YLR028C	bifunctional phosphoribosylaminoimidazolecarboxamide formyltransferase/IMP cyclohydrolase ADE16	Enzyme of 'de novo' purine biosynthesis		1					4	5	4
RVB1	YDR190C	RuvB family ATP-dependent DNA helicase pontin TIH1 TIP49A TIP49	ATP-dependent DNA helicase, also known as pontin	6	6	3				1	4	4
CCT3	YJL014W	chaperonin-containing T-complex subunit CCT3 BIN2 TCP3	Subunit of the cytosolic chaperonin Cct ring complex		4					7	4	4
RFC5	YBR087W	replication factor C subunit 5	Subunit of heteropentameric Replication factor C (RF-C)	1	1		1		1	5	4	4
DLD3	YEL071W	D-lactate dehydrogenase	2-hydroxyglutarate transhydrogenase, and minor D-lactate dehydrogenase		1					5	4	4
LEU1	YGL009C	3-isopropylmalate dehydratase LEU1	Isopropylmalate isomerase		1					5	4	4
CYS3	YAL012W	cystathionine gamma-lyase CYS3 CYI1 STR1 FUN35	Cystathionine gamma-lyase	1	5	1				3	4	4
TIF4631	YGR162W	translation initiation factor eIF4G eiF4G1	Translation initiation factor eIF4G		1					2	4	4
NUP145	YGL092W	RAT10 nucleocytoplasmic transporter NUP145	Essential protein with distinct roles in two nuclear pore subcomplexes		2	2	1		1	1	3	4
GAP1	YKR039W	amino acid permease GAP1	General amino acid permease							1	3	4
MRPL17	YNL252C	mitochondrial 54S ribosomal protein YmL17/YmL30 YmL17 YmL30 MRPL30	Mitochondrial ribosomal protein of the large subunit	1	2	6				6	3	4
RAS2	YNL098C	Ras family GTPase RAS2 CYR3 CTN5 GLC5 TSL7	GTP-binding protein	1	1	1				4	3	4
TPS1	YBR126C	alpha,alpha-trehalose-phosphate synthase (UDP-forming) TPS1 BYP1 CIF1 FDP1 TSS1 GLC6 GGS1	Synthase subunit of trehalose-6-P synthase/phosphatase complex		1					4	3	4
RPN2	YIL075C	proteasome regulatory particle base subunit RPN2 SEN3	Subunit of the 26S proteasome			3				3	3	4
MRPL7	YDR237W	mitochondrial 54S ribosomal protein YmL7/YmL5 YmL5 YmL7	Mitochondrial ribosomal protein of the large subunit	1	4	1				3	3	4
PUP2	YGR253C	proteasome core particle subunit alpha 5 DOA5	Alpha 5 subunit of the 20S proteasome	1	1	1				3	3	4
ERG27	YLR100W	3-keto-steroid reductase	3-keto sterol reductase	2	3	1				3	3	4
KGD2	YDR148C	alpha-ketoglutarate dehydrogenase KGD2	Dihydrolipoyl transsuccinylase		1					3	3	4
SOD2	YHR008C	superoxide dismutase SOD2	Mitochondrial manganese superoxide dismutase		1					3	3	4
UBI4	YLL039C	UB14 SCD2 ubiquitin	Ubiquitin		1					3	3	4
MNN10	YDR245W	SLC2 alpha-1,6-mannosyltransferase REC41 BED1	Subunit of a Golgi mannosyltransferase complex		1					1	2	4
GSH1	YJL101C	glutamate--cysteine ligase	Gamma glutamylcysteine synthetase							1	2	4
ARO4	YBR249C	3-deoxy-7-phosphoheptulonate synthase ARO4	3-deoxy-D-arabino-heptulosonate-7-phosphate (DAHP) synthase	1	1	3	1			4	2	4
MLC1	YGL106W		Essential light chain for Myo1p	1	1	1	1			4	2	4
PPZ1	YML016C	salt homeostasis regulator	Serine/threonine protein phosphatase Z, isoform of Ppz2p			1				4	2	4
RPT4	YOR259C	PCS1 SUG2 CRL13 proteasome regulatory particle base subunit RPT4	ATPase of the 19S regulatory particle of the 26S proteasome		1	1				3	2	4
YHM2	YMR241W		Citrate and oxoglutarate carrier protein				3	1		2	2	4
SSH1	YBR283C		Subunit of the Ssh1 translocon complex	1	6	1				2	2	4
HSP60	YLR259C	CPN60 MIF4 MNA2 chaperone ATPase HSP60	Tetradecameric mitochondrial chaperonin		8					4		4
ALD5	YER073W	aldehyde dehydrogenase (NAD(P)(+)) ALD5	Mitochondrial aldehyde dehydrogenase				1	1	1	3	1	3
YFR006W	YFR006W	putative Xaa-Pro dipeptidase	Putative X-Pro aminopeptidase	1	2	1				3	1	3
ARG5,6	YER069W	argB argC bifunctional acetylglutamate kinase/N-acetyl-gamma-glutamyl-phosphate reductase	Acetylglutamate kinase and N-acetyl-gamma-glutamyl-phosphate reductase							2	1	3
COX1	Q0045	OXI3 cytochrome c oxidase subunit 1	Subunit I of cytochrome c oxidase (Complex IV)							2	1	3
TUB1	YML085C	alpha-tubulin TUB1	Alpha-tubulin							2	1	3
ERG11	YHR007C	sterol 14-demethylase CYP51	Lanosterol 14-alpha-demethylase	4	6	3				2	1	3
MAK16	YAL025C	ribosome biosynthesis protein MAK16	Essential nuclear protein	13	13	15	7	5	6	2	1	3
ARO8	YGL202W	bifunctional 2-aminoadipate transaminase/aromatic-amino-acid:2-oxoglutarate transaminase	Aromatic aminotransferase I		1					7	6	3
YGR283C	YGR283C	putative methyltransferase	Putative methyltransferase	17	18	18				1	5	3
WTM1	YOR230W	transcriptional modulator	Transcriptional modulator		2					6	5	3
APA1	YCL050C	bifunctional AP-4-A phosphorylase/ADP sulfurylase DTP1	AP4A phosphorylase		1	1				1	4	3
RPS26A	YGL189C	S26A RPS26 S26e ribosomal 40S subunit protein S26A	Protein component of the small (40S) ribosomal subunit	1	2	2	3	5	3	1	4	3
SEN1	YLR430W	CIK3 NRD2 putative DNA/RNA helicase SEN1	Presumed helicase and subunit of the Nrd1 complex (Nrd1p-Nab3p-Sen1p)	3	2	1				10	4	3
ERG9	YHR190W	bifunctional farnesyl-diphosphate farnesyltransferase/squalene synthase	Farnesyl-diphosphate farnesyl transferase (squalene synthase)	3	2	1				5	4	3
KGD1	YIL125W	OGD1 alpha-ketoglutarate dehydrogenase KGD1	Subunit of the mitochondrial alpha-ketoglutarate dehydrogenase complex		1					5	4	3
SEC53	YFL045C	phosphomannomutase SEC53 ALG4	Phosphomannomutase	4	4	1			1	4	4	3
MSC3	YLR219W		Protein of unknown function			1		1		4	4	3
ROK1	YGL171W	RNA-dependent ATPase ROK1	RNA-dependent ATPase	27	33	31		1		4	4	3
GSP2	YOR185C	CNR2 Ran GTPase GSP2	GTP binding protein (mammalian Ranp homolog)	1	1	1	1			3	4	3
DPL1	YDR294C	sphinganine-1-phosphate aldolase DPL1 BST1	Dihydrosphingosine phosphate lyase	1	2	1				3	4	3
SAS10	YDL153C	rRNA-processing protein SAS10 UTP3	Subunit of U3-containing Small Subunit (SSU) processome complex	28	25	28			2	1	3	3
NOC4	YPR144C	ribosome biosynthesis protein NOC4 UTP19	Nucleolar protein	21	19	17	1		1	1	3	3
SLC1	YDL052C	1-acylglycerol-3-phosphate O-acyltransferase SLC1	1-acyl-sn-glycerol-3-phosphate acyltransferase	1	3	1	2	2	1	1	3	3
GPD2	YOL059W	GPD3 glycerol-3-phosphate dehydrogenase (NAD(+)) GPD2	NAD-dependent glycerol 3-phosphate dehydrogenase	1	1					1	3	3
RPT1	YKL145W	YTA3 CIM5 proteasome regulatory particle base subunit RPT1	ATPase of the 19S regulatory particle of the 26S proteasome		1					1	3	3
EDC3	YEL015W	DCP3 LSM16	Non-essential conserved protein with a role in mRNA decapping							1	3	3
MYO5	YMR109W	myosin 5	One of two type I myosin motors	7	6	3				1	3	3
NIP7	YPL211W	ribosome biosynthesis protein NIP7	Nucleolar protein required for 60S ribosome subunit biogenesis	13	13	13	13	18	15	1	3	3
GPP1	YIL053W	RHR2 glycerol-1-phosphatase RHR2	Constitutively expressed DL-glycerol-3-phosphate phosphatase	2	8	1				6	3	3
SEC63	YOR254C	PTL1 protein-transporting protein SEC63	Essential subunit of Sec63 complex		1	2			1	4	3	3
ERG26	YGL001C	sterol-4-alpha-carboxylate 3-dehydrogenase (decarboxylating)	C-3 sterol dehydrogenase	1						4	3	3
VPS13	YLL040C	VPT2 SOI1 membrane morphogenesis protein VPS13	Protein involved in prospore membrane morphogenesis	1	2	2				4	3	3
CCT6	YDR188W	TCP6 TCP20 chaperonin-containing T-complex subunit CCT6 HTR3	Subunit of the cytosolic chaperonin Cct ring complex	2	2	1	2	1	1	3	3	3
SEC21	YNL287W	coatomer subunit gamma	Gamma subunit of coatomer	1	3					3	3	3
ZRC1	YMR243C	Zn(2+) transporter ZRC1 OSR1	Vacuolar membrane zinc transporter	1	1					3	3	3
WBP1	YEL002C	dolichyl-diphosphooligosaccharide-protein glycotransferase	Beta subunit of the oligosaccharyl transferase glycoprotein complex	1	5	2	1	1	1	2	3	3
FUR1	YHR128W	uracil phosphoribosyltransferase	Uracil phosphoribosyltransferase		1					2	3	3
STE24	YJR117W	AFC1 zinc metalloprotease PIO2	Highly conserved zinc metalloprotease							1	2	3
PIL1	YGR086C	lipid-binding protein PIL1	Eisosome core component	5	5	4			1	4	2	3
IMP3	YHR148W	snoRNA-binding rRNA-processing protein IMP3	Component of the SSU processome	19	16	18	1		2	3	2	3
VIP1	YLR410W	inositol polyphosphate kinase VIP1	Inositol hexakisphosphate and inositol heptakisphosphate kinase		1		1			3	2	3
TMA19	YKL056C	MMI1 RBF18	Protein that associates with ribosomes		3					3	2	3
MNP1	YGL068W	mitochondrial nucleoid protein MNP1	Mitochondrial ribosomal protein of the large subunit	4	3	5	1			2	2	3
OST1	YJL002C	NLT1 dolichyl-diphosphooligosaccharide--protein glycotransferase subunit OST1	Alpha subunit of the oligosaccharyltransferase complex of the ER lumen		3					2	2	3
CDC10	YCR002C	septin CDC10	Component of the septin ring, required for cytokinesis	1	1					2	2	3
ERG1	YGR175C	squalene monooxygenase	Squalene epoxidase		1					2	2	3
PUP3	YER094C	SCS32 proteasome core particle subunit beta 3	Beta 3 subunit of the 20S proteasome	1	2	2				2	2	3
RRN5	YLR141W		Protein involved in transcription of rDNA by RNA polymerase I					1		3	1	2
PRD1	YCL057W	metalloendopeptidase	Zinc metalloendopeptidase		1					3	1	2
RTN1	YDR233C		Reticulon protein		1					3	1	2
ARF1	YDL192W	Arf family GTPase ARF1	ADP-ribosylation factor							3	1	2
GCY1	YOR120W	glycerol 2-dehydrogenase (NADP(+)) GCY1 GCY	Glycerol dehydrogenase							3	1	2
BOI1	YBL085W	BOB1 GIN7	Protein implicated in polar growth				1		1	2	1	2
SNU13	YEL026W	RNA binding protein SNU13	RNA binding protein	4	6	5	1			2	1	2
EFR3	YMR212C		Protein required for Stt4-containing PI kinase complex localization			1				2	1	2
PRE2	YPR103W	proteasome core particle subunit beta 5 DOA3 PRG1 SRR2	Beta 5 subunit of the 20S proteasome	1	2					2	1	2
URA7	YBL039C	CTP synthase URA7	Major CTP synthase isozyme (see also URA8)		1					2	1	2
MRX4	YPL168W		Protein that associates with mitochondrial ribosome							2	1	2
NPT1	YOR209C	nicotinate phosphoribosyltransferase	Nicotinate phosphoribosyltransferase							2	1	2
YMC1	YPR058W	organic acid transporter	Secondary mitochondrial inner membrane glycine transporter							2	1	2
CKA2	YOR061W	YOR29-12 casein kinase 2 catalytic subunit CKA2	Alpha' catalytic subunit of casein kinase 2 (CK2)	4	11	9	1	2	2	2	1	2
POR1	YNL055C	VDAC porin POR1 OMP2 YVDAC1	Mitochondrial porin (voltage-dependent anion channel)		3					6	7	2
DED81	YHR019C	asparagine--tRNA ligase DED81	Cytosolic asparaginyl-tRNA synthetase		1					2	6	2
KTR1	YOR099W	alpha-1,2-mannosyltransferase KTR1	Alpha-1,2-mannosyltransferase		1					3	5	2
TRP2	YER090W	anthranilate synthase TRP2	Anthranilate synthase				1			1	4	2
PNC1	YGL037C	nicotinamidase	Nicotinamidase that converts nicotinamide to nicotinic acid		1					1	4	2
DBP6	YNR038W	putative ATP-dependent RNA helicase DBP6	Essential protein involved in ribosome biogenesis	33	28	31				1	4	2
PET9	YBL030C	AAC2 ANC2 OP1 ADP/ATP carrier protein PET9	Major ADP/ATP carrier of the mitochondrial inner membrane		1					5	4	2
URA5	YML106W	PYR5 orotate phosphoribosyltransferase URA5	Major orotate phosphoribosyltransferase (OPRTase) isozyme		2					3	4	2
YCP4	YCR004C	flavodoxin-like fold family protein	Protein of unknown function		2					3	4	2
RQC2	YPL009C	TAE2	Component of RQC, which mediates nascent chain degradation	1	1	1	1			2	4	2
TSA1	YML028W	cTPxI ZRG14 TPX1 thioredoxin peroxidase TSA1	Thioredoxin peroxidase			1				2	4	2
ARP3	YJR065C	actin-related protein 3 ACT4	Essential component of the Arp2/3 complex		4					2	4	2
DBP8	YHR169W	ATP-dependent RNA helicase DBP8	ATPase, putative RNA helicase of the DEAD-box family	20	18	18	1	1	2	1	3	2
UTP14	YML093W		Subunit of U3-containing Small Subunit (SSU) processome complex	42	40	46	2	2	1	1	3	2
RSP5	YER125W	SMM1 MDP1 MUT2 NPI1 UBY1 NEDD4 family E3 ubiquitin-protein ligase	E3 ubiquitin ligase of NEDD4 family		1	1				1	3	2
OLE1	YGL055W	stearoyl-CoA 9-desaturase MDM2	Delta(9) fatty acid desaturase	1	1					1	3	2
EMW1	YNL313C	tetratricopeptide repeat-containing protein EMW1	Essential conserved protein with a role in cell wall integrity		1					1	3	2
LYS1	YIR034C	saccharopine dehydrogenase (NAD+, L-lysine-forming)	Saccharopine dehydrogenase (NAD+, L-lysine-forming)							1	3	2
MVD1	YNR043W	ERG19 diphosphomevalonate decarboxylase MVD1	Mevalonate pyrophosphate decarboxylase							1	3	2
QCR2	YPR191W	COR2 UCR2 ubiquinol--cytochrome-c reductase subunit 2	Subunit 2 of ubiquinol cytochrome-c reductase (Complex III)							1	3	2
NOP9	YJL010C	RNA-binding RNA processing protein NOP9	Essential subunit of U3-containing 90S preribosome	22	18	21				1	3	2
HHT2	YNL031C	histone H3	Histone H3	6	6	4			2	7	3	2
SES1	YDR023W	SerRS serine--tRNA ligase SES1	Cytosolic seryl-tRNA synthetase		3					5	3	2
ARO2	YGL148W	bifunctional chorismate synthase/riboflavin reductase [NAD(P)H] ARO2	Bifunctional chorismate synthase and flavin reductase		1	1				4	3	2
MNN11	YJL183W	alpha-1,6-mannosyltransferase	Subunit of a Golgi mannosyltransferase complex	2						4	3	2
RPL8B	YLL045C	ribosomal 60S subunit protein L8B KRB1 YL5 rp6 L8e SCL41 L8B L4B	Ribosomal 60S subunit protein L8B	3	1	2	2	1	1	3	3	2
MPD1	YOR288C	protein disulfide isomerase MPD1	Member of the protein disulfide isomerase (PDI) family					1	1	3	3	2
STT3	YGL022W	dolichyl-diphosphooligosaccharide--protein glycosyltransferase subunit STT3	Subunit of the oligosaccharyltransferase complex of the ER lumen	1	1					3	3	2
OAC1	YKL120W		Mitochondrial inner membrane transporter				1	1	1	2	3	2
YGR054W	YGR054W		Eukaryotic initiation factor eIF2A	1	2	2		1		2	3	2
NAM9	YNL137C	MNA6 mitochondrial 37S ribosomal protein NAM9	Mitochondrial ribosomal component of the small subunit	1		2				2	3	2
HFD1	YMR110C	hexadecenal dehydrogenase	Hexadecenal dehydrogenase	1	2	1				2	3	2
GPD1	YDL022W	glycerol-3-phosphate dehydrogenase (NAD(+)) GPD1 DAR1 OSG1 OSR5 HOR1	NAD-dependent glycerol-3-phosphate dehydrogenase		1					2	3	2
RNR4	YGR180C	PSO3 CRT3 ribonucleotide-diphosphate reductase subunit RNR4	Ribonucleotide-diphosphate reductase (RNR) small subunit		1					2	3	2
LSP1	YPL004C	lipid-binding protein LSP1	Eisosome core component		2	1					3	2
RPN8	YOR261C	proteasome regulatory particle lid subunit RPN8	Essential non-ATPase regulatory subunit of the 26S proteasome		3						3	2
PMT1	YDL095W	dolichyl-phosphate-mannose-protein mannosyltransferase PMT1	Protein O-mannosyltransferase of the ER membrane	1	1	1				1	2	2
VMA6	YLR447C	H(+)-transporting V0 sector ATPase subunit d	Subunit d of the V0 integral membrane domain of V-ATPase	1	1	1				1	2	2
TAT1	YBR069C	VAP1 TAP1 amino acid transporter TAT1	Amino acid transporter for valine, leucine, isoleucine, and tyrosine		1	1				1	2	2
ERG10	YPL028W	LPB3 TSM0115 acetyl-CoA C-acetyltransferase	Acetyl-CoA C-acetyltransferase (acetoacetyl-CoA thiolase)	6	5	1				1	2	2
HXT4	YHR092C	hexose transporter HXT4 LGT1 RAG1	High-affinity glucose transporter		1					1	2	2
PRO3	YER023W	pyrroline-5-carboxylate reductase ORE2	Delta 1-pyrroline-5-carboxylate reductase		1					1	2	2
RET2	YFR051C	coatomer subunit delta	Delta subunit of the coatomer complex (COPI)	1						1	2	2
CPA1	YOR303W	carbamoyl-phosphate synthase (glutamine-hydrolyzing) CPA1	Small subunit of carbamoyl phosphate synthetase							1	2	2
PRS5	YOL061W	ribose phosphate diphosphokinase subunit PRS5	5-phospho-ribosyl-1(alpha)-pyrophosphate synthetase							1	2	2
YPT1	YFL038C	Rab family GTPase YPT1 YP2	Rab family GTPase							1	2	2
ARP2	YDL029W	actin-related protein 2 ACT2	Essential component of the Arp2/3 complex	1	2	2				1	2	2
MRPL28	YDR462W	YmL28 mitochondrial 54S ribosomal protein YmL28	Mitochondrial ribosomal protein of the large subunit	3		2				1	2	2
SDA1	YGR245C		Protein required for actin organization and passage through Start	3	3	1	23	14	19	1	2	2
RRP8	YDR083W	25S rRNA (adenine645-N1)-methyltransferase	Nucleolar S-adenosylmethionine-dependent rRNA methyltransferase	6	6	5	2	1	2	1	2	2
YCK2	YNL154C	serine/threonine protein kinase YCK2	Palmitoylated plasma membrane-bound casein kinase I (CK1) isoform		2					5	2	2
HMO1	YDR174W	HSM2	Chromatin associated high mobility group (HMG) family member			1	1			4	2	2
RFC2	YJR068W	replication factor C subunit 2	Subunit of heteropentameric Replication factor C (RF-C)			2		1	1	3	2	2
SMB1	YER029C	SmB mRNA splicing protein SMB1 Sm B	Core Sm protein Sm B	4	5	5	1			3	2	2
FRE1	YLR214W	ferric/cupric-chelate reductase	Ferric reductase and cupric reductase	3	1	1				3	2	2
DBP5	YOR046C	ATP-dependent RNA helicase DBP5 RAT8	Cytoplasmic ATP-dependent RNA helicase of the DEAD-box family		1	1				3	2	2
PHO86	YJL117W		Endoplasmic reticulum (ER) resident protein	2		1				3	2	2
THR1	YHR025W	homoserine kinase	Homoserine kinase		2					3	2	2
DYS1	YHR068W	deoxyhypusine synthase	Deoxyhypusine synthase		1					3	2	2
RET1	YOR207C	RPC128 DNA-directed RNA polymerase III core subunit RET1 PDS2 C128 RPC2	Second-largest subunit of RNA polymerase III	2	4	1			1	2	2	2
YMR099C	YMR099C	glucose-6-phosphate 1-epimerase	Glucose-6-phosphate 1-epimerase (hexose-6-phosphate mutarotase)	1	3	1				2	2	2
PRE4	YFR050C	proteasome core particle subunit beta 7	Beta 7 subunit of the 20S proteasome	1	2	1				2	2	2
KES1	YPL145C	oxysterol-binding protein KES1 BSR3 OSH4 LPI3	One of seven members of the yeast oxysterol binding protein family	1	1	1				2	2	2
TYR1	YBR166C	prephenate dehydrogenase (NADP(+))	Prephenate dehydrogenase involved in tyrosine biosynthesis		1					2	2	2
URA3	YEL021W	orotidine-5'-phosphate decarboxylase	Orotidine-5'-phosphate (OMP) decarboxylase		1					3		2
YNR021W	YNR021W		Putative protein of unknown function			1				2		2
NAM2	YLR382C	leucine--tRNA ligase NAM2 MSL1 LeuRS	Mitochondrial leucyl-tRNA synthetase	1	1					2		2
HIS7	YBR248C	imidazoleglycerol-phosphate synthase	Imidazole glycerol phosphate synthase		1				1	3	2
YNR040W	YNR040W		Putative protein of unknown function	2	4				1	3	2
MRPS28	YDR337W	mitochondrial 37S ribosomal protein MRPS28	Mitochondrial ribosomal protein of the small subunit	2		1	1			3	2
CYC2	YOR037W	oxidoreductase	Mitochondrial peripheral inner membrane protein	1		1				2	2
TSC13	YDL015C	trans-2-enoyl-CoA reductase (NADPH) TSC13	Enoyl reductase	1		1				2	2
CAM1	YPL048W	TEF3 translation elongation factor EF1B gamma CPBP	One of two isoforms of the gamma subunit of eEF1B		3					2	2
RHO1	YPR165W	Rho family GTPase RHO1	GTP-binding protein of the rho subfamily of Ras-like proteins	1						2	2
