# Supplementary material for: High-throughput RNA structure probing reveals critical folding events during early 60S ribosome assembly in yeast
Source: Nat Commun. 2017 Sep 28;8:714. doi: 10.1038/s41467-017-00761-8 (PMC5620067; doi:10.1038/s41467-017-00761-8)
Supplement: Supplementary file 6 — Supplementary Data [file 41467_2017_761_MOESM6_ESM.xlsx]

## Sheet: 1M7 reactivities
rRNA	dot br struct	sequence	helixes	position	35S	27SA2	27SB	27SA2 pK	27SB pK	r-protein
5.8S	.	A		1	0.644945	0.256668	0	0.183488	0
	.	A		2	0.272942	0.106482	0	0.189154	0
	.	A		3	0.285866	0.239564	0	0	0	L22(L17)
	(	C	H2	4	0	0	0	0	0	L22(L17)
	(	U		5	0	0	0	0	0	L22(L17)
	(	U		6	0	0	0	0	0
	(	U		7	0.144545	0	0	0	0
	(	C		8	0	0	0	0	0
	(	A		9	0	0	0	0	0
	(	A		10	0.111502	0	0	0	0
	(	C		11	0	0	0	0	0	L22(L17)
	(	A		12	0	0	0	0	0	L22(L17)
	(	A		13	0.480592	0	0	0	0	L22(L17)
	.	C		14	0.470111	0.0150473	0	0	0	L22(L17)
	.	G		15	0.58038	0.643098	0	0.321973	0
	.	G		16	0.239797	0	0	0	0
	.	A		17	0.652552	0.149499	0	0	0
	.	U		18	0.548402	0.656864	0.134613	0.378176	0
	(	C	H3	19	0.129118	0.361752	0	0	0
	(	U		20	0	0	0	0	0
	(	C		21	0	0	0	0	0	L4(L4)
	.	U		22	0.728689	0.837245	0	0	0	L24(L26)
	.	U		23	1.20679	1.18223	0	0	0	L24(L26)
	(	G		24	0.426161	0.556445	0	0.429745	0	L24(L26)
	(	G	H4	25	0	0.216341	0	0.0615575	0	L24(L26)
	(	U		26	0	0	0	0.139024	0	L4(L4)
	(	U		27	0	0.20034	0	0.16561	0	L4(L4)
	(	C		28	0	0	0	0	0	L13e(L13)
	(	U		29	0.243431	0.399872	0	0.203342	0
	(	C		30	0.0109548	0.0959492	0.115013	0	0
	(	G		31	0	0	0	0	0	L13e(L13)
	(	C		32	0	0	0	0	0
	(	A		33	0.868867	0.788279	0.134406	0	0
	.	U		34	0.571165	0.336211	0	0	0	L37e(L37)
	.	C		35	0.200074	0.00435627	0	0	0	L37e(L37)
	.	G		36	0	0	0	0	0	L29(L35) L37e(L37)
	.	A		37	0.750655	0.219087	0	0	0	L29(L35)
	.	U		38	0.936468	0.224771	0	0	0	L29(L35)
	.	G		39	0.36407	0	0	0	0
	.	A		40	0.797944	0.0503292	0	0	0
	.	A		41	1.17918	0.990087	0	0.504092	0	L37e(L37)
	(	G	H5	42	0.937514	0.749835	0	0.0626612	0	L37e(L37)
	(	A		43	1.1893	0.56332	0.207191	0.0225059	0	L37e(L37)
	(	A		44	1.86091	1.45361	0.205626	0.877325	0.429067
	(	C	H6	45	0	0	0	0	0	L39e(L39)
	(	G		46	0.163314	0.38728	0	0.217807	0	L39e(L39)
	(	C		47	0.637957	0.585086	0	0	0
	(	A		48	1.35938	1.13197	0	0.524457	0.114402
	.	G	loop	49	0.853716	1.35511	0	0.688972	0.237078	L29(L35)
	.	C		50	0.883602	0.88117	0.434822	0.236858	0	L29(L35)
	.	G		51	1.05858	0.652333	0.0974495	0.416307	0.0404621	L39e(L39)
	.	A		52	1.58963	0.974797	0.452534	0.551212	0.189006	L39e(L39)
	.	A		53	1.14602	0.684936	0.165133	0.485967	0	L39e(L39)
	.	A		54	1.73923	1.47634	0.409395	1.48859	0.705009
	)	U	H6	55	0.6147	0.467823	0	0.13223	0
	)	G		56	0.343733	0.924718	0.23954	0.577488	0.196376	L37e(L37)
	)	C		57	0.0307413	0	0	0	0	L37e(L37)
	)	G		58	0	0	0	0	0	L37e(L37)
	.	A		59	0.326185	0.550924	0.564185	0.348361	0	L23(L25)
	.	U		60	0	0	0	0	0	L23(L25) L29(L35)
	.	A		61	0	0.89846	0	0.547514	0.0739795
	.	C		62	0	0	0	0	0
	.	G		63	0.0555506	0.0753018	0	0.158314	0	L29(L35)
	.	U		64	0.741931	0.209633	0.0087584	0.393774	0.14983	L29(L35)
	.	A		65	0.57764	0.333051	0	0.410957	0.00539223	L29(L35)
	(	A	H7	66	1.0477	1.09758	0.236232	0.813892	0.453643	L29(L35)
	(	U		67	0.776367	0.702814	0	0.336559	0.0422091	L37e(L37)
	(	G		68	0.664179	0.976325	0	0.470402	0.0332671	L37e(L37)
	.	U	loop	69	0.963455	0.897982	0	0.757447	0.3096	L37e(L37)
	.	G		70	0.471476	0.51909	0	0.434515	0.029269	L24(L26)
	.	A		71	0.903014	0.142378	0	0.0396219	0	L24(L26)
	.	A		72	0.508591	0.0944405	0.0331004	0	0	L24(L26)
	.	U		73	0	0.00231755	0	0	0	L24(L26)
	.	U		74	0.372896	0.196582	0.334851	0	0
	.	G		75	0.68745	0.662268	0.145467	0	0	L24(L26) L39e(L39)
	.	C		76	0.487885	0.00474262	0	0	0
	.	A		77	1.15108	0.90154	0	0.293436	0
	.	G		78	0.91453	1.07185	0.380766	0.502057	0.113928
	.	A		79	1.12586	1.09926	0.982402	0.312307	0
	.	A		80	0.979874	1.15786	0.924022	0.931379	0.49256	L29(L35)
	.	U		81	0	0.13786	1.31956	0.418542	0
	.	U		82	0.226029	0.425885	0.469092	0.712982	0
	.	C		83	0.64027	0.625813	0.0344675	0	0	L24(L26)
	.	C		84	0.273986	0	0.129275	0	0	L24(L26)
	.	G		85	0.525617	0.322406	0.452476	0	0	L24(L26)
	.	U		86	0.795828	0.048808	0	0	0	L37e(L37)
	.	G		87	0.566019	0.15138	0	0	0	L24(L26) L29(L35)
	.	A		88	1.03276	0	0	0	0
	.	A		89	0.461862	0.125819	0.1441	0	0
	.	U		90	0.1751	0.0160629	0	0	0
	)	C	H7	91	0	0	0	0	0	L24(L26)
	)	A		92	0.193201	0	0.123722	0	0	L24(L26)
	)	U		93	0.925465	0.237343	0	0	0
	.	C		94	0.515171	0	0	0	0	L37e(L37)
	.	G		95	0.610093	0.242443	0	0	0	L37e(L37)
	.	A		96	0.934649	0.237353	0	0.294632	0	L29(L35) L37e(L37)
	.	A		97	1.27293	0.971291	0.111698	0.278081	0	L29(L35)
	.	U		98	1.1773	1.23098	0	0	0	L29(L35)
	.	C		99	0.869016	0.916721	0	0	0	L23(L25)
	)	U	H5	100	0.111173	0.233116	0	0	0	L23(L25)
	)	U		101	1.19439	0.846386	0	0	0
	)	U		102	2.03181	0.946598	0	0	0	L37e(L37)
	)	G		103	0.680263	0.148391	0	0	0
	.	A		104	1.09292	0.321635	0	0	0	L37e(L37)
	.	A		105	1.00443	0.399447	0	0	0
	.	C		106	0.606219	0	0	0	0
	(	G	H8	107	0.703938	0	0	0	0
	(	C		108	0	0	0	0	0
	(	A		109	0.186463	0	0	0	0
	.	C	loop	110	0	0	0	0	0	L37e(L37)
	.	A		111	1.37274	0.946468	0.585163	0	0
	.	U		112	0.99063	0.233168	0	0	0	L39e(L39)
	)	U	H8	113	0.523279	0.693533	0.350602	0.473127	0.238478	L23(L25) L39e(L39)
	)	G		114	0.630255	1.00792	0	0.611273	0.669058
	)	C		115	1.11835	0.661554	0	0.217555	0.147162
	(	G	H9	116	0.145986	0	0.186264	0	0
	(	C		117	0.0343265	0	0	0	0
	(	C		118	0.0803962	0	0.296437	0.0562213	0
	(	C		119	9.23989e-05	0	0.1982	0.276058	0
	(	C		120	0	0	0	0	0
	(	U		121	0.233516	0	0	0	0
	(	U		122	0.719399	0.0185268	0	0	0
	(	G		123	0.616882	0	0	0	0
	(	G		124	0.475589	0.00128457	0.53666	0	0
	.	U	loop	125	1.54781	0.991024	1.37204	0.222192	0
	.	A		126	1.93774	1.31592	1.29288	0.670859	0.120815
	.	U		127	0.659171	0.243036	0.810491	0	0
	.	U		128	1.09355	0.708265	0.892133	0	0
	)	C	H9	129	0.168501	0	0	0	0
	)	C		130	0	0	0	0	0
	)	A		131	0.679394	0.203213	0	0	0	L23(L25)
	)	G		132	0.778052	0.166764	0	0	0	L23(L25)
	)	G		133	0.468969	0	0	0	0	L23(L25)
	)	G		134	0	0	0	0	0	L23(L25)
	)	G		135	0	0	0	0	0	L23(L25)
	)	G		136	0	0.0866695	0	0	0	L23(L25)
	)	C		137	0	0	0	0	0	L23(L25)
	.	A		138	1.72314	1.63793	0.955934	1.62816	1.11613
	(	U	H10	139	0.853037	1.19639	0.897966	1.29892	0.707244
	(	G		140	0	0.249124	0	0.180494	0.0620409	L15e(L15)
	(	C		141	0	0	0	0	0	L15e(L15)
	(	C		142	0.0370006	0.410172	0	0	0	L15e(L15)
	(	U		143	0	0	0	0	0	L15e(L15)
	(	G		144	0	0	0.0231377	0.155806	0	L15e(L15)
	(	U		145	0	0	0	0.620896	0.201854
	(	U		146	0.0042285	0.279534	0	0.851524	0.318443
	(	U		147	0.282936	0	0	0.506672	0	L23(L25)
	(	G		148	0.164915	0.0144375	0	0.279185	0.465955	L23(L25)
	(	A		149	0.160109	0.107007	0.0521336	0.104072	0.124121	L8e(L8)
	(	G		150	0.297581	0.510833	0	0.221697	0.300361	L8e(L8) L23(L25)
	.	C		151	1.54814	0.878438	0	0	0	L8e(L8)
	(	G		152	0	0	0	0	0	L8e(L8)
	(	U		153	0.209178	0.177323	0	0	0	L8e(L8)
	(	C		154	0	0	0	0	0
	(	A		155	0.434775	0	0	0	0	L8e(L8)
	.	U		156	0.250583	0.0862968	0	0	0
	.	U		157	0.716891	0.675738	0.253421	0.0132767	0
	.	U		158	0.677366	0.694933	0	0	0
ITS2	.	C		159	0.290364	0.000563695	0	0	0
	.	C		160	0.018207	0	0	0	0
	.	U		161	0.0321002	0	0	0	0
	.	U		162	0	0	0	0	0
	.	C		163	0	0	0.0556388	0	0
	.	U		164	1.37174	0.992206	0.200932	0.277135	0
	(	C		165	0	0	0	0	0
	(	A		166	0.108919	0	0	0	0
	(	A		167	0	0	0	0	0
	(	A		168	0	0	0	0.13418	0
	(	C		169	0	0	0	0	0
	.	A		170	0	0.12356	0.636066	0.954286	0.774269
	.	U		171	0	0	1.27252	0.364991	0.323547
	.	U		172	0	0.148238	0.674351	0.752793	0.381351
	.	C		173	0	0.35317	0.476182	1.10035	0.718321
	.	U		174	0	0	0	0.662712	0.401948
	)	G		175	0	0	0	0	0
	)	U		176	0	0	0.188928	0	0
	)	U		177	0	0	0	0	0
	)	U		178	0.0851289	0.0455428	0	0.51181	0.532977
	)	G		179	0	0	0	0.234035	0.408217
	.	G		180	0	0	0	0.240562	0
	.	U		181	0.0654915	0	0	0.266626	0.0801925
	.	A		182	0.49735	0.102524	0	0.180094	0
	.	G		183	0	0.308737	0	0.620429	0.30352
	.	U		184	0.466955	0.619785	0	0.675199	0.403906
	(	G		185	0.27686	0.246985	0	0	0.132379
	(	A		186	0.513878	0.148436	0	0	0
	(	G		187	0.227019	0.491648	0	0.161642	0.191832
	(	U		188	0.411939	0.228544	0	0	0
	.	G		189	0	0.0884073	0	0	0
	.	A		190	0.225139	0.75285	0.128849	0.0909256	0
	.	U		191	0	0.158937	0.0815748	0	0
	(	A		192	0.271282	0.787938	0.0861179	0.426362	0.309595
	(	C		193	0	0	0.0680992	0	0
	(	U		194	0	0	0	0.268493	0
	(	C		195	0	0	0	0	0
	.	U		196	0	0	0.0757775	0	0
	.	U		197	0	0	0.199981	0.577344	0.406931
	.	U		198	1.27402	0.502555	0.437867	0.711907	0.943039
	.	G		199	0.547742	0.633897	0.308709	0.658516	0.757569
	)	G		200	0	0	0	0.0456935	0.271559
	)	A		201	0.216362	0	0.298287	0.393677	0.53594
	)	G		202	0	0	0	0	0
	)	U		203	0	0	0	0	0
	.	U		204	0	0	0	0	0
	.	A		205	0	0	0.0106231	0.0153271	0.0633841
	)	A		206	0	0	0	0	0
	)	C		207	0	0	0	0	0
	)	U		208	0	0	0	0	0
	)	U		209	0.0716756	0	0	0	0
	.	G		210	0	0	0	0.161913	0.0187186
	.	A		211	0	0.153283	0.257657	0.550914	0.893516
	.	A		212	0	0	0.0165784	0	0
	.	A		213	0	0	0.451875	0.310377	0.0590792
	.	U		214	0	0	0.780937	0.592451	0.35687
	.	U		215	0	0.130903	0.611667	0.736254	0.598114
	.	G		216	0	0.259845	0.475054	0.670627	0.447261
	.	C		217	1.20913	1.00114	0.767877	0.814928	0.580374
	.	U		218	0.840975	1.10067	0.646654	0.783053	0.977204
	.	G		219	0.684217	1.68478	1.11066	1.24453	1.17586
	(	G		220	0	0.121711	0.298373	0.482487	0.255173
	(	C		221	0	0.127397	0.0583447	0.144206	0.343422
	(	C		222	0	0.086317	0.725106	0	0.10452
	(	U		223	0	0	0	0	0
	.	U		224	0	0	0.220973	0	0
	.	U		225	0	0	1.30765	0.309646	0.102588
	.	U		226	0.594572	1.2205	0.625281	1.17534	0.807504
	.	C		227	0	0	0.116189	0	0
	.	A		228	0.311625	0.415757	0.694761	0.645915	0.414852
	.	U		229	0.37366	0.786356	0.691704	1.03235	0.830042
	.	U		230	1.33709	1.22259	0.426274	0.809292	0.737409
	(	G		231	0.172133	0.76102	0	0.247046	0.534271
	(	G		232	0	0	0	0	0
	(	A		233	0	0	0	0	0
	(	U		234	0	0	0	0	0
	(	G		235	0	0	0	0	0
	(	U		236	0	0	0	0	0
	(	U		237	0	0	0	0	0
	(	U		238	0	0	0	0	0
	(	U		239	0	0	0	0	0
	(	U		240	0	0	0	0	0
	(	U		241	0	0	0	0	0
	(	U		242	0	0	0.292847	0	0
	(	U		243	0	0	0	0.0795707	0
	.	C		244	0	0	0	0	0
	.	C		245	0	0	0	0	0
	.	A		246	0.496324	0.250854	0.304491	0.116646	0
	.	A		247	1.19223	0.546574	0.314531	0.368288	0.0153302
	.	A		248	1.59842	1.23073	0.693817	1.02115	0.873639
	(	G		249	0	0	0	0.253975	0.238285
	(	A		250	0.250408	0	0.0850231	0.449525	0.215371
	(	G		251	0	0	0	0	0
	(	A		252	0.797224	0.488035	0	0.34663	0.524795
	.	G		253	0	0.242492	0.169954	0.309694	0.31906
	(	G		254	0	0	0	0	0
	(	U		255	0	0	0	0	0
	(	U		256	0	0	0.692471	0.25194	0.12016
	(	U		257	0	0.284499	0.430384	0.666355	0.288514
	(	C		258	0	0	0.402104	0.00923863	0
	.	U		259	0	0	0	0	0
	.	C		260	0	0	0.299727	0.268892	0.118638
	(	U		261	0	0	0.0909182	0.0726452	0
	(	G		262	0	0.334851	0.146471	0	0
	(	C		263	0	0	0.129296	0	0
	(	G		264	0	0.047647	0.145736	0.297782	0.227604
	(	U		265	0	0	0.402285	0.386465	0.10263
	.	G		266	0	0	0	0.404745	0.123622
	.	C		267	0	0	0.622813	0	0
	.	U		268	0	0	0.406781	0	0.0168983
	.	U		269	0.220638	0	0.612049	0.228622	0.38686
	.	G		270	0.206126	0	0.483358	0	0.300724
	.	A		271	0.985625	0.34506	0.173617	0.414669	0.928388
	(	G		272	0	0	0	0	0
	(	G		273	0	0	0	0	0
	(	U		274	0	0	0	0	0
	(	A		275	0	0	0	0	0
	(	U		276	0	0	0	0	0
	(	A		277	0	0	0	0	0
	(	A		278	0.0908866	0.00878389	0.375101	0.0399903	0
	.	U		279	0.202208	0.163818	1.11048	0.43953	0.137952
	.	G		280	0	0	0.166391	0.368693	0.0106743
	.	C		281	0	0	0	0	0
	(	A		282	0.0649165	0	0	0	0
	(	A		283	0	0	0	0.407989	0.306665
	(	G		284	0	0	0	0.205021	0
	.	U		285	0	0	0.434758	0	0
	.	A		286	0.36173	0.290537	0	0.661526	0.266158
	.	C		287	0.21556	0.349452	0.167556	0.412733	0.57252
	(	G		288	0	0.0504028	0	0.532902	0.436417
	(	G		289	0	0	0.197934	0	0
	(	U		290	0	0.292133	0	0	0
	(	C		291	0	0	0	0	0
	(	G		292	0	0	0	0	0
	(	U		293	0	0	0.0820194	0	0
	.	U		294	0	0	0.181395	0	0
	.	U		295	0	0	0.199201	0	0
	.	U		296	0.0785209	0.203405	0	0	0
	.	A		297	0.858804	0.589568	0	0.507727	0
	(	G		298	0	0.150062	0	0	0.142848
	(	G		299	0	0	0.306604	0	0
	.	U		300	0.0408851	0	0	0	0
	.	U		301	0	0	0	0	0
	.	U		302	0.328559	0.494836	1.26099	0.278076	0
	.	U		303	0.34529	0.0233377	0.511173	0	0
	.	A		304	0.329971	0.260748	0	0	0
	)	C		305	0	0	0	0	0
	)	C		306	0	0	0	0	0
	.	A		307	0	0	0.115023	0.0452738	0
	.	A		308	0.322872	0.297265	0	0.151719	0.169163
	.	C		309	0	0	0.302422	0.173858	0.271092
	.	U		310	0	0	0.393797	0.212187	0
	)	G		311	0.00573588	0.00308958	0	0.110567	0.306111
	)	C		312	0	0.144074	0	0	0.0646271
	)	G		313	0	0	0	0	0
	)	G		314	0	0	0	0	0
	)	C		315	0	0	0	0	0
	)	U		316	0	0	0	0	0
	.	A		317	0	0	0	0	0
	.	A		318	0	0	0	0	0
	.	U		319	0	0.168939	0	0	0
	)	C		320	0	0	0	0	0
	)	U		321	0	0	0	0	0
	)	U		322	0	0	0	0	0
	.	U		323	0	0.0112157	0.674716	0	0
	.	U		324	0	0	0.577908	0	0
	.	U		325	0	0	0	0	0
	)	U		326	0	0	0	0	0
	)	U		327	0	0	0	0	0
	)	A		328	0	0	0.238779	0.0261121	0
	)	U		329	0	0	0	0	0
	)	A		330	0	0	0	0.0588541	0
	)	C		331	0	0	0	0	0
	)	U		332	0	0	0	0	0
	.	G		333	0	0	0.574245	0.219571	0.435236
	.	A		334	0.360684	0.128273	0.405169	0.185838	0.18056
	)	G		335	0	0.0951255	0	0	0.0759907
	)	C		336	0	0	0	0	0
	)	G		337	0	0	0	0	0
	)	U		338	0	0	0	0	0
	)	A		339	0	0	0.282661	0	0
	.	U		340	0	0	0.310185	0	0
	.	U		341	0	0	0	0	0
	)	G		342	0	0	0	0	0
	)	G		343	0	0	0.0914165	0	0
	)	A		344	0	0	0	0	0
	)	A		345	0	0.126069	0.395966	0.193282	0
	)	C		346	0	0	0	0	0
	.	G		347	0	0	0	0	0
	)	U		348	0	0	0.184639	0.0436338	0
	)	U		349	0	0	0	0	0
	.	A		350	0	0	0.183284	0	0
	)	U		351	0	0	0	0	0
	)	C		352	0	0	0	0	0
	.	G		353	0	0	0.0818742	0	0
	.	A		354	0	0	0.757181	0	0
	.	U		355	0	0	0.131891	0	0
	.	A		356	0.676494	0	0.243606	0	0.0737527
	.	A		357	0.944923	0	0.0977445	0	0.291814
	)	G		358	0	0	0	0	0
	)	A		359	0	0	0	0	0
	)	A		360	0	0	0	0	0.0632462
	)	G		361	0	0	0	0	0
	)	A		362	0	0	0	0.73703	0
	)	G		363	0	0	0	0.190732	0.0351469
	)	A		364	0	0	0	0	0
	)	G		365	0	0.0244245	0	0.439104	0.140943
	)	C		366	0	0	0	0	0
	)	G		367	0	0	0.0793698	0.1642	0
	)	U		368	0	0	0	0	0
	)	C		369	0	0	0	0	0
	)	U		370	0.794084	0.549176	0.0340179	0.175263	0.028794
	)	A		371	1.02515	0.706307	0.00499622	0.388354	0.239649
	)	G		372	0	0.0288309	0	0	0
	)	G		373	0	0.323333	0	0	0
	)	C		374	0	0	0	0	0
	.	G		375	0	0.244846	0	0.394886	0.120246
	.	A		376	0	0	0.367645	0	0
	.	A		377	1.79351	1.08642	0.654813	0	0
	.	C		378	0	0	0	0	0
	.	A		379	0	0	0	0	0
	.	A		380	0	0	0	0.249133	0
	.	U		381	0	0	0	0	0
	.	G		382	0	0	0	0	0
	.	U		383	0	0	0	0	0
	.	U		384	0	0	0	0	0
	.	C		385	0	0	0	0	0
	.	U		386	0	0	0	0	0
	.	U		387	0	0	0	0	0
	.	A		388	0	0.199783	0	0	0
	.	A		389	0.0143884	0.50767	0	0	0
	.	A		390	0	0.558941	0	0	0
25S	.	G		391	0	0.122807	0	0	0
	.	U		392	0	0	0	0	0
	.	U		393	0	0.184518	0	0	0
	)	U	H10	394	0	0.0941191	0	0	0.199836
	)	G		395	0	0	0	0	0
	)	A		396	0	0	0	0	0
	)	C		397	0	0	0	0	0	L8e(L8)
	)	C		398	0	0	0	0	0
	)	U		399	0	0	0	0	0	L15e(L15)
	)	C		400	0	0	0	0	0
	)	A		401	0	0	0	0	0
	)	A		402	0	0	0	0	0
	)	A		403	0	0	0.0448667	0	0
	.	U		404	0.38955	0.588439	0	0.0508531	0	L23(L25)
	)	C	H10	405	0	0	0	0	0	L23(L25)
	)	A		406	0.0545868	0	0	0.0270305	0.152552	L23(L25)
	)	G		407	0	0	0	0	0	L23(L25) L29(L35)
	)	G		408	0	0	0	0	0	L23(L25) L29(L35)
	)	U		409	0	0	0	0	0	L15e(L15)
	)	A		410	0.37605	0.68438	0	0.487243	0.912537	L15e(L15) L29(L35)
	.	G		411	0	0.724287	0	0.982105	0.503572	L29(L35)
	.	G		412	0.00281138	0.683915	0	0	0.106414
	.	A		413	0.551826	0.876376	0	0.209817	0.478488	L37e(L37)
	.	G		414	0.214823	1.36358	0	0	0
	.	U		415	0	0.297109	0	0	0
	.	A		416	0	0.240222	0	0.0999049	0
	(	C	H11	417	0	0	0	0	0
	(	C		418	0	0	0	0.33678	0.045451
	(	C		419	0	0	0	0	0	L15e(L15)
	(	G		420	0	0	0	0	0	L15e(L15)
	(	C		421	0	0	0	0	0	L15e(L15)
	(	U		422	0	0	0	0	0	L15e(L15)
	.	G		423	0.21444	0.100612	0	0	0	L15e(L15)
	.	A		424	0.281629	0.155384	0	0	0
	.	A		425	0.44479	0.713468	0	0	0	L15e(L15)
	.	C		426	0	0	0.441252	0	0	L15e(L15)
	.	U		427	0	0	0	0	0
	(	U	H11	428	0.371982	0.36448	0.170173	0	0
	(	A		429	1.20889	1.01818	0.227141	0.0242487	0	L15(L28)
	.	A		430	1.04672	1.03979	0.821338	0.511452	0.0225359	L15(L28)
	.	G		431	0.551157	0.757428	1.22159	0	0
	.	C		432	0	0	0	0	0
	.	A		433	0.181089	0.148329	0.869234	0	0
	)	U	H11	434	0	0	0	0	0	L15e(L15) L44e(L42)
	)	A		435	0	0	0.462327	0	0	L15e(L15)
	.	U		436	0	0	0	0	0	L15e(L15)
	.	C		437	0	0	0	0	0
	.	A		438	0	0	0	0	0	L13e(L13)
	.	A		439	0.400919	0.502284	0.182179	0	0	L13e(L13) L15e(L15)
	.	U		440	0.0233363	0	0	0	0
	.	A	H11	441	1.76332	1.13546	0.433157	0.118857	0.0634837
	)	A		442	0.709778	0.196128	0	0.0642783	0
	)	G		443	0	0.203853	0	0	0	L37e(L37)
	)	C		444	0	0	0	0	0
	)	G		445	0	0	0	0	0	L15e(L15) L37e(L37)
	)	G		446	0	0	0	0	0	L15e(L15)
	.	A		447	0	0.198484	0	0	0	L15e(L15)
	)	G		448	0.0840755	0.886089	0	0	0	L15e(L15)
	.	G		449	0	0.166576	0	0	0
	.	A		450	0	0	0	0	0
	.	A		451	0	0	0	0	0	L15e(L15)
	.	A		452	0	0	0	0	0	L15e(L15)
	.	A		453	0	0	0	0	0	L15e(L15)
	.	G		454	0	0	0	0	0	L15e(L15)
	.	A		455	0	0	0	0	0
	.	A		456	0	0	0	0	0	L13e(L13) L15e(L15)
	.	A		457	0	0	0	0	0
	(	C	H12	458	0	0	0	0	0	L15e(L15)
	(	C		459	0	0	0	0	0	L15e(L15)
	.	A		460	0	0	0.178142	0	0	L15(L28)
	.	A		461	0	0.170484	0.153464	0	0	L15(L28)
	.	C		462	0.515867	1.17755	0.291208	0	0	L13e(L13) L36e(L36)
	.	C		463	0.0162099	0.79268	0	0	0	L13e(L13) L36e(L36)
	)	G	H12	464	0	0.168728	0	0.229849	0.13559	L13e(L13)
	)	G		465	0	0.343466	0	0.254475	0	L13e(L13)
	.	G		466	0	0	0	0	0	L13e(L13)
	.	A		467	0	0	0	0	0	L13e(L13) L15e(L15)
	.	U		468	0	0	0	0.127617	0.090511
	(	U	H13	469	0	0.106368	0	0.241389	0
	(	G		470	0	0.265005	0.206141	0	0	L15e(L15)
	(	C		471	0	0	0	0	0
	(	C		472	0	0	0.0486376	0	0	L15e(L15)
	(	U		473	0	0	0.351282	0.0930457	0
	.	U		474	0	0	0	0.792547	0.312728
	.	A		475	0	0	0	0.397691	0
	.	G		476	0	0.00642996	0.377981	1.05258	0.160503	L13e(L13)
	.	U		477	0	0	0	0.0675195	0	L13e(L13) L18e(L18)
	.	A		478	0	0	0.1883	0.186915	0	L15(L28) L18e(L18)
	(	A	H13	479	0	0.159192	0	0.363082	0.286896	L15(L28) L18e(L18)
	(	C		480	0	0.296195	0.169288	0.29744	0.292489	L15(L28)
	.	G		481	0.601958	0.930851	1.11117	0.218788	0	L44e(L42)
	.	G		482	1.17355	0.931859	1.33318	0.492253	0.162776	L44e(L42)
	.	C		483	0.92898	1.30169	0.960848	0	0	L15(L28)
	.	G		484	1.27436	1.70239	1.35606	0.140732	0	L15(L28)
	.	A		485	1.56962	1.63805	0.405457	0.514714	0	L15(L28)
	)	G	H13	486	0	0.711741	0.10917	0.742416	0	L15(L28)
	)	U		487	0	0.133008	0	0.935179	0	L13e(L13)
	.	G		488	0	0	0	0.635778	0	L13e(L13)
	.	A		489	0.132914	0.578425	0	0.88062	0.294036	L15e(L15)
	.	A		490	0	0.402135	0.253096	0.759215	0
	.	G		491	0	0.893086	0	0.71365	0.135807
	)	C	H13	492	0	0.131999	0	0	0	L13e(L13)
	)	G		493	0	0	0	0.100175	0	L13e(L13)
	)	G		494	0	0	0	0	0	L13e(L13)
	)	C		495	0	0	0	0	0
	)	A		496	0	0	0	0	0
	.	A		497	0	0	0	0	0	L13e(L13)
	.	A		498	0	0.300232	0	0.320983	0.124493	L13e(L13)
	(	A	H14	499	0	0.574009	0	0.928523	0.434443
	(	G		500	0	0.343247	0	0.420244	0.0244397	L13e(L13)
	(	C		501	0	0	0.135729	0	0
	(	U		502	0	0	0	0	0
	.	C		503	0	0	0	0	0	L15e(L15)
	.	A		504	0	0	0	0	0	L15e(L15)
	(	A	H15	505	0	0	0	0	0	L15e(L15)
	(	A		506	0	0	0	0	0	L15e(L15) L36e(L36)
	(	U		507	0	0	0	0	0	L8e(L8) L15e(L15)
	(	U		508	0	0	0	1.06794	0.503967
	(	U		509	0	0.412897	0	1.1052	0.264519	L8e(L8)
	(	G		510	0	0.188627	0	0.189516	0	L8e(L8)
	(	A		511	0	0.345007	0	0.28175	0.098289	L8e(L8)
	(	A		512	0	0	0	0.249237	0
	(	A		513	0	0.457061	0	0.638061	0	L8e(L8)
	(	U		514	0	0	0	0	0
	(	C		515	0	0.170499	0	0	0
	(	U		516	0	0.439002	0	0	0	L15e(L15)
	(	G		517	0	0.143245	0	0	0	L15e(L15)
	(	G		518	0	0.266854	0	0	0	L23(L25) L29(L35)
	(	U		519	0	0	0	0	0	L23(L25)
	(	A		520	0	0.597383	0	0.324254	0.0736288
	(	C		521	0	0.185057	0	0	0
	(	C		522	0	0	0	0	0
	.	U		523	0	0	0.162389	0	0
	.	U		524	0.866469	1.34795	0.367929	1.06096	0.510098
	.	C		525	0.985125	1.71468	0	0.853969	0.480515	L29(L35)
	)	G	H15	526	0	0.626639	0.0913809	0.321583	0.0611928	L29(L35)
	)	G		527	0	0	0.101947	0.677971	0.401525
	)	U		528	0	0.935292	0.774763	0.855558	0.595651
	)	G		529	0	0.525617	0.583696	0.933977	0.483629
	)	C		530	0	0	0	0	0
	)	C		531	0	0.118474	0	0.12994	0
	)	C		532	0	0	0	0	0
	)	G		533	0	0.0495428	0	0.110514	0.234574	L15e(L15)
	)	A		534	0	0.0594964	0	0.0175455	0.454202	L8e(L8) L15e(L15)
	)	G		535	0	0	0	0	0	L8e(L8)
	)	U		536	0	0	0	0	0.0198406
	)	U		537	0	0	0	0	0	L8e(L8) L15e(L15)
	)	G		538	0	0	0	0	0	L8e(L8) L15e(L15)
	)	U		539	0	0	0	0.126958	0	L15e(L15)
	)	A		540	0	0	0	0	0	L15e(L15)
	)	A		541	0	0	0	0	0	L15e(L15)
	)	U		542	0	0	0	0	0	L29(L35)
	)	U		543	0	0	0	0	0
	.	U		544	0.406034	0.333679	0	0.172403	0.129655	L29(L35)
	.	G		545	0.0354772	0.95756	0	0.575445	0.0468838	L36e(L36)
	.	G		546	0.0075373	0.514047	0	0.049669	0	L13e(L13) L36e(L36)
	.	A		547	0.2724	0.464337	0	0.119429	0
	(	G	H16	548	0	0	0	0	0
	(	A		549	0.206654	0.413849	0	0	0.290419
	(	G		550	0.0516134	0.271344	0	0	0.0791209
	(	G		551	0	0	0	0	0
	(	G		552	0	0	0	0	0
	(	C		553	0	0	0	0	0
	(	A		554	0	0.106657	0	0.203129	0.0729644
	.	A		555	0.30399	0.53038	0.282967	0.56799	0.280608
	(	C		556	0	0	0	0	0
	(	U		557	0	0	0.36555	0	0
	(	U		558	0	0	0.289434	0	0
	(	U		559	0.417554	0.266921	0.18559	0.815713	0.181994
	(	G	H17	560	0.0472771	0.64927	0	0.58571	0.110346	L29(L35)
	(	G		561	0	0.877732	0	0.204796	0.363322
	(	G		562	0	0.381594	0	0.0091801	0.207041
	(	G		563	0	0	0	0	0
	(	C		564	0	0.387434	0	0	0
	(	C		565	0	0.0733939	0	0	0
	(	G		566	0	0.147296	0	0	0
	(	U		567	0	0.236279	0.283615	0.195435	0
	(	U	H18	568	0	0.543336	0	0.176746	0
	(	C		569	0	0.226074	0	0	0
	(	C		570	0	0.354176	0.0525275	0.278172	0
	(	U		571	0	0.277699	0	0	0	L37e(L37)
	(	U		572	0.868519	1.41276	0	0.960391	0.628356	L37e(L37)
	(	G		573	0	0.779326	0	0.558509	0
	(	U		574	0	0	0	0	0	L24(L26)
	(	C		575	0	0	0	0	0
	.	U		576	0	0	0	0	0	L24(L26)
	.	A		577	0.654291	1.30556	0	0.943263	0.45588
	.	U		578	0	0	0	0	0.000479205	L24(L26)
	(	G	H19	579	0	0	0	0	0	L24(L26)
	.	U		580	0	0	0.132188	0.0513422	0	L24(L26)
	(	U		581	0	0.216844	0.290638	0.355508	0
	(	C		582	0	0	0	0	0
	(	C		583	0	0	0	0	0
	(	U		584	0	0	0	0	0
	.	U		585	0.877284	0.662969	0	0.680015	0.520305
	.	G		586	0.491782	0.624282	0	0.702038	0.535716
	.	G		587	0	0	0	0.34733	0
	.	A		588	0	0	0.138248	0	0	L24(L26)
	.	A		589	0	0	0.113816	0	0	L24(L26)
	.	C		590	0	0	0	0	0	L24(L26)
	)	A		591	0.0735026	0	0	0	0.277783
	)	G		592	0	0	0	0	0.328441
	)	G		593	0	0	0	0	0
	)	A		594	0	0	0	0	0
	)	C		595	0	0	0	0	0
	.	G		596	0	0	0	0	0
	.	U		597	0	0	0	0	0
	(	C		598	0	0	0	0	0
	.	A		599	0	0	0	0	0	L4(L4)
	.	U		600	0	0	0	0	0	L4(L4)
	.	A		601	0.886752	0.462583	0	0.137179	0.456463	L4(L4)
	)	G		602	0.308731	0.0768062	0	0.489611	0.503424	L4(L4) L24(L26)
	.	A		603	1.19279	0.900408	0	0.890753	1.34622	L24(L26)
	(	G	H20	604	0	0	0	0	0.437553
	(	G		605	0	0	0	0	0.0791379	L24(L26)
	(	G		606	0	0	0	0	0	L24(L26)
	.	U		607	0.151089	0	0	0	0.333586	L24(L26)
	.	G		608	0.723065	0.678774	0	0.893989	1.18937	L24(L26)
	.	A		609	0.644805	0.793874	0	0.806571	0.497435
	.	G		610	0.227519	0.581521	0	0.407499	0.0947194
	.	A		611	0.581999	0.43232	0.403834	0.136293	0	L24(L26)
	.	A		612	0.323755	0.595055	0.171855	0.677716	0.132348
	.	U		613	0.25715	0.407923	0.312608	0.650273	0.46151
	)	C	H20	614	0	0	0	0	0	L24(L26)
	)	C		615	0	0.0138981	0.364252	0	0.00750876	L24(L26)
	)	C		616	0	0	0	0	0
	.	G		617	0.194022	0.125187	0.0177114	0.264914	0.41098
	.	U		618	0.234764	0	0	0	0.171075
	.	G		619	0	0	0	0	0	L24(L26)
	.	U		620	0.141718	0.17082	0	0	0.141189
	)	G	H18	621	0	0	0	0	0
	)	G		622	0	0.0469781	0	0.157222	0.161391
	)	C		623	0	0	0	0	0.114503
	)	G		624	0	0.15822	0	0.221309	0.634206
	)	A		625	0.187598	0.204877	0.0205991	0.685979	0.476948
	)	G		626	0	0.23414	0	0.495681	0.582073
	)	G		627	0	0	0	0.318523	0.549502
	)	A		628	0	0.116865	0	0.698653	0.671222
	.	G		629	0.0909716	0.847864	0.101334	0.808301	0.803968	L29(L35)
	.	U		630	0.728362	0.778984	0.5024	1.04616	0.645987	L29(L35)
	)	G	H17	631	0	0.836851	0	0.608179	0.259661
	)	C		632	0	0.273207	0	0.427212	0.409157
	)	G		633	0	0.0570588	0.470658	0.658424	0.995541	L13e(L13)
	)	G		634	0	0	0	0.411947	0.165168	L13e(L13)
	)	U		635	0	0	0.307995	0.136389	0.327064
	)	U		636	0	0	0	0.0753522	0.579417
	)	C		637	0	0	0	0	0
	)	U		638	0	0	0	0	0
	.	U		639	0.532262	0.626412	0.193467	0.781433	0.849194
	.	U		640	0.672758	0.712776	0.500635	0.755454	0.795257
	.	G		641	0.292776	0.613863	0.337252	1.19889	1.05671
	.	U		642	0.627927	0.489936	0.759253	1.02432	1.00652
	)	A	H16	643	0.102625	0.242338	0	0.207798	0.664591
	)	A		644	0.0835501	0.154699	0	0.136114	0.483167	L29(L35)
	)	A		645	0	0.0925738	0	0.139805	0.296115	L29(L35)
	)	G		646	0	0.0897	0.331774	0.647726	0
	)	U		647	0	0	0	0.288112	0.231222
	)	G		648	0	0.282755	0	0.227994	0.174657
	)	C		649	0	0	0	0.133287	0
	)	C		650	0	0	0	0	0
	)	U		651	0	0	0	0	0
	)	U		652	0	0	0.0423739	0.221178	0.301575
	)	C		653	0	0	0	0	0.292127
	.	G		654	0	0	0	0	0.385023	L36e(L36)
	.	A		655	0	0	0	0.0101356	0.63452	L15e(L15) L36e(L36)
	.	A		656	0	0.149437	0	0.360481	0.698591	L15e(L15) L36e(L36)
	.	G		657	0	0	0	0.16952	0.983659	L15e(L15)
	.	A		658	0	0	0	0.715042	0.822127	L15e(L15)
	.	G		659	0	0	0	0.0654058	0	L15e(L15)
	.	U		660	0	0.0866381	0.287221	0.439376	0.616755
	.	C		661	0	0	0	0.196509	0.775221	L36e(L36)
	(	G	H21	662	0	0	0	0.819555	1.28727
	(	A		663	0	0	0	0.412675	1.09743
	(	G		664	0	0	0	0	0.163922
	(	U		665	0	0	0.0650504	1.10789	1.19644
	(	U		666	0	0	0	0.836369	1.08776	L15e(L15)
	(	G		667	0	0	0	0.0151922	0.499185	L15e(L15) L44e(L42)
	(	U		668	0	0	0	0	0.0741387	L44e(L42)
	.	U		669	0.0900186	0	0	0	0.370362	L44e(L42)
	.	U		670	1.392	1.29955	0.485398	0.0763396	0.602659	L15e(L15) L44e(L42)
	.	G		671	0.855597	1.2892	0.0489424	0.110564	0.707599	L15e(L15)
	.	G		672	0.829178	0.469273	0	0	0.426324	L15e(L15)
	.	G		673	0.720157	0	0.147349	0.225116	0.726569	L15(L28) L44e(L42)
	.	A		674	0	0.170655	0.258092	0.421915	0.519695	L44e(L42)
	.	A		675	0	0	0	0.573701	0.785703	L44e(L42)
	.	U		676	0	0	0	0.434376	0.0240171	L15e(L15)
	)	G	H21	677	0	0.471704	0	0.441271	0.366102	L15e(L15)
	)	C		678	0	0	0	0	0	L15e(L15)
	)	A		679	0	0	0	0	0.458291	L15e(L15)
	)	G		680	0	0	0	0.498486	0.149018	L15e(L15)
	)	C		681	0	0	0	0	0	L15e(L15)
	)	U		682	0	0	0	0.0701013	0	L15e(L15)
	)	C		683	0	0	0.179509	0.281176	0	L36e(L36)
	.	U		684	0	0	0	0.7967	0.733353	L15e(L15) L36e(L36)
	.	A		685	0	0	0	0.402279	1.01131	L36e(L36)
	.	A		686	0	0	0.457974	0.808417	0.527482	L36e(L36)
	.	G		687	0	0.136322	0.721762	0.736232	0.455782	L15e(L15) L36e(L36)
	.	U		688	0.118641	0	0.261931	0.515718	0.487353	L36e(L36)
	(	G	H22	689	0	0	0.695096	0.682356	0.154799
	(	G		690	0	0	0.913609	0.454862	0.451778
	(	G		691	0	0	0.418002	0.123192	0.573525	L36e(L36)
	(	U		692	0	0.146158	0	0.0120991	0.266314
	(	G		693	0	0	0	0	0.113408	L15e(L15)
	.	G		694	0	0	0	0	0	L15(L28) L15e(L15)
	.	U		695	0	0	0	0	0
	.	A		696	0.517495	0.28516	0.756385	0.204615	0.362542
	.	A		697	0.681212	1.52541	2.11189	0.725877	0.346175
	.	A		698	0.903577	1.57345	1.69256	0.849046	0.497721
	.	U		699	0.240022	0.785306	1.44444	0.514871	0.155467	L36e(L36)
	.	U		700	0	0.223952	0.605811	0.452997	0.340805
	.	C		701	0	0	0	0.336951	0.323643
	)	C	H22	702	0	0	0	0	0
	)	A		703	0	0	0	0.818263	0.647295
	)	U		704	0	0	0	0.702786	0.209728
	)	C		705	0	0	0	0.0276959	0.111482	L36e(L36)
	)	U		706	0	0	0	0.122364	0.474378	L36e(L36)
	.	A		707	0	0	0	0.465238	1.35686	L36e(L36)
	.	A		708	0	0.00101939	0	0.997492	1.2251
	)	A	H14	709	0.159391	0	0	0.744051	0.921597	L15e(L15)
	)	G		710	0	0	0	0.0894274	0.0157329
	)	C		711	0	0	0	0	0	L15e(L15)
	)	U		712	0	0	0	0	0.0173806	L15e(L15)
	.	A		713	0.155877	0	0	0	0.432653
	.	A		714	0	0	0	0.906255	0.757498
	.	A		715	0	0	0.163827	1.27168	0.796152
	.	U		716	0	0	0	0	0	L13e(L13)
	.	A		717	0.0289829	0.0484896	0	0.114408	0.0618872	L13e(L13)
	.	U		718	0.0290086	0	0.139445	0.943671	0.612198
	)	U	H4	719	1.38227	0.546497	0.133736	0.604393	1.63767	L4(L4)
	.	G		720	0.312664	0.0870111	0	0.802536	0.372327
	)	G		721	0	0	0	0.587524	0.936146
	)	C		722	0	0.0262526	0	0.275101	0.870364
	)	G		723	0.36977	0.0086162	0.120465	1.09662	0.68571
	)	A		724	0.138421	0	0	0.358716	0.85385
	)	G		725	0.286017	0	0	0.493819	1.46419	L24(L26)
	)	A		726	0.152548	0	0	1.03163	1.44378	L4(L4) L24(L26)
	)	G		727	0.168244	1.0845	0	0.403781	0.28675	L4(L4)
	.	A		728	0.64363	0.929517	0.162257	1.04351	0.746882	L4(L4)
	)	C		729	0	0	0	0.765937	0.407892	L4(L4)
	)	C		730	0	0	0	0.14181	1.10005	L4(L4)
	.	G		731	0	0	0	0.394382	0.454157	L4(L4)
	.	A		732	0	0.222564	0	1.03692	0.689676
	.	U		733	0.301409	0	0	0.336582	0.826826	L4(L4)
	.	A		734	0.516186	0.508657	0	0.443908	0.576201	L4(L4)
	.	G		735	0	0	0	0.251798	0.302769
	.	C		736	0.133177	0	0	0	0.700037	L4(L4)
	.	G		737	0.653654	0	0	0.0813572	0.499437	L4(L4) L37e(L37)
	.	A		738	0.347162	0.140787	0.0340401	0.500753	0.308245
	.	A		739	0	0	0	0.739115	0.323659
	.	C		740	0	0	0	0	0
	.	A		741	0.531695	0	0	0.445392	0.567362	L39e(L39)
	.	A		742	0.201504	0	0	0.344034	0.542981
	.	G		743	0	0	0	0.519469	0	L37e(L37)
	.	U		744	0	0	0	0	0
	.	A		745	0	0	0	0	0	L4(L4)
	(	C	H23	746	0	0	0	0	0	L4(L4)
	(	A		747	0	0	0	0.532931	1.02324	L4(L4)
	.	G		748	0	0	0	0.823186	0.601238
	.	U		749	0	-999	0	0.928	0.771443	L37e(L37)
	.	G		750	0	0	0	0	0	L37e(L37)
	.	A		751	0	0.0796777	0	0.518681	0.180684	L37e(L37)
	)	U	H23	752	0.138699	0	0	0.717237	1.14669	L37e(L37)
	)	G		753	0.161922	0	0	0.725796	1.17043	L4(L4) L37e(L37)
	.	G		754	0	0	0	0.208957	0.587714	L4(L4) L37e(L37)
	.	A		755	0	0	0	0	0.458611	L4(L4)
	.	A		756	0	0	0	0.649322	0.985308	L4(L4)
	.	A		757	0	0	0	0.818462	0.757799
	)	G	H3	758	0	0	0	0	0
	)	A		759	0.0154416	0	0	0.412338	0.386883
	.	U		760	0.196545	0.0644832	0	0.926623	1.21375
	.	G		761	0	0	0	0.439441	0.689905
	.	A		762	0.118294	0	0	0.502779	0.572814
	.	A		763	0	0	0	0.263165	0.665768
	.	A		764	0	0.212122	0	0.337337	0.682083
	.	A		765	0.508444	0.430751	0	0.858726	0.645918	L24(L26)
	.	G		766	0.461244	0.614587	0	0.495833	0.18067
	.	A		767	0.726767	0.283811	0.0670403	0.649389	0.248689
	.	A		768	0	0	0	0.840766	0.490595
	(	C	H24	769	0	0	0	0	0
	(	U		770	0	0	0	0	0
	(	U		771	0.133285	0	0	0.366172	0.679307
	(	U		772	0.736573	0.0538517	0	0.846724	0.753198	L22(L17)
	.	G		773	0.464915	0	0	0.18618	0.368998
	.	A		774	0.96895	0.414822	0.528055	0.887857	0.663466
	.	A		775	0.841703	0.154123	0	0.672401	0.714872
	.	A		776	0.84825	0.269958	0	0.942992	0.664475
	)	A	H24	777	0.456651	0.00966255	0	0.795332	0.693338
	)	G		778	0.477889	0.331311	0	0.631246	0.552922	L22(L17)
	)	A		779	0.529935	0	0	0.633056	0.467364	L22(L17)
	)	G		780	0.428904	0	0	0.0807021	0.204547
	.	A		781	0.485505	0.114816	0	0.446046	0.367724
	.	G		782	0.168531	0.249264	0	0.251938	0.247212	L24(L26)
	.	U		783	0.640215	0	0	0.711105	0.733223
	.	G		784	0.774347	0.220949	0	0.261791	0.296624
	.	A		785	0.437364	0.0460149	0	0.174828	0
	.	A		786	0.486906	0.250471	0.362067	0.42801	0.11231
	.	A		787	0.686132	0.293804	0	0.814966	0.490688
	.	A		788	0.897564	0.540504	0	0.692202	0.694874	L22(L17)
	.	A		789	0.75915	0.455548	0	0.955706	0.697681
	.	G		790	0.287655	0.363478	0.00333479	0.914095	0
	.	U		791	0.103111	0	0	0	0
	.	A		792	0.676372	0.93881	0	0.765392	0.379227	L22(L17) L39e(L39)
	.	C		793	0.183832	0	0	0.0783173	0
	)	G		794	0.217735	0	0	0	0
	.	U		795	0.462261	0	0	0.280234	0.306461
	.	G		796	0.450551	0.105502	0	0.25786	0.57685
	.	A		797	0.357791	0.00902482	0	0.353268	0.651149
	.	A		798	0.16702	0	0.28949	0	0.0361714
	.	A		799	0.109767	0.2324	0.0831288	0	0
	)	U	H2	800	0.102358	0.208631	0.0960835	0.176752	0.0377496
	)	U		801	0.0853847	0.0862694	0	0	0	L22(L17)
	)	G		802	0.196403	0.107202	0.315393	0	0	L22(L17)
	)	U		803	0.00423768	0.521556	0.222134	0.425878	0.222836	L22(L17)
	)	U		804	0.369458	0.595011	0	0.34147	0.622142	L22(L17)
	)	G		805	0	0.342031	0	0.265285	0.184789
	)	A		806	0	0.844219	0.174899	0.31786	0.166988
	)	A		807	0.119545	0.596667	0	0.38061	0.616383
	)	A		808	0.463364	-999	0	0.983082	0.808656
	)	G		809	0.764584	-999	0.0838661	0.832513	0.959713
	.	G		810	0.975613	-999	0	1.40079	0.766819
	.	G		811	0.55593	0.991233	0.4512	1.14174	0.736139
	.	A		812	0.780731	0.809646	0	1.20765	1.12534
	.	A		813	0.750914	-999	0	1.35009	1.69346
	.	G		814	0.725556	-999	0.204028	1.09794	1.51107	L32e(L32)
	(	G	H25(+ ES)	815	0	-999	0	0.41314	0.72178
	(	G		816	0	-999	0	0.561557	0.731232	L32e(L32)
	(	C		817	0	0	0	0	0	L32e(L32)
	(	A		818	0.0257932	0	0.105903	0.533367	0.455631	L33e(L33)
	(	U		819	0	0	0	0.35436	0.184519	L33e(L33)
	(	U		820	0.313966	0.348509	0	0.816968	0.545724	L33e(L33)
	(	U		821	0.428053	-999	0	0.655546	0.772076	L33e(L33)
	(	G		822	0.0005095	0	0	0.124005	0.0504367	L33e(L33)
	(	A		823	0	0	0.53358	0.408668	0.0190477	L33e(L33)
	(	U		824	0.166468	0	0	0.212887	0
	(	C		825	0.203214	0	0	0	0
	(	A		826	0.115596	0.248128	0	0.547717	0.0811477
	.	G		827	0	0	0.0285439	0	0
	.	A		828	0	0.276568	0	0.290172	0	L32e(L32)
	.	C		829	0	0	0	0	0
	.	A		830	0	0.733093	0.149502	0.0669711	0.117361
	(	U		831	0.410364	0.0540311	0.200548	0.0246631	0.266639
	(	G		832	0.0679971	0	0	0	0
	(	G		833	0.0590134	0	0	0	0
	(	U		834	0	0.548839	0.152132	0.0202801	0.114296
	(	G		835	0	0.817697	0	0	0
	.	U		836	0.138043	1.25327	0.000721146	0	0
	.	U		837	0.0105862	0.205125	0.129765	0	0
	.	U		838	0.292426	0.559465	0.160799	0.272725	0.0193976
	(	U		839	0.117851	0.378946	0.179281	0	0
	(	G		840	0.191899	0.403173	0.43614	0.466216	0.232604
	(	U		841	0.105294	0.284316	0.776899	0.423972	0.631409
	(	G		842	0	0.704488	0.207863	0.330928	0.0599782
	.	C		843	0.242302	0.442986	0	0.210417	0
	.	C		844	0	0.326938	0	0.0742734	0.0333311
	(	C		845	0.0611335	0	0.32682	0.11259	0
	(	U		846	0.62428	-999	0.838831	0.839463	0.366529
	(	C		847	0.41537	0.506513	0.574704	0.448768	0.413126
	(	U		848	0.263061	-999	0.953563	0	0
	(	G		849	0.327004	0.14649	0.0734213	0	0
	(	C		850	0.440347	0	1.10138	0	0
	(	U		851	0.280772	0	0	0	0.0932642
	(	C		852	0.284305	-999	0	0.18117	0
	.	C		853	0.445887	0	0.609404	0.438553	0.291806
	.	U		854	0.652323	0	0.983909	0.860055	0.447578
	.	U		855	0.714345	0.0632262	1.32482	0.51566	0.309855
	.	G		856	0	0.178538	0.551965	0.117249	0.0144296
	.	U		857	0.397689	0.451574	0.44157	1.15271	0.608536
	)	G		858	0	-999	0.338069	0.765701	0.434428
	)	G		859	0.105987	0	0.409365	0.596672	0.585845
	)	G		860	0.193813	0	0.66952	0.607865	0.0736525
	)	U		861	0.583891	0	0.777971	0.123043	0
	)	A		862	0.59717	0.544356	0	0.281008	0.332576
	)	G		863	0.389426	0.247933	0.140282	0.494048	0.602874
	)	G		864	0.524001	-999	0	0.438036	0.672566
	)	G		865	0.254717	0	0	0.0814563	0
	.	G		866	0.399503	0	0.18566	0.0561681	0.403253
	.	A		867	0.64764	0.02645	0.0923855	0.0112677	0
	.	A		868	0.546192	1.25847	1.49581	0.723742	0.20052
	.	U		869	0.000880268	0.760029	0.782364	0.475043	0
	.	C		870	0	0.372504	1.04921	0.0764558	0
	.	U		871	0.271797	0.480325	0	0.24481	0.0938044
	)	C		872	0.486271	0.0586479	0	0	0
	)	G		873	0.340525	0.360145	0	0.579975	0.257533
	)	C		874	0.212374	0	0	0	0
	)	A		875	0.224996	0	0	0	0
	.	U		876	0.0462425	0	0	0	0
	.	U		877	0	0	0.244505	0	0
	.	U		878	0.221599	0.852749	0	0.297156	0
	)	C		879	0	0	0	0	0
	)	A		880	0	-999	0	0.323513	0
	)	C		881	0.0167983	0.605497	0.138683	0.351874	0
	)	U		882	0.306055	0.821033	0.212174	0.562784	0
	)	G		883	0.508995	0	1.06144	1.16262	0.853353
	.	G		884	0.131078	0.7999	0.476917	1.02145	0.491583
	(	G		885	0	0.392352	0	0.319117	0
	(	C		886	0.0452042	0.113391	0	0.40321	0.0801192
	(	C		887	0.208893	0	0	0.190639	0.115892
	(	A		888	0.501142	0.00614428	0	0.28963	0.200986	L33e(L33)
	(	G		889	0	-999	0	0.655446	0.663056	L6e(L6) L33e(L33)
	(	C		890	0	0	0	0.00711901	0
	(	A		891	0	0	0.68983	1.09921	0.998981	L6e(L6)
	(	U		892	0.114835	0	0.145501	0.205804	0.0983251	L6e(L6)
	(	C		893	0.147865	0	0	0	0.23425	L6e(L6)
	(	A		894	0.149721	0.230095	0.282749	1.07085	0.973529
	(	G		895	0	0	0.0174055	0.365389	0.604136	L4(L4)
	(	U		896	0	0	0	0.0361976	0.1379
	(	U		897	0	0	0.428871	0	0	L30(L7)
	(	U		898	0.0868636	-999	0	0.796378	0.583777	L30(L7)
	(	U		899	0.0903951	-999	0.0196362	0.983559	0.450879
	(	G		900	0.0479777	-999	0	0.602727	0.467067
	(	G		901	0.0485448	0.571982	0.191096	0.96767	0.641458
	(	U		902	0.362577	-999	0	0.0877112	0
	(	G		903	0	0	0.0347313	0	0
	(	G		904	0	0	0	0	0	L4(L4)
	(	C		905	0.022326	0	0	0	0	L4(L4)
	(	A		906	0.161073	0.333018	0	0.0188105	0.362292	L4(L4) L30(L7)
	(	G		907	0	-999	0	0.334991	0	L30(L7)
	.	G		908	0	0	0	0.140877	0	L30(L7)
	.	A		909	0	0.260619	0	0.443359	0	L20e(L20) L30(L7)
	.	U		910	0	0.0314301	0	0	0	L4(L4) L30(L7)
	.	A		911	0	0.500476	0	0.313775	0.219914	L20e(L20)
	.	A		912	0.0842268	0.377079	0	0.637636	0.298185	L20e(L20)
	.	A		913	0	0.794946	0.0952916	0.999297	0.350537	L20e(L20)
	(	U		914	0.290917	0.362503	0	1.05594	0.425118	L14e(L14)
	(	C		915	0	-999	0	0.299719	0	L14e(L14)
	(	C		916	0	0	0	0	0
	(	A		917	0.263388	0	0.248243	0.0921538	0.0509913
	(	U		918	0	-999	0	0.264442	0
	(	A		919	0.215334	-999	0	0.244443	0.690703
	(	G		920	0	-999	0	0.393684	0.206363
	(	G		921	0.145595	0	0	0.119857	0.435117
	.	A		922	0.303512	0	0	0.380545	0
	.	A		923	0.166707	0.634581	0	1.14712	0.628788
	(	U		924	0	0	0	0.266673	0.090179	L14e(L14) L20e(L20)
	(	G		925	0	0.511826	0.257366	0.745839	0.358233
	(	U		926	0.144817	0.0982535	0	0	0	L20e(L20)
	(	A		927	0	-999	0	1.0072	0.932504
	(	G		928	0	-999	0	0.586949	0.509846
	(	C		929	0	0	0.633462	0.514553	0.101789
	(	U		930	0.199375	-999	0	0.48687	0.4082
	(	U		931	0.264848	0.112094	0.258499	0.788502	0.441079
	(	G		932	0.0780741	-999	0	0.569053	0.140746
	(	C		933	0.0507621	-999	0	0.282421	0
	.	C		934	0	0	0	0	0
	.	U		935	0.552992	-999	0	0.308328	0.173623
	.	C		936	0.560622	-999	0	0.173059	0.561887
	.	G		937	0.0630129	-999	0	0.294326	0.465597
	)	G		938	0	0	0	0.383503	0.228293
	)	U		939	0.241056	0	0	0	0
	)	A		940	0	0	0	0	0.543034
	)	A		941	0.180727	-999	0	0	0.159202
	)	G		942	0	0	0	0	0
	)	U		943	0.0937984	0	0	0	0
	.	A		944	0.212928	0	0	0	0
	.	U		945	0	0	0	0	0
	)	U		946	0.0700279	0	0	0	0
	)	A		947	0.150106	0.372486	0	0	0
	)	U		948	0.679166	0	0	0	0.213574
	)	A		949	0.719165	-999	0	0.33191	0.10393	L14e(L14)
	.	G		950	0.454385	-999	0	0.274402	0	L14e(L14)
	)	C		951	0.451561	-999	0	0.221548	0	L14e(L14)
	)	C		952	0.505188	-999	0	0	0.0801168	L14e(L14) L20e(L20)
	)	U		953	0.348498	0	0	0	0	L20e(L20)
	)	G		954	0.0805762	0	0	0.0670925	0	L20e(L20)
	)	U		955	0.40449	-999	0	0	0
	)	G		956	0.189742	-999	0	0.264519	-999
	)	G		957	0.352927	-999	0	0.177366	0.280616
	)	G		958	0.49081	0	0	0	0
	.	A		959	0.440686	0	0	0.0881571	0
	.	A		960	0.241047	0.45629	0	0.0631991	0
	.	U		961	0.25409	0	0	0	0
	.	A		962	0.907135	0.840815	0	1.08266	0.703605
	)	C		963	0.496839	-999	0.0437188	0.590635	0.249402
	)	U		964	0.543166	-999	0.481144	1.0592	0.437713
	)	G		965	0.201132	-999	0	0.267462	0
	)	C		966	0.546917	-999	0	0.429866	0.624182	L30(L7)
	)	C		967	0.617968	-999	0	0	0.059465	L4(L4) L30(L7)
	.	A		968	0.752554	-999	0.104306	-999	-999	L4(L4) L30(L7)
	)	G		969	0.339762	-999	0	1.30986	0.691353	L4(L4)
	)	C		970	0.31799	-999	0	0.382715	0.538651
	)	U		971	0.433093	-999	0	0.308823	0.223165
	)	G		972	0.0169086	-999	0	0.749378	-999
	)	G		973	0.142631	-999	0	-999	0.83422	L33e(L33)
	)	G		974	0.140697	0	0	0.384481	0.264213	L6e(L6) L33e(L33)
	)	A		975	0.416366	-999	0	0.736146	0.577218
	)	C		976	0.0109423	-999	0	0	0
	)	U		977	0.235741	0	0	0.363015	0.591309
	)	G		978	0	0	0	0.309999	0.0699746
	)	A		979	0	0	0	0.694096	0.577064
	.	G		980	0.0025683	0.259064	0	1.13399	0.605858	L4(L4) L32e(L32)
	.	G		981	0.197422	0.611503	0	0.344445	0	L6e(L6)
	.	A		982	0.353331	0.974363	0.475532	0.308273	0
	.	C		983	0.222038	0.175438	0	0	0	L6e(L6)
	.	U		984	0.26501	0.667823	0	0	0	L4(L4)
	.	G		985	0.349103	0	0	0	0	L4(L4) L6e(L6) L30(L7)
	.	C		986	1.36471	-999	0	0.762404	0.536251	L4(L4) L30(L7)
	(	G		987	0	0	0	0.0274854	0	L4(L4) L30(L7)
	(	A		988	0.437448	0	0	0.411093	0.290211	L4(L4) L30(L7)
	(	C		989	0	0	0	0	0	L4(L4)
	.	G		990	0	0	0.197546	0.156992	0
	.	U		991	0.710092	0	0.023406	0.318321	0
	.	A		992	1.18712	0.286772	0.558251	0.533381	0.187007
	.	A		993	1.25994	0.775724	0.556944	0.851642	0.326542
	)	G		994	0	0	0.25577	0	0
	)	U		995	0.238021	-999	0	0.00363561	0
	)	C		996	0	0	0	0	0	L6e(L6)
	.	A		997	0.431248	0	0	0	0	L6e(L6)
	.	A		998	0.321594	0	0	0	0	L4(L4) L6e(L6)
	.	G		999	0	0	0	0	0	L4(L4)
	.	G		1000	0	0	0	0	0	L4(L4)
	.	A		1001	0.264637	0.246354	0	0	0	L6e(L6)
	)	U		1002	0.161015	0.051129	0	0.557295	0.0556231	L6e(L6)
	)	G		1003	0	0.182521	0	0.245997	0
	)	C		1004	0	-999	0	0.110331	0.114477
	)	U		1005	0.0485136	-999	0	0.123947	0.069009
	)	G		1006	0.561951	-999	0	0	0
	)	G		1007	0.361797	-999	0	0.214258	0	L22(L17)
	)	C		1008	0	0	0	0	0	L22(L17)
	.	A		1009	0.314911	0	0	0	0
	.	U		1010	0	0	0	0	0
	.	A		1011	0	0	0	0	0
	.	A		1012	0.440207	0.22887	0	0.353308	0
	)	U		1013	0.57204	-999	0	0.299454	0.401452	L33e(L33)
	)	G		1014	0.132105	0	0	0	0.187962	L33e(L33)
	)	G		1015	0	0	0	0	0
	)	U		1016	0.0762363	0	0	0	0	L32e(L32)
	)	U		1017	0	0	0	0	0
	)	A		1018	0.151132	0.0355064	0	0	0
	)	U		1019	0	0	0	0	0
	)	A		1020	0	-999	0.126664	0.47665	0	L33e(L33)
	)	U		1021	0	-999	0.0655692	0.597345	0
	)	G		1022	0	0	0	0	0	L13(L16) L33e(L33)
	)	C		1023	0	0	0	0	0	L33e(L33)
	)	C		1024	0	-999	0	0.324473	0	L32e(L32) L33e(L33)
	.	G		1025	0	0.514213	0	0	0
	.	C		1026	0	0	0	0	0
	(	C	H25a	1027	0	0	0	0	0
	(	C		1028	0	0	0	0	0	L32e(L32)
	(	G		1029	0	0	0	0	0	L32e(L32)
	(	U		1030	0	0	0	0	0	L15(L28) L32e(L32)
	.	C		1031	0	0	0	0	0	L15(L28)
	.	U		1032	0	0	0	0	0
	.	U		1033	0	0	0	0	0
	.	G		1034	0	0	0	0	0
	.	A		1035	0	0	0	0	0	L32e(L32)
	.	A		1036	0	0	0	0	0
	.	A		1037	0	0	0	0	0
	.	C		1038	0	0	0	0	0
	)	A	H25a	1039	0	0	0	0	0
	)	C		1040	0	0	0	0	0
	)	G		1041	0.291833	0	0	0	0.0323707
	)	G		1042	0	0	0	0	0
	(	A	H26	1043	0	0	0	0	0
	(	C		1044	0	0	0	0	0	L32e(L32)
	(	C		1045	0	0	0	0	0	L32e(L32)
	(	A		1046	0.384404	0	0	0.151275	0.146866
	(	A		1047	1.12551	0	0	0	0.605336
	(	G		1048	0	0.0659532	0	0	0	L4(L4)
	.	G		1049	0.283844	0	0	0	0	L4(L4)
	.	A		1050	0.802653	0.410587	0	0.395306	0.237963	L4(L4)
	.	G		1051	0	0	0	0	0	L15(L28)
	.	U		1052	0	0	0	0	0	L4(L4) L15(L28)
	(	C		1053	0	0	0	0	0
	(	U		1054	0	0	0	0	0	L4(L4) L15e(L15)
	(	A		1055	0	0	0	0	0	L13e(L13) L15e(L15)
	(	A		1056	0	0	0	0	0	L13e(L13)
	(	C		1057	0	0	0	0	0	L13e(L13)
	(	G		1058	0	0	0	0	0	L18e(L18)
	(	U		1059	0.482731	0.284133	0	0.066609	0
	(	C		1060	0	0	0	0	0	L18e(L18)
	(	U		1061	0	0	0	0	0	L18e(L18)
	(	A		1062	0	0	0	0	0	L18e(L18)
	(	U		1063	0	0	0	0	0	L4(L4) L18e(L18)
	(	G		1064	0	0	0	0	0	L4(L4) L18e(L18)
	(	C		1065	0	0	0	0	0
	.	G		1066	0.0163558	0	0	0	0.199275	L18e(L18)
	.	A		1067	0.520126	0	0	0.558221	0.542031	L18e(L18)
	(	G		1068	0	0.0678878	0	0.147453	0
	(	U		1069	0	0.0123869	0	0.0596353	0
	(	G		1070	0	0.029485	0	0.159893	0.0685157
	(	U		1071	0	0	0	0	0	L4(L4)
	.	U		1072	0.144597	0.470102	0	0.218123	0.316969
	.	U		1073	1.0257	1.22143	0	0.155355	0.380168	L13e(L13) L15e(L15)
	(	G		1074	0	0	0	0.247414	0.490932	L13e(L13)
	(	G		1075	0	0	0	0	0	L13e(L13)
	(	G		1076	0	0	0	0	0	L13e(L13)
	(	U		1077	0	0	0	0	0	L13e(L13)
	.	G		1078	0	0	0	0	0
	.	U		1079	1.10041	0.592321	0	0.117228	0	L4(L4)
	.	A		1080	1.37687	0.936543	0.535622	0.0528369	0.0885279
	.	A		1081	1.4563	0.953712	0	0.0190689	0.0863669	L4(L4) L13e(L13) L15e(L15)
	.	A		1082	1.23906	0.722527	0	0.644325	0.273229	L4(L4) L15e(L15)
	)	A		1083	0.250108	0.0965747	0	0.143013	0.081503	L4(L4)
	)	C		1084	0	0	0	0	0	L4(L4)
	)	C		1085	0	0	0	0	0	L4(L4)
	)	C		1086	0	0	0	0	0	L4(L4)
	.	A		1087	0	0	0	0	0
	.	U		1088	0	0	0	0	0
	)	A		1089	0	0	0	0.116727	0.393292	L13e(L13)
	)	C		1090	0	0	0	0	0	L13e(L13)
	)	G		1091	0	0	0	0	0
	)	C		1092	0	0	0	0	0
	.	G		1093	0	0	0	0	0
	.	U		1094	0	0	0	0	0
	.	A		1095	0.0835665	0	0	0	0	L15(L28)
	(	A		1096	0.375665	0	0	0	0.0512972
	(	U		1097	0.491078	0	0	0	0
	.	G		1098	0.264619	0	0.0981923	0	0
	.	A		1099	0.466243	0	0	0	0	L15(L28) L18e(L18)
	.	A		1100	0.756629	0	0.0944528	0	0	L15(L28)
	.	A		1101	0.641795	0.126506	0	0	0
	)	G		1102	0.211484	0.204833	0	0	0	L13e(L13)
	)	U		1103	0.327185	0	0	0	0	L13e(L13)
	.	G		1104	0.645732	0	0.196055	0	0	L15(L28)
	.	A		1105	0.556996	0	0.0906278	0	0	L15(L28)
	.	A		1106	0.415808	0.481878	0	0	0.177148	L15(L28)
	.	C		1107	0	0	0.640687	0	0
	.	G		1108	0	0	0	0	0	L15(L28)
	.	U		1109	0.0554915	0	0	0	0
	.	A		1110	1.07973	0.654067	0	0.450209	0.774026	L15(L28) L18e(L18)
	(	G		1111	0	0	0	0	0
	(	G		1112	0	0	0.216408	0	0
	(	U		1113	0	0	0	0	0	L29e(L29)
	(	U		1114	0	0	0	0	0
	(	G		1115	0	0.133058	0	0	0
	.	G		1116	0	0	0	0	0.231092
	.	G		1117	0	0.492475	0.195744	0.524868	0.128832
	(	G		1118	0	0	0	0	0	L18e(L18)
	(	C		1119	0	0	0	0	0	L18e(L18)
	(	C		1120	0	0	0	0	0	L18e(L18)
	(	U		1121	0	0	0	0	0
	(	C		1122	0	0	0	0	0
	.	G		1123	0	0	0.000780524	0	0
	.	C		1124	0.125537	0	0	0	0
	.	A		1125	0.662318	0.164723	0.167093	0	0
	.	A		1126	0.811772	0.731474	0.16745	0.322669	0.105827
	)	G		1127	0	0	0	0	0
	)	A		1128	0.0148634	0	0	0	0.0758509
	)	G		1129	0	0	0	0	0
	)	G		1130	0	0	0	0	0
	)	U		1131	0	0.039693	0.209212	0.204058	0	L18e(L18)
	.	G		1132	0.0117314	0.153859	0	0	0	L18e(L18)
	.	C		1133	0	0	0	0	0	L18e(L18)
	.	A		1134	0.019315	0.121813	0	0	0
	)	C		1135	0	0	0	0	0	L18e(L18)
	)	A		1136	0	0	0	0	0
	)	A		1137	0	0	0	0	0	L29e(L29)
	)	U		1138	0	0	0	0	0	L29e(L29)
	)	C		1139	0	0	0	0	0
	.	G		1140	0.15113	0.418062	0.0936131	0.142975	0	L29e(L29)
	(	A		1141	0	0.304248	0	0.12895	0	L29e(L29)
	(	C		1142	0	0.159865	0	0	0
	(	C		1143	0	0	0	0	0
	(	G		1144	0	0	0	0	0
	(	A		1145	0	0.150049	0.138854	0	0
	(	U		1146	0	0	0	0	0
	(	C		1147	0	0	0	0	0
	(	C		1148	0	0	0	0	0	L44e(L42)
	.	U		1149	0.393991	0.428405	0.0413201	0.321502	0.352768
	.	G		1150	0	0.0491302	0.170663	0	0
	.	A		1151	0.185571	0.171237	0.133523	0	0.145386
	(	U		1152	0.602901	0.87977	0.413501	0.46295	0.434368
	(	G		1153	0.0236234	0.642136	0.903978	0.42114	0.133926
	.	U		1154	0	0.82265	0.540246	0.653527	0.499878
	.	C		1155	0	0	0.70467	0	0
	.	U		1156	0	0	0	0	0
	.	U		1157	0.223607	0.0587411	0.428247	0	0.0134164	L13e(L13)
	)	C		1158	0.158483	0	0	0	0.117914	L13e(L13)
	)	G		1159	0.0139071	0.10119	0	0.350399	0.393998	L13e(L13)
	.	G		1160	0	0	0	0	0	L13e(L13)
	.	A		1161	0	0	0	0	0
	.	U		1162	0	0	0	0	0.361772
	)	G		1163	0	0.0664881	0	0.358392	0.350332
	)	G		1164	0	0	0	0	0
	)	A		1165	0	0	0	0	0
	.	U		1166	0	0	0	0	0	L29e(L29)
	)	U		1167	0	0	0	0	0
	)	U		1168	0.822045	0.521758	0.00410584	0	0
	)	G		1169	0.246353	0.0589995	0	0	0	L18e(L18)
	.	A		1170	0.659306	0.353459	0	0	0	L18e(L18)
	)	G		1171	0	0.197876	0	0	0	L18e(L18)
	)	U		1172	0.0805454	0	0	0	0	L15(L28)
	.	A		1173	0.24797	0	0	0	0	L15(L28)
	.	A		1174	0.29242	0	0	0	0	L18e(L18)
	.	G		1175	0.108775	0	0	0	0	L15(L28) L18e(L18)
	.	A		1176	0.417258	0	0	0.130932	0	L18e(L18)
	)	G		1177	0	0	0	0	0	L18e(L18)
	)	C		1178	0	0	0	0	0
	)	A		1179	0	0	0.020456	0	0	L4(L4)
	)	U		1180	0	0	0	0	0	L4(L4)
	)	A		1181	0	0	0	0	0	L4(L4)
	)	G		1182	0	0	0	0	0
	)	C		1183	0	0	0	0	0	L15(L28)
	)	U		1184	0.142962	0	0	0	0	L15(L28)
	)	G		1185	0	0	0	0	0
	)	U		1186	0	0	0	0	0	L13e(L13)
	)	U		1187	0	0.332946	0	0	0	L13e(L13)
	)	G		1188	0.419634	1.40445	0	0.156883	0.211258	L13e(L13) L15(L28)
	)	G		1189	0	0.312074	0	0	0	L13e(L13) L15(L28)
	.	G		1190	0	0	0	0	0	L4(L4)
	.	A		1191	0	0	0	0	0	L15(L28)
	(	C		1192	0	0	0	0	0	L4(L4) L15(L28)
	(	C		1193	0	0	0	0	0	L4(L4)
	(	C		1194	0	0	0	0	0	L4(L4)
	(	G		1195	0	0	0	0	0	L4(L4)
	.	A		1196	0	0	0	0	0	L4(L4)
	.	A		1197	0	0	0	0	0
	.	A		1198	0.838696	0	0	0.518081	0.638354
	(	G		1199	0	0	0	0	0
	(	A		1200	0	0	0	0	0.0798337
	(	U		1201	0.402986	0	0	0	0.169305
	(	G		1202	0.102465	0	0.159641	0	0.380165	L37e(L37)
	(	G		1203	0	0	0	0	0	L37e(L37)
	(	U		1204	0.255072	0.172	0	0	0.357702	L37e(L37)
	.	G		1205	0.233213	0.157583	0	0.271877	0.198314	L37e(L37)
	.	A		1206	0	0	0	0	0	L37e(L37)
	.	A		1207	0	0	0	0	0	L37e(L37)
	(	C		1208	0	0	0	0	0	L37e(L37)
	(	U		1209	0	0	0	0	0	L37e(L37)
	(	A		1210	0.195893	0	0	0.201308	0.649934
	(	U		1211	0.253124	0.23066	0	0.547625	0.65228	L2(L2)
	(	G		1212	0	0	0	0	0	L2(L2)
	(	C		1213	0	0	0	0	0	L2(L2)
	(	C		1214	0	0	0	0	0	L2(L2)
	(	U		1215	0.365574	0	0	0.0871089	0.0490027	L2(L2)
	(	G		1216	0.235081	0	0	0.314168	0.270325
	(	A		1217	0.108804	0	0	0	0
	(	A		1218	0	0	0	0	0	L34e(L34)
	(	U		1219	0	0	0	0	0
	.	A		1220	0.636672	0.208867	0	0	0.102514
	(	G		1221	0	0	0	0	0
	(	G		1222	0	0	0	0	0
	(	G		1223	0	0	0	0	0	L19e(L19)
	(	U		1224	0	0	0	0	0
	.	G		1225	0	0	0	0	0
	.	A		1226	0.76164	0.194219	0	0	0	L43e(L43)
	.	A		1227	0.593486	0.446593	0	0.0842171	0.470817	L43e(L43)
	(	G		1228	0	0	0	0	0	L43e(L43)
	(	C		1229	0	0	0	0	0	L43e(L43)
	(	C		1230	0	0	0	0	0	L19e(L19)
	(	A		1231	0	0	0	0	0	L19e(L19)
	(	G		1232	0	0	0	0	0
	(	A		1233	0.126056	0	0	0	0
	(	G		1234	0	0	0	0	0
	.	G		1235	0	0	0	0	0
	.	A		1236	0.654881	0.244708	0.63728	0	0
	.	A		1237	0.172182	0	0.538305	0	0
	.	A		1238	0.414896	0.850653	1.14015	0.231049	0.0551801
	)	C		1239	0	0	0	0	0
	)	U		1240	0	0	0	0	0
	)	C		1241	0	0	0	0	0	L43e(L43)
	)	U		1242	0	0	0	0	0.041178	L43e(L43)
	)	G		1243	0	0	0	0	0	L43e(L43)
	)	G		1244	0	0	0	0	0	L19e(L19)
	)	U		1245	0	-999	0	0.0349794	0.604629	L19e(L19) L43e(L43)
	.	G		1246	0	0	0	0	0	L19e(L19) L43e(L43)
	.	G		1247	0.0104437	0.155301	0.252777	0.0160309	0.357153	L19e(L19)
	.	A		1248	0.199605	0.782075	0	0.21094	0.486375
	.	G		1249	0.258909	0.636071	0.752336	0.36822	0.341215	L43e(L43)
	)	G		1250	0	0.0978445	1.02388	0	0	L2(L2) L43e(L43)
	)	C		1251	0	0	0.0744138	0	0	L43e(L43)
	)	U		1252	0	0	0	0.0524478	0.0307693
	)	C		1253	0	0	0	0	0
	.	G		1254	0	0.361422	0.60684	0.717388	0.244129
	.	U		1255	0.135549	0.555926	0.778612	0.683151	0.487607
	.	A		1256	0.483488	0.227993	0.517373	0.459315	0.124259
	(	G		1257	0	0.173003	0	0	0
	(	C		1258	0.152431	0.466271	0.0986359	0	0
	(	G		1259	0.250821	1.21052	1.55406	0.572199	0.422464
	(	G		1260	0.124464	0.378622	0.654343	0	0
	.	U		1261	0.183566	0.487234	1.76897	0.256853	0.0533602
	(	U		1262	0.0946324	0.46278	0.553621	0.030173	0
	(	C		1263	0.392266	0.627577	0.961336	0.420011	0.436781
	.	U		1264	0.582995	0.449521	0.430995	0.627137	0.48687	L3(L3)
	(	G		1265	0	0	0	0	0
	(	A		1266	0	0	0	0	0	L3(L3)
	.	C		1267	0	0	0	0	0
	.	G		1268	0.3401	0.755415	0.731776	0	0	L3(L3)
	.	U		1269	0.900484	0.792816	0.431441	0.172933	0	L22(L17)
	.	G		1270	0.604874	1.58587	0.956426	0.76568	0.149191	L22(L17)
	.	C		1271	0.162625	0	0.0699708	0	0
	.	A		1272	1.10116	1.10422	1.18162	0.48219	0.477048
	.	A		1273	0.455704	0.204654	0.921791	0	0	L22(L17)
	.	A		1274	0.187149	0.511494	1.63721	0	0	L37e(L37)
	)	U		1275	0.544757	0.73684	0.456932	0.138983	0.194535
	)	C		1276	0.296303	0.311269	0.0911488	0	0.13548
	)	G		1277	0	0	0.752287	0	0
	)	A		1278	0.270474	0.151691	0.711798	0	0
	)	U		1279	0.4073	0.219968	0.294627	0	0
	)	C		1280	0	0	0	0	0
	)	G		1281	0	0	0	0	0
	)	U		1282	0.224961	0.0398474	0	0	0
	.	C		1283	0.218781	0.303939	0	0	0
	.	G		1284	0.556419	0.668338	0.726253	0	0.0670681
	)	A		1285	0.798747	0.475714	0.623641	0.178862	0.209902
	.	A		1286	0.229305	0.12323	0.395043	0	0	L2(L2)
	)	U		1287	0	0	0	0	0
	)	U		1288	0	0	0	0	0
	)	U		1289	0.586424	0.212572	0.0263786	0	0
	)	G		1290	0.452411	0.406041	0	0	0.0358255
	)	G		1291	0.165912	0	0	0	0	L37e(L37)
	)	G		1292	0	0.00431885	0	0	0
	)	U		1293	0	0	0	0	0	L37e(L37)
	)	A		1294	0.0395298	0	0.423518	0.413734	0.273855	L37e(L37)
	)	U		1295	0	0	0	0	0.0731299
	)	A		1296	0.700708	0.524016	0.0456932	0.274608	0.713866
	)	G		1297	0.394768	0.967516	1.31784	0.596964	0.570749
	.	G		1298	0	0.19077	0	0	0	L15e(L15)
	(	G		1299	0.342096	0.406928	0	0	0	L15e(L15)
	(	G		1300	0.408893	0.747901	0	0.397639	0	L2(L2)
	(	C		1301	0.434276	0.461156	0	0	0	L2(L2)
	.	G		1302	0.653098	0.362542	0	0	0	L2(L2)
	.	A		1303	0.553272	0.0222664	0	0	0
	.	A		1304	0.735692	0.161221	0	0	0	L2(L2)
	.	A		1305	0.852748	0.527814	0	0	0
	.	G		1306	0.397069	0	0	0	0	L2(L2)
	)	A		1307	0.663767	0.522804	0.0647815	0	0
	)	C		1308	0.0515111	0.0782551	0	0	0
	)	U		1309	0.674269	0.57811	0.0601868	0	0
	.	A		1310	0.851018	0.469222	0.465993	0	0
	.	A		1311	0.682653	0.611453	0.798949	0	0
	.	U		1312	0.60638	0.618797	0	0	0	L37e(L37)
	.	C		1313	0.605209	0.53414	0.137324	0	0
	.	G		1314	1.07602	1.19315	1.73155	0.627268	0.370123
	.	A		1315	1.40724	1.03272	1.31657	0.755692	0.218727
	)	A		1316	0.414133	0.376569	0.262202	0.222721	0.0288605
	)	C		1317	0	0	0	0	0
	)	C		1318	0	0	0	0	0
	)	A		1319	0	0	0.197842	0	0	L4(L4) L37e(L37)
	)	U		1320	0	0	0	0	0	L4(L4)
	)	C		1321	0	0	0	0	0
	.	U		1322	0.902704	0.614853	0.127558	0.629994	0.463786	L13e(L13)
	.	A		1323	1.14181	0.502361	0	0.335833	0.225044	L4(L4)
	.	G		1324	0.850369	1.1701	0.798281	0.986768	0.395833
	.	U		1325	1.73905	1.51263	0.389134	1.14801	0.773743
	.	A		1326	1.52313	1.5476	0.755529	1.20571	0.501406	L15(L28)
	.	G		1327	0.56529	0.307436	0.458016	0.20188	0.236168	L15(L28)
	)	C		1328	0.53151	0.491189	0.0607457	0.0119541	0.0760243	L15(L28)
	.	U		1329	1.24078	1.05647	0	0.580455	0.840088	L15(L28)
	)	G		1330	1.40277	1.62188	0.607278	1.09709	1.03642
	)	G		1331	0.99718	1.12781	0	0.942813	0.481564
	.	U		1332	0.832013	1.13878	0.934121	1.41045	0.775176	L15(L28)
	.	U		1333	0.723654	0.805059	0.456634	0.889233	0.56858	L15(L28)
	(	C		1334	0.321232	0.179351	0	0.137339	0	L15(L28) L32e(L32)
	(	C		1335	0	0	0	0	0	L32e(L32)
	(	U		1336	0	0	0	0.143414	0.109498	L32e(L32)
	(	G		1337	0	0.0792924	0	0.16778	0	L32e(L32)
	(	C		1338	0.0870792	0.123892	0	0	0	L18e(L18)
	(	C		1339	0.0673822	0.137776	0	0	0	L18e(L18)
	.	G		1340	0.19164	0.251695	0	0.136581	0.0811502
	.	A		1341	1.43777	1.1719	0	0.70518	0.82911	L29e(L29)
	.	A		1342	1.1578	1.7268	0.661691	1.01005	0.743435	L29e(L29)
	.	G		1343	0.369634	0.681799	0	0.00117324	0	L29e(L29)
	(	U		1344	0.416635	0.697192	0.155958	0.482277	0.222413	L29e(L29)
	(	U		1345	0	0.000989109	0.800779	0.247212	0	L29e(L29)
	(	U		1346	0.382447	0.382941	0.339288	0.446104	0.0526276
	(	C		1347	0.0883792	0	0	0	0
	(	C		1348	0	0	0.330582	0.386273	0.245216	L15(L28)
	.	C		1349	0	0	1.4959	0	0
	.	U		1350	0	0	0	0	0
	.	C		1351	0	0	0.516454	0	0
	.	A		1352	0.814574	0.869439	0.569551	0.432862	0.367837
	)	G		1353	0.949989	1.54477	0.0602487	1.16292	0.875323
	)	G		1354	0.649885	0.832485	0.416904	0.795658	0.304469	L15(L28)
	)	A		1355	1.05152	1.32603	0.317363	0.982676	0.369386	L13e(L13) L15(L28)
	)	U		1356	0.478165	0.627399	0	0.0632352	0.0296475	L13e(L13) L15(L28)
	)	A		1357	1.39385	1.24676	0	0.851153	0.646028	L15(L28)
	.	G		1358	0.226414	0.666249	0	0	0.115189	L29e(L29)
	(	C		1359	0.0123369	0	0	0	0	L29e(L29)
	(	A		1360	0.32036	0.201503	0	0.145753	0.190604	L29e(L29)
	(	G		1361	0	0	0.053068	0.362321	0.345073	L18e(L18)
	(	A		1362	0.0626918	0.0753936	0	0.24684	0.601581	L18e(L18)
	(	A		1363	0	0.0247976	0	0.542678	0.844352	L18e(L18)
	(	G		1364	0	0	0	0.226599	0.342143	L18e(L18)
	(	C		1365	0	0	0	0	0	L18e(L18)
	(	U		1366	0	0.145031	0	0.176843	0.485635	L18e(L18)
	(	C		1367	0	0	0	0	0	L18e(L18)
	.	G		1368	0.181735	0.722088	0.682193	0.952722	0.804593
	.	U		1369	0.205362	0.154878	0.631102	0.684037	0.274376
	.	A		1370	0	0	0.962037	0.225444	0.365705
	.	U		1371	0	0	0.406558	0	0
	.	C		1372	0	0	0	0	0.103908
	.	A		1373	0.282394	0.433399	0.0706268	0.217259	0.495744
	.	G		1374	0	0.0850553	0.0949794	0.0186264	0.21377	L29e(L29) L30(L7)
	(	U		1375	0	0	0	0	0.0698134	L30(L7)
	(	U		1376	0	0	0	0	0	L30(L7)
	(	U		1377	0	0	0.0555601	0	0.0429454
	(	U		1378	0	0	0.0712245	0	0	L21e(L21)
	(	A		1379	0	0	0.118558	0	0.291056
	(	U		1380	0	0	0	0	0.0467504
	(	G		1381	0.348889	0.115931	0.522715	0	0.222076	L21e(L21)
	(	A		1382	0.788048	0.00316062	0.568921	0.531342	0.883684	L21e(L21)
	.	G		1383	0.557694	0.606003	0.179734	0.37742	0.201499	L21e(L21)
	.	G		1384	0.210785	0.588536	0.636059	0.388041	0.0390668
	(	U		1385	0	0	0.123616	0	0.085524
	.	A		1386	0.150206	0	0	0	0.371862
	(	A		1387	0.507552	0.00573789	0.0417965	0	0.573111
	(	A		1388	0.129023	0	0.0848834	0.279193	0.129773
	(	G		1389	0.0140385	0.367869	0.419163	0.347742	0.306249
	.	C		1390	0.322886	0.42179	0.663122	0.552362	0.31909
	.	G		1391	0.603477	0.174799	0.686317	0	0.374264
	.	A		1392	0.699976	0	0.769564	0	0
	.	A		1393	0.851374	0.724776	0.763537	0.26277	0.522613	L18(L5)
	(	U		1394	0	0	0	0	0
	(	G		1395	0	0	0	0	0
	(	A		1396	0	0	0.130361	0.15591	0
	(	U		1397	0	0	0.013962	0	0	L16(L10)
	(	U		1398	0.146042	0.0488586	0.00354082	0	0	L16(L10)
	(	A		1399	1.18921	0.66806	0.659091	0.368621	0.650459	L16(L10)
	(	G		1400	0.369564	0.380063	0.351182	0.0130763	0.0328567	L16(L10)
	(	A		1401	0.604574	0.305117	0	0	0.284447	L16(L10)
	(	G		1402	0	0.0480411	0.154729	0.11481	0.385695
	(	G		1403	0	0.07668	0.443043	0.41068	0.46571
	.	U		1404	0.16889	0.182572	1.26298	0.739501	0.29362
	.	U		1405	0.393646	0.427873	0.595073	0.510693	0.0875456
	(	C		1406	0.712375	1.0186	1.04001	0.771046	0.386175
	(	C		1407	1.03842	1.26028	0.905696	0.460113	0.513192
	(	G		1408	0.256383	0.709359	0.209205	0.135871	0.253442
	(	G		1409	0	0	0.059119	0.352785	0.73606
	(	G		1410	0	0	0	0	0.249731
	(	G		1411	0	0	0	0	0
	(	U		1412	0	0.108398	0.113467	0	0.513488
	(	C		1413	0.064947	0.124649	0	0	0.0163749
	.	G		1414	0.369912	0.368532	0.365195	0.177513	0.554453
	.	A		1415	1.50431	1.11928	1.19479	1.01934	1.0768
	.	A		1416	0.731432	0.48182	0.742256	0.401566	0.303837
	.	A		1417	0.743309	1.01238	0.615214	0.467771	0.907381
	.	U		1418	1.57201	1.07333	0.694427	0.815522	1.33625
	)	G		1419	0	0	0	0	0.0867646
	)	A		1420	0	0.121686	0.0896035	0.302241	0.699411
	)	C		1421	0	0.0560695	0	0.131218	0.204372
	)	C		1422	0	0	0	0	0
	)	U		1423	0	0	0	0.146412	0.553915
	)	U		1424	1.30472	0	0	0	0.831388
	)	G		1425	0	0	0.0505505	0.0430283	0.142698
	)	A		1426	0	0.416529	0.0367783	0.342259	0.661992
	)	C		1427	0	0	0	0	0.376233
	)	C		1428	0	0	0	0	0
	)	U		1429	0	0	0.278559	0	0
	)	A		1430	0.236713	0.106737	0.635717	0.441358	0.511333	L16(L10)
	)	U		1431	0	0	0.520752	0	0.0355948
	)	U		1432	0	0	0.0250889	0.110208	0.337477
	)	C		1433	0	0	0	0	0	L16(L10)
	)	U		1434	0	0	0	0	0	L16(L10)
	)	C		1435	0	0	0	0	0	L16(L10)
	)	A		1436	0	0	0.381763	0.102351	0.143434
	.	A		1437	0	0	0.883875	0.176288	0.0831394
	.	A		1438	0	0.115544	0.528693	0.524789	0.0816067	L16(L10) L21e(L21)
	)	C		1439	0	0	0	0	0	L16(L10) L21e(L21)
	)	U		1440	0	0	0	0	0	L21e(L21)
	.	U		1441	0	0	0	0	0	L21e(L21)
	)	U		1442	0	0	0	0	0
	.	A		1443	0	0	0.298949	0	0.048938
	)	A		1444	0	0	1.18185	0.0292123	0
	.	A		1445	0	0	0.79578	0.162401	0
	.	U		1446	0	0	0	0	0
	)	A		1447	0.301204	0.291863	0.630409	0.368977	0.551303	L30(L7)
	)	U		1448	0	0	0	0.100773	0.340509
	)	G		1449	0	0	0.422889	0	0	L21e(L21)
	)	U		1450	0	0	0	0	0	L21e(L21)
	)	A		1451	0.170717	0.179526	0.0740736	0	0.110691
	)	A		1452	0.854352	0.974874	0.626747	0.826355	0.941306	L21e(L21)
	)	G		1453	0.0901782	0.410033	0.297121	0	0	L21e(L21)
	)	A		1454	0.732109	0.915494	0.79011	0.326297	0.505608
	.	A		1455	1.73657	1.77689	1.01298	1.3983	1.49707	L29e(L29)
	(	G		1456	0	0	0.279277	0	0
	(	U		1457	0	0	0.32217	0.121252	0.481989
	(	C		1458	0	0	0.171067	0	0.303297
	(	C		1459	0	0	0	0	0
	(	U		1460	0	0	0.855012	0.210248	0.661291
	(	U		1461	0	0.131228	0.887552	0.430499	0.867826
	(	G		1462	0	0	0	0	0
	(	U		1463	0	0	0.614766	0	0	L29e(L29)
	(	U		1464	0	0	0.539781	0	0	L29e(L29)
	.	A		1465	0.373653	0.223142	1.00799	0.103424	0.604907	L29e(L29)
	.	C		1466	0	0	0.252627	0	0	L29e(L29)
	.	U		1467	0	0	0.825893	0	0	L18(L5) L29e(L29)
	.	U		1468	0	0	0.743556	0	0	L18(L5)
	.	A		1469	0	0	1.40793	0	0	L18(L5)
	.	A		1470	0.000662013	0	1.25	0	0	L18(L5)
	.	U		1471	0.279256	0.260441	1.65937	0.452084	0.66784
	.	U		1472	0.386139	0.0361703	0.334749	0.224846	0.699642
	.	G		1473	0	0	1.13732	0	0.219611
	)	A		1474	0	0	0.677788	0	0
	)	A		1475	0	0	0.325831	0.0379466	0.280034	L21e(L21) L29e(L29)
	)	C		1476	0	0	0.46638	0	0	L29e(L29)
	)	G		1477	0	0	0.286808	0	0	L29e(L29)
	)	U		1478	0	-999	0.303615	0	0.611169
	)	G		1479	0	0	0	0	0.496524
	)	G		1480	0	0	0.0921551	0	0
	)	A		1481	0	0	0.0104357	0.182762	0.382368
	)	C		1482	0	0	0	0	0	L21e(L21)
	.	A		1483	0	0	1.25774	0	0	L21e(L21)
	.	U		1484	0	0	1.28575	0	0
	.	U		1485	0	0.021246	1.02035	0.0369067	0.142623	L21e(L21)
	.	U		1486	0.410114	0	0	0.206005	0.0576523	L21e(L21)
	.	G		1487	0.11859	0	0.532974	0	0.225776	L21e(L21)
	.	A		1488	0.159432	0	0.1397	0	0	L21e(L21)
	.	A		1489	0	0	0.278402	0.538111	0.541025
	.	U		1490	0	0	0	0.790689	0.508663	L30(L7)
	.	G		1491	0	0	0.0477898	0.769128	0.340326	L30(L7)
	.	A		1492	0	0.118685	0.299107	0.272966	0.393906	L30(L7)
	.	A		1493	0.713776	0.796314	1.37935	0.987549	1.01022	L18e(L18) L30(L7)
	)	G		1494	0	0	0	0	0.0236998
	)	A		1495	0	0	0	0	0
	)	G		1496	0	0.0872835	0	0	0
	)	C		1497	0	0	0	0	0	L29e(L29)
	)	U		1498	0	0	0.0112214	0	0
	)	U		1499	0	0	0.323706	0	0
	)	U		1500	0	0	0	0	0	L18e(L18)
	)	U		1501	0.221064	0.269119	0	0.0886724	0.0374
	.	A		1502	0.83046	0.683246	0.291669	0.928898	0.690417	L13e(L13)
	)	G		1503	0	0.615925	0.407412	0.168797	0
	.	U		1504	0.714846	0.954821	0.261627	0.215005	0.174362	L15(L28)
	.	G		1505	0.605399	1.33054	0.565591	0.369257	0.464142
	.	G		1506	0.821986	1.43176	1.12454	0.903994	0.759597
	(	G		1507	0	0.0379938	0.385446	0	0	L29e(L29)
	(	C		1508	0	0	0.0682181	0	0.02923	L29e(L29)
	(	C		1509	0	0	0	0	0
	(	A		1510	0	0	0	0	0
	(	U		1511	0	0	0.237704	0	0
	(	U		1512	0	0	0	0	0
	(	U		1513	0	0	0.311643	0	0
	(	U		1514	0	0	0	0	0	L16(L10)
	(	U		1515	0.460831	0	0.0319868	0.128478	0.26416	L16(L10)
	(	G		1516	0	0	0.306102	0.184884	0.0716545	L16(L10)
	.	G		1517	0.042321	0	0.383741	0	0	L16(L10)
	.	U		1518	0.975736	0.0824762	0.162433	0.166072	0	L16(L10)
	.	A		1519	1.347	0.60374	0.375085	0.554421	0.753092	L16(L10)
	.	A		1520	0.646865	0.548359	0.79511	0.657104	0.266291
	.	G		1521	0.96551	1.05088	1.59432	1.04903	0.481153
	)	C		1522	0.156785	0	0	0	0
	)	A		1523	0.157587	0	0	0.112036	0
	)	G		1524	0.0556968	0	0.200719	0.155717	0	L29e(L29)
	)	A		1525	0.242327	0	0.446324	0.173883	0	L29e(L29)
	)	A		1526	0.304852	0.109846	0.366393	0.519102	0	L29e(L29)
	)	C		1527	0.0178624	0	0.300677	0	0	L29e(L29)
	)	U		1528	0.327184	0.0843357	0	0	0.0439541	L29e(L29) L30(L7)
	)	G		1529	0	0.146537	0.730786	0.202921	0	L29e(L29) L30(L7)
	)	G		1530	0.0331814	0.448487	0.492984	0.468632	0.265553	L29e(L29)
	)	C		1531	0.0829081	0.183368	0	0	0
	.	G		1532	0.743468	0.905345	0.699152	1.05613	0.644056
	.	A		1533	1.13118	1.7083	0.853277	1.63198	0.750011
	.	U		1534	0.53499	0.988305	0.857837	0.332939	0	L32e(L32)
	.	G		1535	0.0477246	0.459875	0.52338	0	0	L32e(L32)
	(	C		1536	0.237092	0.130451	0	0	0.00405158	L32e(L32)
	(	G		1537	0.00137228	0.552924	0.155486	0	0.101871	L32e(L32)
	(	G		1538	0.0371305	0	0	0	0.300441
	.	G		1539	0	0	0	0	0
	.	A		1540	0.283128	0.382293	0	0	0	L33e(L33)
	.	U		1541	0.559116	0.420595	0	0	0	L33e(L33)
	.	G		1542	0.882891	1.19349	0.594117	0.130184	0.2514
	.	A		1543	0.947431	0.252841	0.664625	0	0
	.	A		1544	0.640979	0.611461	0.681656	0	0
	)	C		1545	0.22234	0.551314	0	0	0	L30(L7)
	)	C		1546	0.463651	0.675635	0	0.00448343	0	L30(L7)
	)	G		1547	0.519305	1.13198	0.245232	0.633586	0.299591
	.	A		1548	0.769719	0.801347	0.344684	0.302004	0	L30(L7)
	.	A		1549	0.772493	1.30501	0.179316	0.710904	0.358086	L18e(L18) L30(L7)
	.	C		1550	0	0	0.183934	0	0	L18e(L18) L32e(L32)
	(	G		1551	0	0	0	0	0	L32e(L32)
	(	U		1552	0	0	0.0990672	0	0	L32e(L32)
	(	A		1553	0.372576	0	0.168266	0	0.10488
	(	G		1554	0.0327819	0	0	0	0
	(	A		1555	0.213602	0	0.36634	0.0493164	0
	(	G		1556	0	0	0	0	0	L30(L7) L33e(L33)
	(	U		1557	0	0	0.0283676	0	0	L30(L7) L33e(L33)
	.	U		1558	0	0	0.0620786	0	0	L30(L7)
	.	A		1559	0.585792	0.0168021	0	0	0	L30(L7)
	.	A		1560	0.854206	0.952763	0	0	0.171887	L30(L7)
	(	G		1561	0.0964875	0.00952656	0	0	0	L30(L7)
	(	G		1562	0	0.122	0	0	0
	(	U		1563	0.147388	0.530614	0.364557	0.135292	0.160199
	.	G		1564	0	0	0	0	0	L13(L16)
	.	C		1565	0	0	0	0	0	L13(L16)
	.	C		1566	0.262248	0.173892	0	0	0	L13(L16)
	.	G		1567	0.276063	0.422372	0	0.320129	0	L13(L16) L33e(L33)
	.	G		1568	0.192757	0.193474	0	0	0	L13(L16) L33e(L33)
	.	A		1569	0.455687	0.140723	0.0324368	0.14615	0
	(	A		1570	0.453817	0.481133	0.138909	0.472236	0	L33e(L33)
	.	U		1571	0	0	0.167264	0.034067	0	L13(L16)
	(	A		1572	0	0	0.119409	0.0577011	0
	(	C		1573	0	0	0	0	0
	(	A		1574	0.135652	0.0327991	0.00196681	0.152629	0
	(	C		1575	0	0	0	0	0	L14e(L14)
	(	G		1576	0.00641917	0	0	0	0	L20e(L20)
	(	C		1577	0	0	0.58916	0	0	L20e(L20)
	.	U		1578	0.6792	0.951847	0.322221	0.628206	0.267726
	.	C		1579	0	0.104831	0	0	0	L13(L16)
	.	A		1580	0.122314	0.577856	0.7087	0.242854	0	L13(L16)
	.	U		1581	0.0504753	0.722629	0	0.361991	0	L13(L16)
	.	C		1582	0.165045	0.503389	0.0205509	0.0608615	0
	.	A		1583	0.427308	0.648754	0	0.482156	0.259134	L13(L16)
	.	G		1584	0	0.24869	0.503766	0	0
	.	A		1585	0	0.448643	0.29498	0.55672	0.456004
	.	C		1586	0	0	0.263694	0	0
	.	A		1587	0	0.00283906	0.381039	0	0
	.	C		1588	0	0	0	0	0
	.	C		1589	0	0	0	0	0
	.	A		1590	0	0	0	0	0
	.	C		1591	0	0	0	0	0
	.	A		1592	0.0538767	0	0	0	0
	.	A		1593	0	0	0	0	0
	.	A		1594	0.751871	0.283415	0	0	0
	(	A		1595	1.3083	0.886366	0	0	0.336488
	(	G		1596	0	0	0	0	0	L16(L10)
	(	G		1597	0	0	0	0	0	L40e(L40)
	.	U		1598	0.0372717	0.0183136	0.0911457	0	0	L40e(L40)
	(	G		1599	0	0	0	0	0	L6(L9)
	(	U		1600	0.0975572	0.428911	0.150795	0	0	L6(L9)
	(	U		1601	0.275746	0.188072	0	0	0
	(	A		1602	0.367221	0.318963	0.109937	0	0.0713064	L6(L9) L20e(L20)
	(	G		1603	0	0	0.403892	0	0	L20e(L20)
	(	U		1604	0	0	0.647376	0	0	L20e(L20)
	(	U		1605	0	0	0	0	0
	(	C		1606	0	0	0	0	0
	(	A		1607	0.082983	0.0322618	0.512231	0	0
	(	U		1608	0	0	0	0	0
	.	C		1609	0	0	0	0	0
	.	U		1610	0.588963	0.626941	0.628529	0.76427	0.337152
	.	A		1611	0.912289	1.08805	0.577339	1.63793	1.18327
	.	G		1612	0	0	0.246761	0.167731	0
	.	A		1613	0	0.352967	0	0.265264	0
	.	C		1614	0	0	0.129052	0	0
	.	A		1615	0.386398	0.564669	0.624695	0.747867	0.449244
	(	G		1616	0	0	0.81569	0	0
	(	C		1617	0.13872	0	0	0	0
	(	C		1618	0	0	0.271146	0	0.253464
	(	G		1619	0	0	0.480663	0.126574	0.302646
	(	G		1620	0	0	0.955234	0	0
	.	A		1621	0.0635192	0	0.179201	0.376525	0.139775
	(	C		1622	0.0169796	0.325105	0.0928446	0.320507	0.260233
	(	G		1623	0	0.109407	0.548277	0.0190104	0
	(	G		1624	0	0	0.243803	0.0269328	0.0430305
	.	U		1625	0.618359	1.41478	0.263027	1.22708	1.13197
	.	G		1626	0.140472	0.839613	0.414447	0.71874	0.510251
	(	G		1627	0	0	0	0.515812	0.0655479
	(	C		1628	0	0	0	0	0
	(	C		1629	0	0	0	0	0
	.	A		1630	0.057674	0	0	0.112988	0.0856371
	.	U		1631	0.545945	0.0513136	0	0.648894	0.704222
	.	G		1632	0.532613	1.11708	0.632367	1.4093	1.29019
	.	G		1633	0.0200966	0	0	0.596006	0.111561
	.	A		1634	0.670916	1.0044	0.0137663	0.774682	0.701148
	.	A		1635	0.392384	0.692145	0.144379	1.02929	0.722793
	.	G		1636	0	0	0.709459	0.152057	0
	.	U		1637	0.0647168	0.583235	0.0802684	0.439731	0.458031
	.	C		1638	0.190914	0.756805	0	0.512581	0.451507
	)	G		1639	0	0.599315	0	0.547801	0.207794
	)	G		1640	0	0.685393	0	0.649361	0.211119
	)	A		1641	0.330641	0.805189	0.720336	0.61215	0.391519
	.	A		1642	0.288676	0.700175	0.699484	0.756471	0.297409
	.	U		1643	0.00391121	0.194773	0.462173	0.412899	0.182673
	)	C		1644	0.0861513	0.276794	0	0	0.014606
	)	C		1645	0	0	0.21577	0	0
	)	G		1646	0	0	0	0	0
	(	C		1647	0	0	0.0167936	0	0
	.	U		1648	0	0	0	0	0
	.	A		1649	0.640065	0.5832	0	0.754119	0.648403
	.	A		1650	0.795737	1.09062	0.292965	1.12525	1.3678
	)	G		1651	0	0.401469	0	0.546668	0.186151
	(	G		1652	0	0	0.140259	0.12763	0.477684
	.	A		1653	0.0481387	0	0	0	0
	.	G		1654	0	0	0.382688	0	0
	.	U		1655	0	0	0	0	0
	(	G		1656	0	0.108485	0.0862363	0	0
	(	U		1657	0.0829913	0.101517	0	0	0
	.	G		1658	0	0.123995	0.00689942	0.195011	0
	.	U		1659	0.365192	0.111911	0	0.00178008	0
	.	A		1660	0	0	0	0	0
	.	A		1661	0.227894	0.410945	0	0.406891	0.152058
	.	C		1662	0	0	0	0	0
	.	A		1663	0.509262	0.396138	0.266529	0.675836	0.476873
	)	A		1664	0	0	0	0.019534	0
	)	C		1665	0	0	0.11016	0	0
	.	U		1666	0	0	0	0	0
	)	C		1667	0	0	0	0	0
	.	A		1668	0.271787	0.0155029	0.424574	0.531401	0.122173
	)	C		1669	0.129593	0	0	0	0.112401
	)	C		1670	0.206123	0.238944	0.133562	0.218316	0.560702
	)	G		1671	0	0	0.549408	0.184988	0.752268
	)	G		1672	0	0	0	0	0
	)	C		1673	0	0.181541	0	0	0.0571412
	.	C		1674	0	0	0	0.105035	0
	.	G		1675	0	0	0.294224	0.586592	0.520541
	.	A		1676	0.646534	0.0265938	0.36371	0.632347	0.255649
	)	A		1677	0.162841	0.0948909	0.0689653	0.141345	0.359585
	)	U		1678	0	0	0	0.187558	1.00077
	)	G		1679	0	0	0	0	0
	)	A		1680	0	0	0	0.0638714	0.132564
	)	A		1681	0	0	0.0159331	0.403237	0.460453
	)	C		1682	0	0	0	0	0
	)	U		1683	0	0	0	0	0.364441	L20e(L20)
	)	A		1684	1.14321	1.01981	0.872592	0.532613	1.01606	L20e(L20)
	)	G		1685	0.56997	0.904915	0.769598	0.628967	0.606986	L20e(L20)
	)	C		1686	0.531837	0.229646	0.0182231	0	0	L20e(L20)
	)	C		1687	0	0	0	0	0
	)	C		1688	0	0	0	0	0	L40e(L40)
	)	U		1689	0.235725	0	0	0.437274	0.392929	L40e(L40)
	.	G		1690	0.174491	0	0	0.159408	0.170695
	.	A		1691	0.816524	0.160061	0	0.449455	0.437741
	.	A		1692	0.659442	0.00791117	0.190354	0.479409	0.67387
	.	A		1693	0.0187255	0	0.401163	0	0
	.	A		1694	0.522208	0.114931	0.410143	0.172391	0.229204
	.	U		1695	1.43648	1.10222	0.176738	0.38061	0.564563	L3(L3)
	.	G		1696	0.337682	0.521313	0.555273	1.0054	1.13214	L13(L16)
	.	G		1697	0	0	0	0.23014	0.0011042	L13(L16)
	.	A		1698	1.03232	0.965282	0.731856	1.31086	1.07276
	.	U		1699	1.03074	0.940455	0.101183	0.296058	0.458696
	.	G		1700	0.203639	0.437463	0.477708	0.383983	0.491421
	.	G		1701	0.31651	0.511503	0	0.397583	0.592062	L13(L16)
	.	C		1702	0	0.236677	0.455162	0.148279	0.239616	L13(L16)
	.	G		1703	0	0.278714	0	0.468048	0.254744	L13(L16)
	.	C		1704	0	0	0.473172	0.173225	0	L13(L16)
	.	U		1705	0	0	0	0.22521	0	L13(L16)
	.	C		1706	0	0	0	0	0	L13(L16)
	.	A		1707	0.70339	0.350165	0	0.0218983	0.477968
	.	A		1708	0.15078	0.109795	0.154344	0.094133	0.401377	L13(L16)
	)	G		1709	0.111895	0.23683	0	0	0.17109
	)	C		1710	0	0	0	0	0	L20e(L20)
	)	G		1711	0	0	0	0	0	L20e(L20)
	)	U		1712	0	0	0	0	0	L20e(L20)
	)	G		1713	0	0	0	0	0	L20e(L20)
	)	U		1714	0	0.17954	0	0	0	L20e(L20)
	)	U		1715	0.0742813	0.298216	0	0.413993	0.0834559
	)	A		1716	0.362953	0.237511	0	0	0	L33e(L33)
	)	C		1717	0	0.0422615	0	0	0	L33e(L33)
	)	C		1718	0	0	0	0	0	L33e(L33)
	.	U		1719	0	0	0	0	0	L33e(L33)
	.	A		1720	0	0	0	0	0	L33e(L33)
	.	U		1721	0	0	0	0	0
	)	A		1722	0	0.36864	0.282553	0	0	L18e(L18)
	)	C		1723	0	0	0	0	0	L18e(L18) L30(L7)
	)	U		1724	0	0	0	0	0	L30(L7)
	)	C		1725	0	0	0	0	0
	)	U		1726	0	0	0	0	0
	)	A		1727	0	0.0177698	0	0	0
	)	C		1728	0.420291	0.379703	0.569349	0.535358	0.584014	L32e(L32)
	(	C		1729	0	0	0	0	0	L32e(L32)
	(	G		1730	0	0	0	0	0	L32e(L32)
	(	U		1731	0	0	0	0	0.0629853	L18e(L18)
	(	C		1732	0	0	0	0	0	L18e(L18)
	(	A		1733	0.140544	0	0	0	0.423463	L18e(L18)
	(	G		1734	0.161077	0	0.337623	0.0581115	0.458821
	(	G		1735	0	0	0	0	0.0239867	L4(L4)
	(	G		1736	0	0	0	0	0	L4(L4)
	(	U		1737	0	0	0	0	0	L4(L4) L18e(L18)
	.	U		1738	0.692536	0	0.580212	0.241537	0.489161	L4(L4) L18e(L18)
	.	G		1739	0	0	1.3239	0	0	L18e(L18)
	.	A		1740	0.563839	0.0150543	1.779	0.0812632	0.209824	L4(L4)
	.	U		1741	0	0	0.417325	0	0
	.	A		1742	0.869357	0.992324	1.95529	0.854033	0.957302
	.	U		1743	0.710035	0.453322	0.795157	0.321548	0.241809	L6e(L6)
	.	G		1744	0.385316	0	0.937691	0.00244747	0	L6e(L6)
	.	A		1745	0.833726	0.531175	1.75789	0.244656	0.270267
	.	U		1746	1.13567	1.13959	1.56447	0.23641	0.73978
	)	G		1747	0	0.100615	0.509614	0.113452	0.194852
	)	C		1748	0	0	0	0	0
	)	C		1749	0	0	0	0	0	L4(L4)
	)	C		1750	0	0	0	0	0
	)	U		1751	0	0	0	0	0	L4(L4) L30(L7)
	)	G		1752	0	0	0	0	0	L30(L7)
	)	A		1753	0	0	0.0314463	0	0	L30(L7)
	)	C		1754	0	-999	0	0	0	L18e(L18) L30(L7)
	)	G		1755	0	0	0	0	0.402413	L18e(L18)
	.	A		1756	0.464059	0	0.216285	0.451466	0.48199	L32e(L32)
	.	G		1757	0	0	0.416951	0	0	L32e(L32)
	.	U		1758	0.216935	0	0	0	0	L32e(L32)
	.	A		1759	1.28349	0.75351	0	0.139534	1.21265	L15(L28)
	)	G		1760	0	0	0	0	0	L15(L28)
	)	G		1761	0	0	0	0	0	L15(L28)
	)	C		1762	0	0	0	0	0	L15(L28)
	)	A		1763	0.420315	0.817462	0.152763	1.11884	0.348176	L15(L28)
	)	G		1764	0	0	0	0.498889	0.418258	L15(L28)
	)	G		1765	0	0	0	0.554393	0.442728	L15(L28)
	(	C		1766	0.0178238	0	0	0	0.512354
	.	G		1767	0.283717	0	0.0258418	0.91129	0.69627
	(	U		1768	0.695632	0	0	0.780743	0.452104
	(	G		1769	0.534603	0.0941584	0.352807	0.376509	0.302838	L4(L4)
	(	G		1770	0.501306	0.069291	0	0	0.172891	L4(L4)
	(	A		1771	0.482256	0	0	0	0.665268	L4(L4)
	(	G		1772	0.0684819	0	0.076271	0	0.154592	L4(L4)
	(	G		1773	0	0	0.157138	0	0	L4(L4)
	(	U		1774	0	0	0	0.1961	0.0374533	L4(L4)
	(	C		1775	0	0	0	0	0	L4(L4) L6e(L6)
	.	A		1776	0.675964	0.275574	0	0.102332	0	L4(L4) L32e(L32)
	(	G		1777	0.261821	0.0508213	0	0.302431	0.322668	L4(L4) L6e(L6) L32e(L32)
	(	U		1778	0.539629	0.155772	0	0.0429315	0.108974	L4(L4) L32e(L32)
	.	G		1779	0	0	0	0	0	L32e(L32)
	.	A		1780	0.675061	0.822879	0	0.361067	0
	.	C		1781	0.0151299	0	0	0	0	L32e(L32)
	.	G		1782	0.189423	0	0	0	0	L32e(L32)
	.	A		1783	0.770821	0.0965184	0	0.304855	0.420006	L32e(L32)
	.	A		1784	0.341725	0	0	0	0	L32e(L32)
	(	G		1785	0.0919203	0.0462103	0	0.491079	0.322611
	(	C		1786	0	0	0	0	0
	(	C		1787	0	0	0	0	0
	(	U		1788	0.515517	0.144914	0	0	0.154416
	.	A		1789	1.16403	1.2982	0.0375137	1.47491	1.34585
	(	G		1790	0	0	0.229974	0	0
	(	A		1791	0.206218	0	0.611089	0	0
	(	C		1792	0	0	0	0	0.324781	L32e(L32)
	(	C		1793	0	0	0.326394	0	0	L32e(L32)
	.	G		1794	0	0	0	0	0	L32e(L32)
	.	U		1795	0.933971	0.462101	1.07802	1.36504	0.795657	L32e(L32)
	.	A		1796	0.579506	0	0	0.0439858	0.319324	L32e(L32)
	.	A		1797	1.26516	0.954159	0.368914	1.12913	1.5017	L32e(L32)
	)	G		1798	0	0	0.113886	0.0281942	0.736615	L32e(L32)
	)	G		1799	0	0	0.465504	0	0
	)	U		1800	0	0	0.224962	0	0.154902	L32e(L32)
	)	C		1801	0	0	0.101652	0	0.0294891	L32e(L32)
	)	G		1802	0.0285223	-999	0.0704346	0	0.409998	L32e(L32)
	)	G		1803	0	0	0.0152785	0	0.114584	L32e(L32)
	)	G		1804	0	0	0	0	0
	)	U		1805	0	0.088221	0.300583	0.567272	0.260393
	.	C		1806	0	0	0	0.0333725	0.620073
	.	G		1807	0	0	0	0.136792	0.306856
	.	A		1808	0.131839	0	0.115306	0.153557	0.0795493
	)	A		1809	0.0273447	0	0.0755708	0.102559	0.242144
	)	C		1810	0	0	0.0266683	0	0.26397	L4(L4)
	)	G		1811	0	0	0	0	0.382275	L6e(L6)
	)	G		1812	0	0	0	0.128026	0.39534	L6e(L6)
	)	C		1813	0	0	0	0	0.242835	L6e(L6)
	)	C		1814	0	0	0	0	0	L4(L4)
	)	U		1815	0	0	0	0	0.356531	L4(L4)
	)	C		1816	0	0	0	0	0	L4(L4) L15(L28)
	)	U		1817	0.417114	0	0	0	0.393002	L4(L4) L15(L28)
	)	A		1818	0.606143	0.198811	0	0.510475	1.00476	L15(L28)
	.	G		1819	0.435249	0.499855	0.39452	0.445646	0.653245	L4(L4)
	.	U		1820	0.28927	0	0	0.0761358	0.330087	L15(L28)
	)	G		1821	0.12515	0.240752	0	0.103116	0.313109	L15(L28)
	.	C		1822	0	0	0	0	0
	.	A		1823	0.431528	0.491633	0.459363	0	0.702714	L32e(L32)
	.	G		1824	0	0	0	0.280636	0.00794704
	.	A		1825	0.198889	0.335618	0.411027	0.581803	0.437777
	.	U		1826	0	0	0.0677997	0.0629146	0.00489707	L4(L4)
	)	C		1827	0	0	0	0	0	L4(L4)
	)	U		1828	0	0	0	0.128174	0.194709	L4(L4)
	)	U		1829	0	0	0	0.340229	0.879076	L4(L4)
	)	G		1830	0	0	0	0	0.491224
	)	G		1831	0	0	0	0	0.0359292
	)	U		1832	0.306651	0.305744	0	0	1.22599
	.	G		1833	0.137036	0.127808	0.3955	0	0.735195	L22(L17)
	.	G		1834	0	0	0	0.137978	0
	.	U		1835	0.238041	0	0	0.0209886	0.556533
	.	A		1836	0.396329	0.139367	0	0	0.727921	L22(L17)
	.	G		1837	0	0	0	0	0.168145	L22(L17)
	.	U		1838	0.413811	0.00552036	0	0	0.315239	L22(L17)
	.	A		1839	0	0	0	0	0
	.	G		1840	0	0	0	0	0
	.	C		1841	0	0	0	0	0
	.	A		1842	0.875081	0.784753	0.365876	0.0771226	0.391191
	.	A		1843	0.338402	0.227141	0.874255	0	0
	.	A		1844	0.509115	1.14049	0.835794	0.314909	0.0976293
	.	U		1845	0	0	0.0169999	0	0	L31e(L31)
	.	A		1846	0.756343	0.951555	0.719214	0	0	L31e(L31)
	(	U		1847	0	0	0.647129	0	0	L31e(L31)
	(	U		1848	0.439188	0.719709	0	0.31378	0.138065	L31e(L31)
	(	C		1849	0	0	0	0	0	L31e(L31)
	(	A		1850	0.589461	0.30088	0.284836	0	0.142247	L31e(L31)
	(	A		1851	0.104425	0	0	0	0
	(	A		1852	0.419597	0.309109	0.293538	0	0
	.	U		1853	0.597995	0.559012	0	0	0.0689817
	.	G		1854	0.523447	0.67297	0	0	0.0397156
	.	A		1855	0.805642	0.535062	0	0	0.243218
	.	G		1856	0.314616	0.243443	0	0	0
	.	A		1857	0.514544	0.30941	0.252251	0.0197506	0.0755055
	.	A		1858	0.080884	0.190477	0	0.0454108	0.156832
	.	C		1859	0	0	0	0	0
	)	U		1860	0	0	0	0	0
	)	U		1861	0	0	0	0	0	L19e(L19)
	)	U		1862	0	0	0	0	0	L19e(L19)
	)	G		1863	0	0	0	0	0	L19e(L19)
	)	A		1864	0.451825	0	0.279211	0	0	L19e(L19) L31e(L31)
	)	A		1865	0.295444	0.127883	0	0	0.219149
	(	G		1866	0	0	0	0	0	L31e(L31)
	(	A		1867	0.1609	0.0300591	0	0	0
	(	C		1868	0	0	0	0	0
	(	U		1869	0	0	0.0433963	0	0.021674
	.	G		1870	0	0	0	0	0
	.	A		1871	0.839371	0.247898	0	0.390125	0.235003	L34e(L34)
	.	A		1872	0.426444	0.112548	0	0.0541643	0
	.	G		1873	0	0	0	0	0	L34e(L34)
	.	U		1874	0	0	0	0	0.053833
	(	G		1875	0	0.520756	0	0.0290598	0	L34e(L34)
	(	G		1876	0.032113	0.13519	0	0	0	L34e(L34)
	(	G		1877	0	0	0	0	0
	(	G		1878	0	0	0	0	0	L34e(L34)
	.	A		1879	0.171641	0	0	0	0	L34e(L34)
	.	A		1880	0.376255	0	0	0	0	L37e(L37) L39e(L39)
	(	A		1881	0.118846	0	0	0	0	L39e(L39)
	(	G		1882	0.0931761	0	0	0	0	L37e(L37) L39e(L39)
	.	G		1883	0.00303122	0.0529916	0	0	0	L39e(L39)
	.	U		1884	0.356704	0.599901	0.70702	0.318487	0	L39e(L39)
	.	U		1885	0.440106	0.877881	0.895604	0.640055	0	L39e(L39)
	(	C		1886	0	0	0	0	0
	(	C		1887	0	0	0	0	0
	(	A		1888	0	0	0	0.0873984	0	L19e(L19)
	(	C		1889	0	0	0	0	0
	(	G		1890	0	0	0.285961	0	0
	(	U		1891	0	0	0	0	0
	.	C		1892	0	0	0	0	0
	.	A		1893	0	0	0.346693	0	0
	.	A		1894	0.222056	0	0.66486	0.189255	0
	(	C		1895	0	0	0	0	0	L22(L17)
	(	A		1896	0.283143	0.139528	0.35697	0.391869	0.209197	L22(L17)
	.	G		1897	0.584381	0.78894	0.738926	1.31134	0.568655	L22(L17)
	.	C		1898	0.545929	0.324726	0	0	0	L22(L17)
	.	A		1899	0.945206	0.98281	0.192109	0.897377	0.52812
	.	G		1900	0	0	0.550523	0	0
	.	U		1901	0.364558	0.00203118	0	0	0
	)	U		1902	0.343281	-999	0.506229	0.40754	0.426215
	)	G		1903	0.319274	0.979614	0.873574	1.28342	0.999849
	.	G		1904	0	0	0.633103	0	0	L39e(L39)
	)	A		1905	0.14823	0.267913	0.195101	0.966358	0.533853	L39e(L39)
	)	C		1906	0	0	0.336245	0	0
	)	G		1907	0	0	0.2688	0	0	L39e(L39)
	)	U		1908	0	0	0	0	0.0155387
	)	G		1909	0	0	0	0	0
	)	G		1910	0	0	0	0	0	L23(L25)
	.	G		1911	0	0	0.126145	0	0	L23(L25)
	.	U		1912	0	0	0	0.176461	0	L23(L25)
	.	U		1913	0	0.0497113	0.119498	1.14798	0.806646	L23(L25)
	.	A		1914	0	0.242224	0	0.526931	0.127185	L23(L25)
	.	G		1915	0	0	0.00434042	0	0	L23(L25)
	.	U		1916	0	0.256456	0	0	0
	(	C		1917	0	0	0	0	0
	(	G		1918	0	0	0.222543	0	0
	(	A		1919	0	0.00810844	0.562338	0	0
	.	U		1920	0.239189	0.198192	0.314823	0	0
	(	C		1921	0	0	0	0	0
	(	C		1922	0	0	0.0337992	0	0
	.	U		1923	0	0	0	0	0
	.	A		1924	0.784737	0.0740706	0.719472	0	0
	.	A		1925	0.802064	0.838436	0.290687	0.248324	0.328474
	(	G		1926	0.0403322	0.454455	0	0.179223	0.0185443
	(	A		1927	0.862269	0.528748	0.323651	1.125	0.88056
	(	G		1928	0	0	0.0757024	0	0
	(	A		1929	0	0.268178	0.500484	0	0
	(	U		1930	0.107203	0.0233038	0.294709	0	0.415934
	.	G		1931	0	0.726113	0.319514	0.0304099	0.0889836
	(	G		1932	0	0	0.0551427	0.113194	0.0361545
	(	G		1933	0.371615	1.09896	0	0.590926	0.0496434	L15e(L15)
	(	G		1934	0	0.447492	0.283606	0	0	L15e(L15)
	.	A		1935	0.377826	0.591402	0	0	0	L15e(L15)
	.	A		1936	0.453025	1.10542	0.43565	0.169566	0	L15e(L15)
	.	G		1937	0	0.324873	0.223373	0	0	L15e(L15)
	.	C		1938	0.0578376	0.486989	1.1297	0.0745343	0
	)	U		1939	0.460112	0.785466	0.652068	0.159869	0
	)	C		1940	0.464235	1.0604	0.256899	0	0
	)	C		1941	0.417671	0.716619	0.334764	0	0
	)	G		1942	0	0.141418	0	0	0
	)	U		1943	0	0.0733093	0.150737	0	0
	)	U		1944	0	0	0.952048	0	0
	.	U		1945	0	0.0338407	0	0	0
	.	C		1946	0	0	0.405803	0	0
	.	A		1947	0.460567	0.860007	0.128802	0.0516762	0	L8e(L8)
	.	A		1948	1.02632	1.57238	0.576684	0.700648	0.616383	L8e(L8) L23(L25)
	.	A		1949	1.52077	2.13881	1.33451	0.887885	1.57418	L23(L25)
	.	G		1950	0	0.564292	0.0596131	0.0394634	0.136152	L23(L25)
	(	G		1951	0	0	0.270401	0.376693	0.279838	L23(L25)
	(	C		1952	0	0.136731	0	0.531232	0.266908
	(	C		1953	0	0	0.469166	0.153926	0.00789358
	(	U		1954	0	-999	0	0.0588207	0.261835
	(	G		1955	0	0	0	0	0
	.	A		1956	0.0586698	0.253906	0.376037	0	0
	.	U		1957	0	0	0.587589	0	0
	.	U		1958	0	0	0.797628	0	0
	.	U		1959	0	0.116027	1.61555	0.239627	0
	.	U		1960	0.265778	0.0580021	0.707289	0	0
	.	A		1961	0.785159	1.23493	1.17305	0.792531	0.269627
	.	U		1962	0.682592	0.845355	1.23087	0.842086	0.18068
	.	G		1963	0.430231	1.25861	0.871717	0.796026	0.175979
	)	C		1964	0	0	0.0696155	0	0
	)	A		1965	0.251424	0.697711	0.051796	0.0944949	0
	)	G		1966	0	0	0	0	0
	)	G		1967	0	0	0.194857	0	0
	)	C		1968	0	0	0	0	0
	.	C		1969	0	0	0	0	0
	.	A		1970	0.129232	0.164615	0.0367359	0.412068	0	L2(L2)
	.	C		1971	0	-999	0	0	0
	.	C		1972	0	0	0.222451	0	0
	.	A		1973	0	0	0.72141	0	0
	)	U		1974	0	0	0	0.211697	0
	)	C		1975	0	0	0	0.0507469	0
	.	G		1976	0	0	0.252314	0.422211	0
	.	A		1977	0.180571	0.209635	0.28304	0.222158	0
	.	A		1978	0.483552	0.632384	0.351729	0.245293	0
	.	A		1979	0.536929	1.23744	0	0.589826	0.693153	L34e(L34)
	)	G		1980	0	1.06623	0	0.467955	0.342574	L34e(L34)
	)	G		1981	0	1.05233	0	0.282307	0.0788628	L34e(L34)
	.	G		1982	1.21657	2.10981	0.438475	0.0741453	0	L34e(L34)
	.	A		1983	0	0.801522	0.871405	0.427324	0.0255475	L34e(L34)
	.	A		1984	0	0.509952	0.956495	0.918445	0.238109	L34e(L34)
	(	U		1985	0	0	0.237223	0	0	L34e(L34)
	(	C		1986	0	0.646219	0.205965	0	0
	(	C		1987	0	0.175349	0	0	0	L34e(L34)
	(	G		1988	0	0	0	0	0	L34e(L34)
	(	G		1989	0	0	0	0	0
	.	U		1990	0	0	0.162	0	0
	.	U		1991	0	0	0	0.37883	0	L19e(L19)
	.	A		1992	0	0	0	0	0	L19e(L19)
	.	A		1993	0	0.291192	0	0.851342	0.32623	L19e(L19)
	.	G		1994	0	0.0331961	0.00862295	0.477935	0
	.	A		1995	0	0.0179433	0.343578	0.650445	0.330158
	.	U		1996	0	0	0.753758	0.521993	0	L34e(L34)
	.	U		1997	0	0	0.744351	0.622856	0
	)	C		1998	0	-999	0.183952	0.196462	0	L23(L25)
	)	C		1999	0	0.147895	0	0	0	L23(L25)
[truncated: 1,787 more rows]

## Sheet: Delta SHAPE values
Nuc	dot br struct	Seq	helices	Mrd1_vs_Rrp5	Mrd1_vs_Nsa2	Rrp5_vs_Nsa2	Rrp5_in_vitro_vs_pK	Nsa2_in_vitro_vs_pK	rRNA	r-protein contact
1	.	A		0	0	0	0	0	5.8S
2	.	A		0	0	0	0	0
3	.	A		0	0	0	0	0		L22(L17)
4	(	C	H2	0	0	0	0	0		L22(L17)
5	(	T		0	0	0	0	0		L22(L17)
6	(	T		0	0	0	0	0
7	(	T		0	0	0	0	0
8	(	C		0	0	0	0	0
9	(	A		0	0	0	0	0
10	(	A		0	0	0	0	0
11	(	C		0	0	0	0	0		L22(L17)
12	(	A		0	0	0	0	0		L22(L17)
13	(	A		0.0562727	0.0572279	0	0	0		L22(L17)
14	.	C		0.0503846	0.0921641	0	0	0		L22(L17)
15	.	G		0.0358899	0.0776694	0	0	0
16	.	G		0.0383369	0.0886515	0	0	0
17	.	A		0.0355381	0.0795749	0	0	0
18	.	T		0	0.0729126	0	0	0
19	(	C	H3	0	0	0	0	0
20	(	T		0	0	0	0	0
21	(	C		0	0	0	0	0		L4(L4)
22	.	T		0	0.116507	0.128198	0.128198	0		L24(L26)
23	.	T		0	0.14216	0.163521	0.14341	0		L24(L26)
24	(	G		0	0.098296	0.124106	0.101114	0		L24(L26)
25	(	G	H4	0	0	0	0	0		L24(L26)
26	(	T		0	0	0	0	0		L4(L4)
27	(	T		0	0	0	0	0		L4(L4)
28	(	C		0	0	0	0	0		L13e(L13)
29	(	T		0	0	0	0	0
30	(	C		0	0	0	0	0
31	(	G		0	0	0	0	0		L13e(L13)
32	(	C		0	0	0	0	0
33	(	A		0	0.0795426	0	0	0
34	.	T		0	0.0915862	0	0	0		L37e(L37)
35	.	C		0	0	0	0	0		L37e(L37)
36	.	G		0.0430452	0.0572295	0	0	0		L29(L35) L37e(L37)
37	.	A		0.0733806	0.101557	0	0	0		L29(L35)
38	.	T		0.0952959	0.123472	0	0	0		L29(L35)
39	.	G		0.108855	0.126319	0	0	0
40	.	A		0.0748827	0.140929	0.0660463	0	0
41	.	A		0.0618013	0.175448	0.113646	0.0871231	0		L37e(L37)
42	(	G	H5	0.0527939	0.187998	0.135204	0.118635	0		L37e(L37)
43	(	A		0.0644059	0.21811	0.153705	0.130593	0		L37e(L37)
44	(	A		0.0555719	0.161676	0.106105	0.0859254	0
45	(	C	H6	0	0.110924	0.105937	0.0656104	0		L39e(L39)
46	(	G		0	0	0.0617265	0	0		L39e(L39)
47	(	C		0	0.130061	0.133585	0.098848	0
48	(	A		0	0.17162	0.195023	0.138236	0
49	.	G	loop	0	0.163306	0.190718	0.145947	0		L29(L35)
50	.	C		0	0.140022	0.155093	0.120561	0		L29(L35)
51	.	G		0.05337	0.160279	0.106909	0.102865	0		L39e(L39)
52	.	A		0.0816231	0.190403	0.108779	0.0787503	0		L39e(L39)
53	.	A		0.0702865	0.214802	0.144515	0.0808777	0		L39e(L39)
54	.	A		0.0437834	0.180158	0.136374	0.0683024	0
55	)	T	H6	0	0.127911	0.147643	0.0792409	0
56	)	G		0	0	0.0756734	0	0		L37e(L37)
57	)	C		0	0	0	0	0		L37e(L37)
58	)	G		0	0	0	0	0		L37e(L37)
59	.	A		0	0	0	0	0		L23(L25)
60	.	T		-0.0723731	0	0	0	0		L23(L25) L29(L35)
61	.	A		-0.0570348	0	0	0	0
62	.	C		-0.0584712	0	0.061815	0	0
63	.	G		0	0	0	0	0		L29(L35)
64	.	T		0.0435458	0.0823106	0	0	0		L29(L35)
65	.	A		0.038374	0.129483	0.0911093	0	0		L29(L35)
66	(	A	H7	0	0.132022	0.122882	0.0623607	0		L29(L35)
67	(	T		0	0.137231	0.163718	0.100414	0		L37e(L37)
68	(	G		0	0.14471	0.163597	0.0903853	0		L37e(L37)
69	.	T	loop	0	0.126357	0.151934	0.0741381	0		L37e(L37)
70	.	G		0.0417384	0.140733	0.098995	0	0		L24(L26)
71	.	A		0.0653671	0.111594	0	0	0		L24(L26)
72	.	A		0.0697916	0.0832135	0	0	0		L24(L26)
73	.	T		0.03444	0	0	0	0		L24(L26)
74	.	T		0	0	0	0	0
75	.	G		0.0383749	0.0676785	0	0	0		L24(L26) L39e(L39)
76	.	C		0.0404669	0.132311	0.0918444	0.0858402	0
77	.	A		0	0.13348	0.105344	0.0883451	0
78	.	G		0	0.119691	0.122632	0.14321	0.0657351
79	.	A		0	0.0602941	0.0898135	0.129627	0.0859191
80	.	A		0	0	0	0.0742449	0.14248		L29(L35)
81	.	T		0	-0.0715266	0	0	0.11521
82	.	T		0	0	0	0	0.0968569
83	.	C		0	0	0	0	0		L24(L26)
84	.	C		0	0.0539358	0	0	0		L24(L26)
85	.	G		0.0724726	0.0651308	0	0	0		L24(L26)
86	.	T		0.0804419	0.0895778	0	0	0		L37e(L37)
87	.	G		0.131436	0.144144	0	0	0		L24(L26) L29(L35)
88	.	A		0.106444	0.116385	0	0	0
89	.	A		0.0915027	0.0928539	0	0	0
90	.	T		0	0	0	0	0
91	)	C	H7	0	0	0	0	0		L24(L26)
92	)	A		0.0522718	0.0607655	0	0	0		L24(L26)
93	)	T		0.0832827	0.0917764	0	0	0
94	.	C		0.0929872	0.123444	0	0	0		L37e(L37)
95	.	G		0.0935394	0.123997	0	0	0		L37e(L37)
96	.	A		0.077495	0.163677	0.0861818	0.0653138	0		L29(L35) L37e(L37)
97	.	A		0.0488853	0.19782	0.148935	0.128067	0		L29(L35)
98	.	T		0	0.193869	0.192062	0.184982	0		L29(L35)
99	.	C		0	0.129871	0.151136	0.151136	0		L23(L25)
100	)	T	H5	0	0.130899	0.126722	0.126722	0		L23(L25)
101	)	T		0.0722761	0.200894	0.128618	0.128618	0
102	)	T		0.111911	0.235151	0.12324	0.12324	0		L37e(L37)
103	)	G		0.139115	0.229043	0.0899282	0.0899282	0
104	.	A		0.112005	0.1672	0	0	0		L37e(L37)
105	.	A		0.116968	0.162742	0	0	0
106	.	C		0.11397	0.139327	0	0	0
107	(	G	H8	0.0788654	0.0788654	0	0	0
108	(	C		0.053598	0.053598	0	0	0
109	(	A		0	0	0	0	0
110	.	C	loop	0.0337741	0.0627686	0	0.0600824	0		L37e(L37)
111	.	A		0.0673796	0.111176	0	0.0748841	0
112	.	T		0.0548527	0.124048	0.0691956	0.0967683	0		L39e(L39)
113	)	T	H8	0	0.110442	0.104184	0.0720622	0		L23(L25) L39e(L39)
114	)	G		0	0.11813	0.131378	0.0890751	0
115	)	C		0	0.10415	0.0960833	0.0671909	0
116	(	G	H9	0	0.0682777	0	0	0
117	(	C		0	0	0	0	0
118	(	C		0	0	0	0	0
119	(	C		0	0	0	0	0
120	(	C		0	0	0	0	0
121	(	T		0.056185	0.0573611	0	0	0
122	(	T		0.0933184	0.0944945	0	0	0
123	(	G		0.107809	0.080555	0	0	0
124	(	G		0.0959403	0.0575288	0	0	0.101404
125	.	T	loop	0.0919141	0.0683512	0	0.104734	0.163001
126	.	A		0.0876184	0.0648541	0	0.120081	0.177549
127	.	T		0.0782235	0.0630058	0	0.112529	0.152052
128	.	T		0.0552592	0	0	0.0603892	0.0904554
129	)	C	H9	0.0310082	0	0	0	0
130	)	C		0.0381392	0	0	0	0
131	)	A		0.064245	0.0877314	0	0	0		L23(L25)
132	)	G		0.0924748	0.115961	0	0	0		L23(L25)
133	)	G		0.0644785	0.0750648	0	0	0		L23(L25)
134	)	G		0	0	0	0	0		L23(L25)
135	)	G		0	0	0	0	0		L23(L25)
136	)	G		0	0	0	0	0		L23(L25)
137	)	C		0	0	0	0	0		L23(L25)
138	.	A		0	0	0	0	0
139	(	T	H10	0	0	0	0	0
140	(	G		0	0	0	0	0		L15e(L15)
141	(	C		0	0	0	0	0		L15e(L15)
142	(	C		0	0	0	0	0		L15e(L15)
143	(	T		0	0	0	0	0		L15e(L15)
144	(	G		0	0	0	-0.0363486	0		L15e(L15)
145	(	T		0	0	0	-0.0584538	0
146	(	T		0	0	0	-0.0748738	0
147	(	T		0	0	0	-0.0579657	0		L23(L25)
148	(	G		0	0	0	0	0		L23(L25)
149	(	A		0	0	0	0	0		L8e(L8)
150	(	G		0	0.117972	0.0922151	0.0797392	0		L8e(L8) L23(L25)
151	.	C		0	0.111104	0.0881919	0.0778168	0		L8e(L8)
152	(	G		0.0387621	0.105783	0.0670205	0.0670205	0		L8e(L8)
153	(	T		0	0	0	0	0		L8e(L8)
154	(	C		0	0	0	0	0
155	(	A		0.0357772	0	0	0	0		L8e(L8)
156	.	T		0.0360344	0.0709454	0	0	0
157	.	T		0	0.0855483	0	0	0
158	.	T		0	0.0879429	0	0	0
159	.	C		0	0.0593489	0	0	0	ITS2
160	.	C		0	0	0	0	0
161	.	T		0	0	0	0	0
162	.	T		0	0	0	0	0
163	.	C		0	0.0689417	0	0	0
164	.	T		0	0.0689417	0	0	0
165	(	C		0	0.078454	0	0	0
166	(	A		0	0	0	0	0
167	(	A		0	0	0	0	0
168	(	A		0	0	0	0	0
169	(	C		0	0	0	-0.0430951	0
170	.	A		0	-0.101398	-0.0935538	-0.0538967	0
171	.	T		0	-0.137224	-0.11997	-0.0797162	0
172	.	T		0	-0.12873	-0.0969	-0.0719761	0
173	.	C		0	-0.0611244	0	-0.0859091	0
174	.	T		0	0	0	-0.0600896	0
175	)	G		0	0	0	0	0
176	)	T		0	0	0	0	0
177	)	T		0	0	0	0	0
178	)	T		0	0	0	0	0
179	)	G		0	0	0	0	0
180	.	G		0	0	0	0	0
181	.	T		0	0	0	0	0
182	.	A		0	0	0	0	0
183	.	G		0	0.0580467	0.0654515	0	0
184	.	T		0	0	0.074622	0	0
185	(	G		0	0.0757073	0.0644459	0	0
186	(	A		0	0.0612642	0	0	0
187	(	G		0	0.0693954	0	0	0
188	(	T		0	0	0	0	0
189	.	G		0	0	0	0.0636565	0
190	.	A		0	0	0	0.0592378	0
191	.	T		0	0	0	0.0836913	0
192	(	A		0	0	0	0	0
193	(	C		0	0	0	0	0
194	(	T		0	0	0	0	0
195	(	C		0	0	0	0	0
196	.	T		0	0	0	0	0
197	.	T		0.0447876	0	0	0	0
198	.	T		0.0375189	0	0	0	0
199	.	G		0.0375189	0	0	0	0
200	)	G		0	0	0	0	0
201	)	A		0	0	0	0	0
202	)	G		0	0	0	0	0
203	)	T		0	0	0	0	0
204	.	T		0	0	0	0	0
205	.	A		0	0	0	0	0
206	)	A		0	0	0	0	0
207	)	C		0	0	0	0	0
208	)	T		0	0	0	0	0
209	)	T		0	0	0	0	0
210	.	G		0	0	0	0	0
211	.	A		0	0	0	0	0
212	.	A		0	0	0	0	0
213	.	A		0	-0.0663764	-0.0663764	-0.0422511	0
214	.	T		0	-0.0979918	-0.089682	-0.068397	0
215	.	T		0	-0.0992232	-0.0744183	-0.0687611	0
216	.	G		0	0	0	0	0
217	.	C		0	0	0	0	0
218	.	T		-0.0757812	0	0.106219	0.10735	0
219	.	G		-0.0927388	0	0.0753359	0.0670807	0
220	(	G		-0.0815778	0	0	0	0
221	(	C		0	-0.0574741	0	0	0
222	(	C		0	0	0	0	0
223	(	T		0	0	0	0	0
224	.	T		0	-0.081211	0	0	0.0751905
225	.	T		0	-0.0786399	0	0	0.0610204
226	.	T		0	-0.073073	0	0	0.0554536
227	.	C		0	0	0	0	0
228	.	A		0	0	0	0	0
229	.	T		0	0	0	0	0
230	.	T		0	0	0	0	0
231	(	G		0	0	0	0	0
232	(	G		0	0	0	0	0
233	(	A		0	0	0	0	0
234	(	T		0	0	0	0	0
235	(	G		0	0	0	0	0
236	(	T		0	0	0	0	0
237	(	T		0	0	0	0	0
238	(	T		0	0	0	0	0
239	(	T		0	0	0	0	0
240	(	T		0	0	0	0	0
241	(	T		0	0	0	0	0
242	(	T		0	0	0	0	0
243	(	T		0	0	0	0	0
244	.	C		0	0	0	0	0
245	.	C		0	0	0	0	0
246	.	A		0.0510216	0.0687561	0	0	0
247	.	A		0.0691116	0.128113	0	0	0
248	.	A		0.0551596	0.114414	0	0	0
249	(	G		0.0331634	0.0699136	0	0	0
250	(	A		0	0	0	0	0
251	(	G		0.0320818	0.0585456	0	0	0
252	(	A		0	0	0	0	0
253	.	G		0	0	0	0	0
254	(	G		0	0	0	0	0
255	(	T		0	0	0	0	0
256	(	T		0	0	0	0	0
257	(	T		0	0	0	0	0
258	(	C		0	0	0	0	0
259	.	T		0	0	0	0	0
260	.	C		0	0	0	0	0
261	(	T		0	0	0	0	0
262	(	G		0	0	0	0	0
263	(	C		0	0	0	0	0
264	(	G		0	0	0	0	0
265	(	T		0	0	0	0	0
266	.	G		0	-0.0544604	-0.0544604	0	0
267	.	C		0	-0.0546993	-0.0546993	0	0
268	.	T		0	-0.0739342	-0.0872157	0	0
269	.	T		0	-0.0541176	-0.0798069	0	0
270	.	G		0.0631146	0	-0.0455149	0	0
271	.	A		0.0498332	0	0	0	0
272	(	G		0.0374254	0	0	0	0
273	(	G		0	0	0	0	0
274	(	T		0	0	0	0	0
275	(	A		0	0	0	0	0
276	(	T		0	0	0	0	0
277	(	A		0	0	0	0	0
278	(	A		0	-0.0612815	-0.0679675	0	0.0708285
279	.	T		0	-0.0701214	-0.0768074	0	0.079042
280	.	G		0	-0.0556643	-0.057437	0	0.0591139
281	.	C		0	0	0	0	0
282	(	A		0	0	0	0	0
283	(	A		0	0	0	0	0
284	(	G		0	0	0	0	0
285	.	T		0	0	0	0	0
286	.	A		0	0	0	0	0
287	.	C		0	0	0	0	0
288	(	G		0	0	0	0	0
289	(	G		0	0	0	0	0
290	(	T		0	0	0	0	0
291	(	C		0	0	0	0	0
292	(	G		0	0	0	0	0
293	(	T		0	0	0	0	0
294	.	T		0	0	0	0	0
295	.	T		0	0	0	0	0
296	.	T		0	0	0	0	0
297	.	A		0	0	0	0	0
298	(	G		0	0	0	0	0
299	(	G		0	0	0	0	0
300	.	T		0	0	0	0	0
301	.	T		0	0	0	0	0.0669929
302	.	T		0	0	0	0	0.09415
303	.	T		0	0	0	0	0.09415
304	.	A		0	0	0	0	0
305	)	C		0	0	0	0	0
306	)	C		0	0	0	0	0
307	.	A		0	0	0	0	0
308	.	A		0	0	0	0	0
309	.	C		0	0	0	0	0
310	.	T		0	0	0	0	0
311	)	G		0	0	0	0	0
312	)	C		0	0	0	0	0
313	)	G		0	0	0	0	0
314	)	G		0	0	0	0	0
315	)	C		0	0	0	0	0
316	)	T		0	0	0	0	0
317	.	A		0	0	0	0	0
318	.	A		0	0	0	0	0
319	.	T		0	0	0	0	0
320	)	C		0	0	0	0	0
321	)	T		0	0	0	0	0
322	)	T		0	0	0	0	0
323	.	T		0	0	0	0	0
324	.	T		0	0	0	0	0
325	.	T		0	0	0	0	0
326	)	T		0	0	0	0	0
327	)	T		0	0	0	0	0
328	)	A		0	0	0	0	0
329	)	T		0	0	0	0	0
330	)	A		0	0	0	0	0
331	)	C		0	0	0	0	0
332	)	T		0	0	0	0	0
333	.	G		0	0	0	0	0
334	.	A		0	0	0	0	0
335	)	G		0	0	0	0	0
336	)	C		0	0	0	0	0
337	)	G		0	0	0	0	0
338	)	T		0	0	0	0	0
339	)	A		0	0	0	0	0
340	.	T		0	0	0	0	0
341	.	T		0	0	0	0	0
342	)	G		0	0	0	0	0
343	)	G		0	0	0	0	0
344	)	A		0	0	0	0	0
345	)	A		0	0	0	0	0
346	)	C		0	0	0	0	0
347	.	G		0	0	0	0	0
348	)	T		0	0	0	0	0
349	)	T		0	0	0	0	0
350	.	A		0	0	0	0	0
351	)	T		0	0	0	0	0
352	)	C		0	0	0	0	0
353	.	G		0	0	-0.0445766	0	0
354	.	A		0	0	-0.0515835	0	0
355	.	T		0.0407218	0	-0.0601759	0	0
356	.	A		0.0976018	0	0	0	0
357	.	A		0.0976018	0	0	0	0
358	)	G		0.05688	0	0	0	0
359	)	A		0	0	0	0	0
360	)	A		0	0	0	0	0
361	)	G		0	0	0	0	0
362	)	A		0	0	0	0	0
363	)	G		0	0	0	0	0
364	)	A		0	0	0	0	0
365	)	G		0	0	0	0	0
366	)	C		0	0	0	0	0
367	)	G		0	0	0	0	0
368	)	T		0	0	0	0	0
369	)	C		0	0	0	0	0
370	)	T		0	0.107437	0.0776262	0	0
371	)	A		0	0.107437	0.0794564	0	0
372	)	G		0	0.061444	0.066927	0	0
373	)	G		0	0	0	0	0
374	)	C		0	0	0	0	0
375	.	G		0	0	0	0	0
376	.	A		0	0.0536407	0	0.0660293	0
377	.	A		0	0.0536407	0	0.0689664	0
378	.	C		0	0.0731726	0	0.0689664	0
379	.	A		0	0	0	0	0
380	.	A		0	0	0	0	0
381	.	T		0	0	0	0	0
382	.	G		0	0	0	0	0
383	.	T		0	0	0	0	0
384	.	T		0	0	0	0	0
385	.	C		0	0	0	0	0
386	.	T		0	0	0	0	0
387	.	T		0	0	0	0	0
388	.	A		0	0	0	0	0
389	.	A		0	0	0	0	0
390	.	A		0	0	0	0	0
391	.	G		0	0	0	0	0	25S
392	.	T		0	0	0	0	0
393	.	T		0	0	0	0	0
394	)	T	H10	0	0	0	0	0
395	)	G		0	0	0	0	0
396	)	A		0	0	0	0	0
397	)	C		0	0	0	0	0		L8e(L8)
398	)	C		0	0	0	0	0
399	)	T		0	0	0	0	0		L15e(L15)
400	)	C		0	0	0	0	0
401	)	A		0	0	0	0	0
402	)	A		0	0	0	0	0
403	)	A		0	0	0	0	0
404	.	T		0	0	0	0	0		L23(L25)
405	)	C	H10	0	0	0	0	0		L23(L25)
406	)	A		0	0	0	0	0		L23(L25)
407	)	G		0	0	0	0	0		L23(L25) L29(L35)
408	)	G		0	0	0	0	0		L23(L25) L29(L35)
409	)	T		0	0	0	0	0		L15e(L15)
410	)	A		-0.0667867	0	0.0894231	0	0		L15e(L15) L29(L35)
411	.	G		-0.110033	0	0.132839	0.064075	0		L29(L35)
412	.	G		-0.11164	0	0.145027	0.0892463	0
413	.	A		-0.139291	0	0.185609	0.17579	0		L37e(L37)
414	.	G		-0.114906	0	0.161054	0.151235	0
415	.	T		-0.10774	0	0.120671	0.115996	0
416	.	A		0	0	0	0	0
417	(	C	H11	0	0	0	0	0
418	(	C		0	0	0	0	0
419	(	C		0	0	0	0	0		L15e(L15)
420	(	G		0	0	0	0	0		L15e(L15)
421	(	C		0	0	0	0	0		L15e(L15)
422	(	T		0	0	0	0	0		L15e(L15)
423	.	G		0	0	0	0	0		L15e(L15)
424	.	A		0	0	0	0	0
425	.	A		0	0	0	0	0		L15e(L15)
426	.	C		0	0	0	0	0		L15e(L15)
427	.	T		0	0	0	0	0
428	(	T	H11	0	0.074053	0.0666644	0.0866377	0
429	(	A		0	0.0934256	0.0890358	0.128709	0.0634208		L15(L28)
430	.	A		0	0	0	0.153654	0.11928		L15(L28)
431	.	G		0	0	0	0.0901535	0.107212
432	.	C		0	-0.0670016	-0.0535814	0	0.111079
433	.	A		0	0	0	0	0
434	)	T	H11	0	0	0	0	0.0707419		L15e(L15) L44e(L42)
435	)	A		0	0	0	0	0		L15e(L15)
436	.	T		0	0	0	0	0		L15e(L15)
437	.	C		0	0	0	0	0
438	.	A		0	0	0	0	0		L13e(L13)
439	.	A		0	0	0	0	0		L13e(L13) L15e(L15)
440	.	T		0	0.098991	0.0712739	0.0984025	0
441	.	A	H11	0	0.127262	0.0615175	0.0759594	0
442	)	A		0	0.125857	0.0744582	0.0889001	0
443	)	G		0	0	0	0	0		L37e(L37)
444	)	C		0	0	0	0	0
445	)	G		0	0	0	0	0		L15e(L15) L37e(L37)
446	)	G		0	0	0	0	0		L15e(L15)
447	.	A		-0.0637885	0	0.0688495	0.0688495	0		L15e(L15)
448	)	G		-0.0743629	0	0.0794238	0.0794238	0		L15e(L15)
449	.	G		-0.061763	0	0.0668239	0.0668239	0
450	.	A		0	0	0	0	0
451	.	A		0	0	0	0	0		L15e(L15)
452	.	A		0	0	0	0	0		L15e(L15)
453	.	A		0	0	0	0	0		L15e(L15)
454	.	G		0	0	0	0	0		L15e(L15)
455	.	A		0	0	0	0	0
456	.	A		0	0	0	0	0		L13e(L13) L15e(L15)
457	.	A		0	0	0	0	0
458	(	C	H12	0	0	0	0	0		L15e(L15)
459	(	C		0	0	0	0	0		L15e(L15)
460	.	A		0	0	0	0	0		L15(L28)
461	.	A		-0.0545216	0	0	0.0855744	0		L15(L28)
462	.	C		-0.103866	0	0.11227	0.135894	0		L13e(L13) L36e(L36)
463	.	C		-0.103754	0	0.120312	0.125026	0		L13e(L13) L36e(L36)
464	)	G	H12	-0.0818585	0	0.0828343	0.0601686	0		L13e(L13)
465	)	G		0	0	0	0	0		L13e(L13)
466	.	G		0	0	0	0	0		L13e(L13)
467	.	A		0	0	0	0	0		L13e(L13) L15e(L15)
468	.	T		0	0	0	0	0
469	(	T	H13	0	0	0	0	0
470	(	G		0	0	0	0	0		L15e(L15)
471	(	C		0	0	0	0	0
472	(	C		0	0	0	0	0		L15e(L15)
473	(	T		0	0	0	-0.0414445	0
474	.	T		0	0	0	-0.0600559	0
475	.	A		0	0	0	-0.104553	0
476	.	G		0	0	0	-0.0706223	0		L13e(L13)
477	.	T		0	0	0	-0.0607583	0		L13e(L13) L18e(L18)
478	.	A		0	0	0	0	0		L15(L28) L18e(L18)
479	(	A	H13	0	0	0	0	0		L15(L28) L18e(L18)
480	(	C		0	0	0	0	0		L15(L28)
481	.	G		0	0	0	0.0898533	0.112137		L44e(L42)
482	.	G		0	0	0	0.167603	0.171356		L44e(L42)
483	.	C		0	0	0	0.220233	0.184366		L15(L28)
484	.	G		-0.0675705	0.0824837	0.150054	0.264012	0.144631		L15(L28)
485	.	A		-0.0860403	0.0718106	0.157851	0.191817	0.0993843		L15(L28)
486	)	G	H13	-0.0631256	0.0671435	0.130269	0	0		L15(L28)
487	)	T		-0.0536252	0	0	-0.0546374	0		L13e(L13)
488	.	G		0	0	0	-0.0695682	0		L13e(L13)
489	.	A		-0.0542458	0	0	-0.044249	0		L15e(L15)
490	.	A		-0.11094	0	0.105494	0	0
491	.	G		-0.0906009	0	0.0771547	0	0
492	)	C	H13	-0.0650731	0	0.0650731	0	0		L13e(L13)
493	)	G		0	0	0	0	0		L13e(L13)
494	)	G		0	0	0	0	0		L13e(L13)
495	)	C		0	0	0	0	0
496	)	A		0	0	0	0	0
497	.	A		0	0	0	0	0		L13e(L13)
498	.	A		-0.0554974	0	0	0	0		L13e(L13)
499	(	A	H14	-0.077287	0	0	0	0
500	(	G		-0.0582281	0	0	0	0		L13e(L13)
501	(	C		0	0	0	0	0
502	(	T		0	0	0	0	0
503	.	C		0	0	0	0	0		L15e(L15)
504	.	A		0	0	0	0	0		L15e(L15)
505	(	A	H15	0	0	0	0	0		L15e(L15)
506	(	A		0	0	0	0	0		L15e(L15) L36e(L36)
507	(	T		0	0	0	-0.0499779	0		L8e(L8) L15e(L15)
508	(	T		0	0	0	-0.0754889	0
509	(	T		0	0	0	-0.0723838	0		L8e(L8)
510	(	G		0	0	0	0	0		L8e(L8)
511	(	A		0	0	0	0	0		L8e(L8)
512	(	A		0	0	0	0	0
513	(	A		0	0	0	0	0		L8e(L8)
514	(	T		0	0	0	0	0
515	(	C		0	0	0	0	0
516	(	T		0	0	0	0	0		L15e(L15)
517	(	G		-0.0539015	0	0	0	0		L15e(L15)
518	(	G		0	0	0	0	0		L23(L25) L29(L35)
519	(	T		-0.0548624	0	0	0	0		L23(L25)
520	(	A		-0.0496699	0	0	0	0
521	(	C		-0.0496699	0	0	0	0
522	(	C		0	0	0	0	0
523	.	T		0	0	0	0	0
524	.	T		-0.08296	0.0832831	0.166243	0.104801	0
525	.	C		-0.122739	0.0870556	0.209795	0.129531	0		L29(L35)
526	)	G	H15	-0.0893283	0	0.138357	0.0618859	0		L29(L35)
527	)	G		-0.0991524	0	0	0	0
528	)	T		-0.0927395	-0.0775871	0	0	0
529	)	G		-0.0927395	-0.0721709	0	0	0
530	)	C		0	0	0	0	0
531	)	C		0	0	0	0	0
532	)	C		0	0	0	0	0
533	)	G		0	0	0	0	0		L15e(L15)
534	)	A		0	0	0	0	0		L8e(L8) L15e(L15)
535	)	G		0	0	0	0	0		L8e(L8)
536	)	T		0	0	0	0	0
537	)	T		0	0	0	0	0		L8e(L8) L15e(L15)
538	)	G		0	0	0	0	0		L8e(L8) L15e(L15)
539	)	T		0	0	0	0	0		L15e(L15)
540	)	A		0	0	0	0	0		L15e(L15)
541	)	A		0	0	0	0	0		L15e(L15)
542	)	T		0	0	0	0	0		L29(L35)
543	)	T		0	0	0	0	0
544	.	T		-0.0553918	0	0.0819687	0	0		L29(L35)
545	.	G		-0.0875701	0	0.114601	0	0		L36e(L36)
546	.	G		-0.103908	0	0.122895	0	0		L13e(L13) L36e(L36)
547	.	A		0	0	0.0621084	0	0
548	(	G	H16	0	0	0	0	0
549	(	A		0	0	0	0	0
550	(	G		0	0	0	0	0
551	(	G		0	0	0	0	0
552	(	G		0	0	0	0	0
553	(	C		0	0	0	0	0
554	(	A		0	0	0	0	0
555	.	A		0	0	0	0	0
556	(	C		0	0	0	0	0
557	(	T		0	0	0	0	0
558	(	T		0	0	0	0	0
559	(	T		0	0	0	0	0
560	(	G	H17	-0.0858988	0	0.10402	0	0		L29(L35)
561	(	G		-0.118313	0	0.121159	0	0
562	(	G		-0.0799429	0	0.0799429	0	0
563	(	G		-0.0488184	0	0	0	0
564	(	C		0	0	0	0	0
565	(	C		0	0	0	0	0
566	(	G		0	0	0	0	0
567	(	T		-0.058841	0	0	0	0
568	(	T	H18	-0.0638418	0	0	0	0
569	(	C		-0.071326	0	0.0685353	0	0
570	(	C		-0.0544631	0	0	0	0
571	(	T		-0.0775138	0	0.127004	0.0718315	0		L37e(L37)
572	(	T		-0.104503	0	0.156783	0.085701	0		L37e(L37)
573	(	G		-0.0868741	0	0.139155	0.0680725	0
574	(	T		-0.0494722	0	0	0	0		L24(L26)
575	(	C		0	0	0	0	0
576	.	T		0	0	0.0828778	0	0		L24(L26)
577	.	A		0	0	0.0828778	0	0
578	.	T		0	0	0.0828778	0	0		L24(L26)
579	(	G	H19	0	0	0	0	0		L24(L26)
580	.	T		0	0	0	0	0		L24(L26)
581	(	T		0	0	0	0	0
582	(	C		0	0	0	0	0
583	(	C		0	0	0	0	0
584	(	T		0	0	0	0	0
585	.	T		0	0	0	0	0
586	.	G		0	0	0	0	0
587	.	G		0	0	0	0	0
588	.	A		0	0	0	0	0		L24(L26)
589	.	A		0	0	0	0	0		L24(L26)
590	.	C		0	0	0	0	0		L24(L26)
591	)	A		0	0	0	0	0
592	)	G		0	0	0	0	0
593	)	G		0	0	0	0	0
594	)	A		0	0	0	0	0
595	)	C		0	0	0	0	0
596	.	G		0	0	0	0	0
597	.	T		0	0	0	0	0
598	(	C		0	0	0	0	0
599	.	A		0	0	0	0	0		L4(L4)
600	.	T		0	0	0	0	0		L4(L4)
601	.	A		0	0.0719626	0	0	0		L4(L4)
602	)	G		0	0.143763	0	0	-0.135337		L4(L4) L24(L26)
603	.	A		0	0.0903847	0	0	-0.134227		L24(L26)
604	(	G	H20	0	0.0718005	0	0	-0.109327
605	(	G		0	0	0	0	0		L24(L26)
606	(	G		0	0	0	0	0		L24(L26)
607	.	T		0	0	0	0	-0.0893767		L24(L26)
608	.	G		0	0.0914343	0.0934846	0	-0.118569		L24(L26)
609	.	A		0	0.096035	0.1304	0	-0.104551
610	.	G		0	0.066089	0.0933004	0	0
611	.	A		0	0	0.0715491	0	0		L24(L26)
612	.	A		0	0	0	0	0
613	.	T		0	0	0	0	0
614	)	C	H20	0	0	0	0	0		L24(L26)
615	)	C		0	0	0	0	0		L24(L26)
616	)	C		0	0	0	0	0
617	.	G		0	0	0	0	0
618	.	T		0	0	0	0	0
619	.	G		0	0	0	0	0		L24(L26)
620	.	T		0	0	0	0	0
621	)	G	H18	0	0	0	0	0
622	)	G		0	0	0	0	0
623	)	C		0	0	0	0	0
624	)	G		0	0	0	0	-0.0708348
625	)	A		0	0	0	0	-0.0982748
626	)	G		0	0	0	0	-0.0933039
627	)	G		0	0	0	0	-0.105799
628	)	A		-0.0557656	0	0	0	-0.113438
629	.	G		-0.061372	0	0.0786175	0	-0.0924093		L29(L35)
630	.	T		-0.107077	0	0.124323	0	-0.0682563		L29(L35)
631	)	G	H17	-0.0760737	0	0.0932267	0	0
632	)	C		-0.0740894	0	0	0	-0.0726704
633	)	G		0	0	0	0	-0.0671249		L13e(L13)
634	)	G		0	0	0	0	0		L13e(L13)
635	)	T		0	0	0	0	0
636	)	T		0	0	0	0	0
637	)	C		0	0	0	0	0
638	)	T		0	0	0	0	0
639	.	T		0	0	0	0	0
640	.	T		0	0	0	0	-0.103728
641	.	G		0	0	0	0	-0.0829025
642	.	T		0	0	0	0	-0.101831
643	)	A	H16	0	0	0	0	-0.0860894
644	)	A		0	0	0	0	-0.0847355		L29(L35)
645	)	A		0	0	0	0	0		L29(L35)
646	)	G		0	0	0	0	0
647	)	T		0	0	0	0	0
648	)	G		0	0	0	0	0
649	)	C		0	0	0	0	0
650	)	C		0	0	0	0	0
651	)	T		0	0	0	0	0
652	)	T		0	0	0	0	0
653	)	C		0	0	0	0	0
654	.	G		0	0	0	0	-0.076977		L36e(L36)
655	.	A		0	0	0	0	-0.100831		L15e(L15) L36e(L36)
656	.	A		0	0	0	0	-0.135963		L15e(L15) L36e(L36)
657	.	G		0	0	0	-0.0487799	-0.146973		L15e(L15)
658	.	A		0	0	0	-0.0444572	-0.105975		L15e(L15)
659	.	G		0	0	0	-0.0515863	-0.0691834		L15e(L15)
660	.	T		0	0	0	0	-0.0664307
661	.	C		0	0	0	-0.0626128	-0.141976		L36e(L36)
662	(	G	H21	0	0	0	-0.066863	-0.185444
663	(	A		0	0	0	-0.0576667	-0.149569
664	(	G		0	0	0	-0.0711602	-0.140783
665	(	T		0	0	0	-0.0909885	-0.140216
666	(	T		0	0	0	-0.0916995	-0.159891		L15e(L15)
667	(	G		0	0	0	-0.0398519	-0.0974829		L15e(L15) L44e(L42)
668	(	T		0	0	0	0	0		L44e(L42)
669	.	T		0	0.0634231	0	0.078924	0		L44e(L42)
670	.	T		0	0.112326	0.135948	0.155589	-0.0702414		L15e(L15) L44e(L42)
671	.	G		0	0.15682	0.165738	0.185379	-0.0735256		L15e(L15)
672	.	G		0.0331364	0.134337	0.101201	0.09592	-0.098757		L15e(L15)
673	.	G		0.0526397	0.0717229	0	0	-0.0766181		L15(L28) L44e(L42)
674	.	A		0.0325168	0	0	-0.0462953	-0.0977087		L44e(L42)
675	.	A		0	0	0	-0.0560884	-0.0643068		L44e(L42)
676	.	T		0	0	0	-0.0378835	-0.0690046		L15e(L15)
677	)	G	H21	0	0	0	0	0		L15e(L15)
678	)	C		0	0	0	0	0		L15e(L15)
679	)	A		0	0	0	0	0		L15e(L15)
680	)	G		0	0	0	0	0		L15e(L15)
681	)	C		0	0	0	0	0		L15e(L15)
682	)	T		0	0	0	0	0		L15e(L15)
683	)	C		0	0	0	-0.0537238	0		L36e(L36)
684	.	T		0	0	0	-0.0692693	0		L15e(L15) L36e(L36)
685	.	A		0	0	0	-0.0939434	0		L36e(L36)
686	.	A		0	-0.0626759	-0.0540221	-0.0824598	0		L36e(L36)
687	.	G		0	-0.0694499	-0.0679377	-0.0877686	0		L15e(L15) L36e(L36)
688	.	T		0	-0.0820475	-0.0805353	-0.0818692	0		L36e(L36)
689	(	G	H22	0	-0.0922398	-0.0993814	-0.0773552	0
690	(	G		0	-0.107673	-0.107673	-0.0589855	0
691	(	G		0	-0.0707446	-0.0614664	0	0		L36e(L36)
692	(	T		0	0	0	0	0
693	(	G		0	0	0	0	0		L15e(L15)
694	.	G		0	0	0	0	0		L15(L28) L15e(L15)
695	.	T		0	0	0	0	0
696	.	A		0	-0.0802263	0	0.0713903	0.110791
697	.	A		-0.0882719	-0.115756	0	0.13154	0.171502
698	.	A		-0.136724	-0.169013	0	0.14877	0.220209
699	.	T		-0.0951125	-0.130005	0	0.0789228	0.140511		L36e(L36)
700	.	T		-0.0496201	-0.0944757	0	0	0.0608062
701	.	C		0	0	0	0	0
702	)	C	H22	0	0	0	-0.0540625	0
703	)	A		0	0	0	-0.071183	0
704	)	T		0	0	0	-0.0724792	0
705	)	C		0	0	0	-0.039912	0		L36e(L36)
706	)	T		0	0	0	0	-0.114011		L36e(L36)
707	.	A		0	0	0	-0.0741155	-0.179365		L36e(L36)
708	.	A		0	0	0	-0.10321	-0.205611
709	)	A	H14	0	0	0	-0.0856222	-0.126905		L15e(L15)
710	)	G		0	0	0	-0.0390057	0
711	)	C		0	0	0	0	0		L15e(L15)
712	)	T		0	0	0	0	0		L15e(L15)
713	.	A		0	0	0	-0.0424115	-0.0708655
714	.	A		0	0	0	-0.101924	-0.107865
715	.	A		0	0	0	-0.101924	-0.0824743
716	.	T		0	0	0	-0.0617888	0		L13e(L13)
717	.	A		0	0	0	-0.0464385	0		L13e(L13)
718	.	T		0.048927	0.0721838	0	-0.0400312	-0.121155
719	)	T	H4	0.0635579	0.0892601	0	-0.0697893	-0.139374		L4(L4)
720	.	G		0.0618117	0.0949222	0	-0.0531222	-0.165793
721	)	G		0	0	0	-0.0707372	-0.127868
722	)	C		0	0	0	-0.0894764	-0.139859
723	)	G		0	0	0	-0.0787685	-0.13503
724	)	A		0.0472606	0	0	-0.0906707	-0.169879
725	)	G		0.0347318	0	0	-0.0881766	-0.220767		L24(L26)
726	)	A		0	0	0.0688448	0	-0.187486		L4(L4) L24(L26)
727	)	G		-0.0697975	0	0.119231	0	-0.13677		L4(L4)
728	.	A		-0.0789801	0	0.119231	0	-0.0759774		L4(L4)
729	)	C		0	0	0	0	-0.123707		L4(L4)
730	)	C		0	0	0	-0.0609379	-0.115148		L4(L4)
731	.	G		0	0	0	-0.0594909	-0.131685		L4(L4)
732	.	A		0	0	0	-0.0686059	-0.115651
733	.	T		0	0	0	-0.0386338	-0.122813		L4(L4)
734	.	A		0	0	0	0	-0.100107		L4(L4)
735	.	G		0	0	0	0	-0.0926661
736	.	C		0.0473636	0	0	0	-0.0881611		L4(L4)
737	.	G		0.0593239	0	0	0	-0.086674		L4(L4) L37e(L37)
738	.	A		0.0513073	0	0	-0.0528943	-0.0645858
739	.	A		0	0	0	-0.0490869	0
740	.	C		0.0320056	0	0	-0.0554333	0
741	.	A		0.0441352	0	0	-0.0369441	-0.0651619		L39e(L39)
742	.	A		0.0441352	0	0	-0.0612545	-0.0651619
743	.	G		0	0	0	-0.0404108	0		L37e(L37)
744	.	T		0	0	0	0	0
745	.	A		0	0	0	0	0		L4(L4)
746	(	C	H23	0	0	0	0	0		L4(L4)
747	(	A		0	0	0	-0.0634644	-0.0953349		L4(L4)
748	.	G		0	0	0	-0.0951966	-0.140608
749	.	T		0	0	0	0	-0.0805575		L37e(L37)
750	.	G		0	0	0	0	0		L37e(L37)
751	.	A		0	0	0	-0.0527813	-0.0778987		L37e(L37)
752	)	T	H23	0	0	0	-0.0867476	-0.146587		L37e(L37)
753	)	G		0	0	0	-0.0773109	-0.170474		L4(L4) L37e(L37)
754	.	G		0	0	0	-0.0437452	-0.130093		L4(L4) L37e(L37)
755	.	A		0	0	0	-0.0401663	-0.119229		L4(L4)
756	.	A		0	0	0	-0.0686903	-0.129211		L4(L4)
757	.	A		0	0	0	-0.0686903	-0.102296
758	)	G	H3	0	0	0	-0.0575998	-0.0671771
759	)	A		0	0	0	-0.0585681	-0.0939351
760	.	T		0	0	0	-0.0791333	-0.134423
761	.	G		0	0	0	-0.0833659	-0.145335
762	.	A		0	0	0	-0.0564104	-0.113176
763	.	A		0	0	0	-0.0381664	-0.112717
764	.	A		0	0	0	0	-0.117007
765	.	A		0	0.0583707	0	0	-0.0885383		L24(L26)
766	.	G		0	0.0985571	0	0	0
767	.	A		0	0.0679511	0	-0.0359106	0
768	.	A		0	0	0	-0.0517207	0
769	(	C	H24	0	0	0	-0.0393467	0
770	(	T		0	0	0	0	0
771	(	T		0.0489429	0	0	-0.0533434	-0.0840684
772	(	T		0.0769286	0.0803471	0	-0.0620564	-0.105724		L22(L17)
773	.	G		0.100899	0.102596	0	-0.0601373	-0.0767399
774	.	A		0.100862	0.108925	0	-0.045614	-0.0744907
775	.	A		0.1068	0.132	0	-0.0638946	-0.0918311
776	.	A		0.101681	0.129216	0	-0.0852843	-0.121638
777	)	A	H24	0.0685333	0.107316	0	-0.0721103	-0.112134
778	)	G		0.0665094	0.0881546	0	-0.0747429	-0.100566		L22(L17)
779	)	A		0.0654525	0.0864843	0	-0.0419125	-0.0718809		L22(L17)
780	)	G		0.0796541	0.0869428	0	-0.0469887	0
781	.	A		0.0420758	0.0651879	0	0	0
782	.	G		0.0547958	0.0779079	0	-0.0428314	-0.0791185		L24(L26)
783	.	T		0.0654454	0.0952949	0	0	-0.0749459
784	.	G		0.0945303	0.111477	0	-0.0367648	0
785	.	A		0.0694017	0.0830133	0	0	0
786	.	A		0.0594667	0.0777032	0	0	0
787	.	A		0.0557781	0.105405	0	0	0
788	.	A		0.0591475	0.141028	0.081881	0	0		L22(L17)
789	.	A		0.030738	0.116865	0.0861268	0	0
790	.	G		0	0.0690424	0	0	0
791	.	T		0	0.0640595	0.082493	0	0
792	.	A		0	0.057987	0	0	0		L22(L17) L39e(L39)
793	.	C		0	0.0648869	0	0	0
794	)	G		0.0519984	0	0	0	0
795	.	T		0.0613563	0.0680536	0	0	0
796	.	G		0.0692141	0.0764844	0	0	0
797	.	A		0.051442	0	0	0	0
798	.	A		0	0	0	0	0
799	.	A		0	0	0	0	0
800	)	T	H2	0	0	0	0	0
801	)	T		0	0	0	0	0		L22(L17)
802	)	G		0	0	0	0	0		L22(L17)
803	)	T		0	0	0	0	0		L22(L17)
804	)	T		-0.070098	0	0.0807915	0	0		L22(L17)
805	)	G		-0.090836	0	0.103784	0.069805	0
806	)	A		-0.105985	0	0.103889	0.0680784	0
807	)	A		-0.126409	0	0.123265	0.0881715	-0.0841383
808	)	A		0	0.0766572	0	0	-0.135497
809	)	G		0	0.128189	0	0	-0.144325
810	.	G		0	0.10979	0	0	-0.116099
811	.	G		0	0.115217	0	0	-0.130274
812	.	A		0	0.101691	0	0	-0.184655
813	.	A		0	0.125034	0	0	-0.243265
814	.	G		0	0.0780373	0	0	-0.219581		L32e(L32)
815	(	G	H25(+ ES)	0	0	0	0	-0.163112
816	(	G		0	0	0	0	-0.0852719		L32e(L32)
817	(	C		0	0	0	-0.0374413	0		L32e(L32)
818	(	A		0	0	0	-0.0415444	0		L33e(L33)
819	(	T		0	0	0	-0.0576538	0		L33e(L33)
820	(	T		0	0	0	-0.0490394	0		L33e(L33)
821	(	T		0	0	0	0	0		L33e(L33)
822	(	G		0	0	0	-0.0373926	0		L33e(L33)
823	(	A		0	0	0	0	0		L33e(L33)
824	(	T		0	0	0	0	0
825	(	C		0	0	0	0	0
826	(	A		0	0	0	0	0
827	.	G		0	0	0	0	0
828	.	A		0	0	0	0	0		L32e(L32)
829	.	C		0	0	0	0	0
830	.	A		0	0	0	0	0
831	(	T		0	0	0	0	0
832	(	G		0	0	0	0	0
833	(	G		0	0	0	0	0
834	(	T		-0.0831963	0	0.0786663	0.0857995	0
835	(	G		-0.157998	0	0.158187	0.165358	0
836	.	T		-0.135541	0	0.137556	0.144488	0
837	.	T		-0.101546	0	0.11262	0.115332	0
838	.	T		0	0	0	0.0598292	0
839	(	T		-0.0489164	0	0	0	0
840	(	G		0	0	0	0	0
841	(	T		-0.0704741	0	0	0	0
842	(	G		-0.0699673	0	0	0	0
843	.	C		-0.0790112	0	0	0	0
844	.	C		0	0	0	0	0
845	(	C		0	0	0	0	0
846	(	T		0	0	0	0	0
847	(	C		0	0	0	0	0.0800018
848	(	T		0	0	0	0	0.0608481
849	(	G		0.0553376	0	-0.0796713	0	0.113073
850	(	C		0.0537929	0	-0.0531142	0	0.0569401
851	(	T		0.065112	0	-0.0877692	0	0.0530395
852	(	C		0	0	0	0	0
853	.	C		0.0991607	0	-0.126972	-0.0911596	0
854	.	T		0.105094	0	-0.151018	-0.0808917	0.0934557
855	.	T		0.0669197	-0.0697131	-0.136633	-0.0545213	0.106682
856	.	G		0	-0.056228	-0.0791536	-0.0395508	0.0684235
857	.	T		0	0	0	0	0
858	)	G		0	0	0	0	0
859	)	G		0	-0.057232	-0.0859769	-0.0845561	0
860	)	G		0.0531941	0	-0.0986493	-0.0621289	0.0599458
861	)	T		0.048205	0	0	0	0.0530609
862	)	A		0.044241	0	0	0	0
863	)	G		0	0.0834782	0.0642633	0	-0.0869157
864	)	G		0	0.0628641	0	0	-0.0673981
865	)	G		0.0590715	0.0610599	0	0	0
866	.	G		0.0766868	0.0635942	0	0	0
867	.	A		0	0	0	0	0.0588065
868	.	A		-0.0578988	-0.0540247	0	0.073186	0.114173
869	.	T		-0.118851	-0.143843	0	0.0921031	0.165007
870	.	C		-0.0859714	-0.0808925	0	0.0651191	0.0918013
871	.	T		0	0	0	0	0.0502366
872	)	C		0	0.0661302	0	0	0
873	)	G		0.035968	0.0625532	0	0	0
874	)	C		0	0	0	0	0
875	)	A		0	0	0	0	0
876	.	T		0	0	0	0	0
877	.	T		0	0	0	0	0
878	.	T		0	0	0	0	0
879	)	C		0	0	0	0	0
880	)	A		0	0	0	0	0
881	)	C		0	0	0	0	0
882	)	T		0	0	0	0	0
883	)	G		0	0	0	0	0
884	.	G		0	0	0	0	0
885	(	G		-0.0722718	0	0	0	0
886	(	C		0	0	0	0	0
887	(	C		0.0378738	0	0	0	0
888	(	A		0.0635262	0	0	0	0		L33e(L33)
889	(	G		0	0	0	0	0		L6e(L6) L33e(L33)
890	(	C		0	0	-0.0549729	-0.0776622	0
891	(	A		0	0	-0.0443787	-0.0614061	0		L6e(L6)
892	(	T		0	0	-0.0443787	-0.061073	0		L6e(L6)
893	(	C		0	0	0	-0.0451389	0		L6e(L6)
894	(	A		0	0	0	-0.0526072	0
895	(	G		0	0	0	-0.0543012	0		L4(L4)
896	(	T		0	0	0	0	0
897	(	T		0	0	0	0	0		L30(L7)
898	(	T		0	0	0	0	0		L30(L7)
899	(	T		0	0	0	0	0
900	(	G		0	0	0	0	0
901	(	G		0	0	0	0	0
902	(	T		0	0	0	0	0
903	(	G		0	0	0	0	0
904	(	G		0	0	0	0	0		L4(L4)
905	(	C		0	0	0	0	0		L4(L4)
906	(	A		0	0	0	0	0		L4(L4) L30(L7)
907	(	G		0	0	0	0	0		L30(L7)
908	.	G		0	0	0	0	0		L30(L7)
909	.	A		0	0	0	0	0		L20e(L20) L30(L7)
910	.	T		-0.05031	0	0	0	0		L4(L4) L30(L7)
911	.	A		-0.0526329	0	0	0	0		L20e(L20)
912	.	A		-0.101101	0	0.101109	0	0		L20e(L20)
913	.	A		-0.074831	0	0.0923503	0	0		L20e(L20)
914	(	T		-0.0839457	0	0.10262	0	0		L14e(L14)
915	(	C		0	0	0	0	0		L14e(L14)
916	(	C		0	0	0	0	0
917	(	A		0	0	0	0	0
918	(	T		0	0	0	0	0
919	(	A		0	0	0	0	0
920	(	G		0	0	0	0	0
921	(	G		0	0	0	0	0
922	.	A		0	0	0	0	0
923	.	A		0	0	0	0	0
924	(	T		0	0	0	0	0		L14e(L14) L20e(L20)
925	(	G		0	0	0	0	0
926	(	T		0	0	0	0	0		L20e(L20)
927	(	A		0	0	0	0	0
928	(	G		0	0	0	0	0
929	(	C		0	0	0	0	0
930	(	T		0	0	0	0	0
931	(	T		0	0	0	0	0
932	(	G		0	0	0	0	0
933	(	C		0	0	0	0	0
934	.	C		0	0	0	0	0
935	.	T		0	0	0	0	0
936	.	C		0	0	0	0	0
937	.	G		0	0	0	0	0
938	)	G		0	0	0	0	0
939	)	T		0	0	0	0	0
940	)	A		0	0	0	0	0
941	)	A		0	0	0	0	0
942	)	G		0	0	0	0	0
943	)	T		0	0	0	0	0
944	.	A		0	0	0	0	0
945	.	T		0	0	0	0	0
946	)	T		0	0	0	0	0
947	)	A		0	0.0541336	0	0	0
948	)	T		0	0.0932087	0	0	0
949	)	A		0	0.111525	0	0	0		L14e(L14)
950	.	G		0	0.0978241	0	0	0		L14e(L14)
951	)	C		0	0.0849437	0	0	0		L14e(L14)
952	)	C		0	0.0785698	0	0	0		L14e(L14) L20e(L20)
953	)	T		0	0.0562383	0	0	0		L20e(L20)
954	)	G		0	0	0	0	0		L20e(L20)
955	)	T		0	0	0	0	0
956	)	G		0	0.0570146	0	0	0
957	)	G		0	0.0622107	0	0	0
958	)	G		0	0.0773163	0	0	0
959	.	A		0	0.0705816	0	0	0
960	.	A		0	0.0563322	0	0	0
961	.	T		0	0.0844103	0	0	0
962	.	A		0	0.0974851	0	0	0
963	)	C		0	0.0893244	0	0	0
964	)	T		0	0	0	0	0
965	)	G		0	0	0	0	0
966	)	C		0	0.0822279	0	0	0		L30(L7)
967	)	C		0	0.109879	0	0	0		L4(L4) L30(L7)
968	.	A		0	0.0974097	0	0	0		L4(L4) L30(L7)
969	)	G		0	0.0793524	0	0	-0.108277		L4(L4)
970	)	C		0	0.0656638	0	0	-0.0852811
971	)	T		0	0	0	0	-0.0670623
972	)	G		0	0	0	0	0
973	)	G		0	0	0	0	-0.0966944		L33e(L33)
974	)	G		0	0	0	-0.0539796	-0.0983377		L6e(L6) L33e(L33)
975	)	A		0	0	0	0	0
976	)	C		0	0	0	0	-0.0685765
977	)	T		0	0	0	-0.0472442	0
978	)	G		0	0	0	-0.0639789	-0.072674
979	)	A		0	0	0	-0.0836138	-0.0735279
980	.	G		0	0	0	-0.0464072	-0.0694213		L4(L4) L32e(L32)
981	.	G		-0.0838101	0	0.0918538	0	0		L6e(L6)
982	.	A		-0.0652903	0	0.0865451	0.0812624	0
983	.	C		-0.0647971	0	0.0901204	0.100957	0		L6e(L6)
984	.	T		0	0	0	0	0		L4(L4)
985	.	G		0	0.119116	0.0635908	0.0635908	0		L4(L4) L6e(L6) L30(L7)
986	.	C		0	0.103163	0	0	0		L4(L4) L30(L7)
987	(	G		0.0394985	0.108481	0	0	0		L4(L4) L30(L7)
988	(	A		0	0	0	0	0		L4(L4) L30(L7)
989	(	C		0	0	0	0	0		L4(L4)
990	.	G		0.0427443	0	0	0	0
991	.	T		0.0959991	0.0728068	0	0	0
992	.	A		0.122598	0.129556	0	0	0
993	.	A		0.079854	0.0744667	0	0	0
994	)	G		0.0398988	0	0	0	0
995	)	T		0	0	0	0	0
996	)	C		0.0389387	0	0	0	0		L6e(L6)
997	.	A		0.0453176	0	0	0	0		L6e(L6)
998	.	A		0.0453176	0	0	0	0		L4(L4) L6e(L6)
999	.	G		0	0	0	0	0		L4(L4)
1000	.	G		0	0	0	0	0		L4(L4)
1001	.	A		0	0	0	0	0		L6e(L6)
1002	)	T		0	0	0	0	0		L6e(L6)
1003	)	G		0	0	0	0	0
1004	)	C		0	0	0	0	0
1005	)	T		0	0	0	0	0
1006	)	G		0	0	0	0	0
1007	)	G		0	0	0	0	0		L22(L17)
1008	)	C		0	0	0	0	0		L22(L17)
1009	.	A		0	0	0	0	0
1010	.	T		0	0	0	0	0
1011	.	A		0	0	0	0	0
1012	.	A		0	0	0	0	0
1013	)	T		0	0	0	0	0		L33e(L33)
1014	)	G		0	0	0	0	0		L33e(L33)
1015	)	G		0	0	0	0	0
1016	)	T		0	0	0	0	0		L32e(L32)
1017	)	T		0	0	0	0	0
1018	)	A		0	0	0	0	0
1019	)	T		0	0	0	0	0
1020	)	A		0	0	0	0	0		L33e(L33)
1021	)	T		0	0	0	0	0
1022	)	G		0	0	0	0	0		L13(L16) L33e(L33)
1023	)	C		0	0	0	0	0		L33e(L33)
1024	)	C		0	0	0	0	0		L32e(L32) L33e(L33)
1025	.	G		0	0	0	0	0
1026	.	C		0	0	0	0	0
1027	(	C	H25a	0	0	0	0	0
1028	(	C		0	0	0	0	0		L32e(L32)
1029	(	G		0	0	0	0	0		L32e(L32)
1030	(	T		0	0	0	0	0		L15(L28) L32e(L32)
1031	.	C		0	0	0	0	0		L15(L28)
1032	.	T		0	0	0	0	0
1033	.	T		0	0	0	0	0
1034	.	G		0	0	0	0	0
1035	.	A		0	0	0	0	0		L32e(L32)
1036	.	A		0	0	0	0	0
1037	.	A		0	0	0	0	0
1038	.	C		0	0	0	0	0
1039	)	A	H25a	0	0	0	0	0
1040	)	C		0	0	0	0	0
1041	)	G		0	0	0	0	0
1042	)	G		0	0	0	0	0
1043	(	A	H26	0	0	0	0	0
1044	(	C		0	0	0	0	0		L32e(L32)
1045	(	C		0	0	0	0	0		L32e(L32)
1046	(	A		0.0908897	0.0908897	0	0	0
1047	(	A		0.0867029	0.0908897	0	0	0
1048	(	G		0.0806497	0.0848364	0	0	0		L4(L4)
1049	.	G		0.035151	0.0654021	0	0	0		L4(L4)
1050	.	A		0.0393377	0.0654021	0	0	0		L4(L4)
1051	.	G		0	0	0	0	0		L15(L28)
1052	.	T		0	0	0	0	0		L4(L4) L15(L28)
1053	(	C		0	0	0	0	0
1054	(	T		0	0	0	0	0		L4(L4) L15e(L15)
1055	(	A		0	0	0	0	0		L13e(L13) L15e(L15)
1056	(	A		0	0	0	0	0		L13e(L13)
1057	(	C		0	0	0	0	0		L13e(L13)
1058	(	G		0	0	0	0	0		L18e(L18)
1059	(	T		0	0	0	0	0
1060	(	C		0	0	0	0	0		L18e(L18)
1061	(	T		0	0	0	0	0		L18e(L18)
1062	(	A		0	0	0	0	0		L18e(L18)
1063	(	T		0	0	0	0	0		L4(L4) L18e(L18)
1064	(	G		0	0	0	0	0		L4(L4) L18e(L18)
1065	(	C		0	0	0	0	0
1066	.	G		0	0	0	0	0		L18e(L18)
1067	.	A		0	0	0	0	0		L18e(L18)
1068	(	G		0	0	0	0	0
1069	(	T		0	0	0	0	0
1070	(	G		0	0	0	0	0
1071	(	T		0	0	0	0	0		L4(L4)
1072	.	T		0	0.0704467	0.10738	0.0899015	0
1073	.	T		0	0.0704467	0.10738	0.0783229	0		L13e(L13) L15e(L15)
1074	(	G		0	0.0617426	0.0775374	0.0586883	0		L13e(L13)
1075	(	G		0	0	0	0	0		L13e(L13)
1076	(	G		0	0	0	0	0		L13e(L13)
1077	(	T		0	0	0	0	0		L13e(L13)
1078	.	G		0	0.0662397	0	0	0
1079	.	T		0.0520677	0.120665	0.0685973	0.0890945	0		L4(L4)
1080	.	A		0.0791881	0.208328	0.12914	0.148744	0
1081	.	A		0.0792682	0.216673	0.137405	0.132342	0		L4(L4) L13e(L13) L15e(L15)
1082	.	A		0.064764	0.177303	0.112539	0.0748007	0		L4(L4) L15e(L15)
1083	)	A		0.0376437	0.0896408	0	0	0		L4(L4)
1084	)	C		0	0	0	0	0		L4(L4)
1085	)	C		0	0	0	0	0		L4(L4)
1086	)	C		0	0	0	0	0		L4(L4)
1087	.	A		0	0	0	0	0
1088	.	T		0	0	0	0	0
1089	)	A		0	0	0	0	0		L13e(L13)
1090	)	C		0	0	0	0	0		L13e(L13)
1091	)	G		0	0	0	0	0
1092	)	C		0	0	0	0	0
1093	.	G		0	0	0	0	0
1094	.	T		0	0	0	0	0
1095	.	A		0	0	0	0	0		L15(L28)
1096	(	A		0.0572042	0.0572042	0	0	0
1097	(	T		0.0681027	0.062886	0	0	0
1098	.	G		0.0735551	0.0683384	0	0	0
1099	.	A		0.0895401	0.0793054	0	0	0		L15(L28) L18e(L18)
1100	.	A		0.104214	0.107226	0	0	0		L15(L28)
1101	.	A		0.0758753	0.091891	0	0	0
1102	)	G		0.0500248	0.0710584	0	0	0		L13e(L13)
1103	)	T		0.0582925	0.0608796	0	0	0		L13e(L13)
1104	.	G		0.0920937	0.076863	0	0	0		L15(L28)
1105	.	A		0.0668384	0.0821977	0	0	0		L15(L28)
1106	.	A		0	0	0	0	0		L15(L28)
1107	.	C		0	0	0	0	0
1108	.	G		0	0	0	0	0		L15(L28)
1109	.	T		0	0	0	0	0
1110	.	A		0	0	0	0	0		L15(L28) L18e(L18)
1111	(	G		0	0	0	0	0
1112	(	G		0	0	0	0	0
1113	(	T		0	0	0	0	0		L29e(L29)
1114	(	T		0	0	0	0	0
1115	(	G		0	0	0	0	0
1116	.	G		0	0	0	0	0
1117	.	G		0	0	0	0	0
1118	(	G		0	0	0	0	0		L18e(L18)
1119	(	C		0	0	0	0	0		L18e(L18)
1120	(	C		0	0	0	0	0		L18e(L18)
1121	(	T		0	0	0	0	0
1122	(	C		0	0	0	0	0
1123	.	G		0	0	0	0	0
1124	.	C		0.0369685	0	0	0	0
1125	.	A		0.039399	0	0	0	0
1126	.	A		0.0318422	0	0	0	0
1127	)	G		0	0	0	0	0
1128	)	A		0	0	0	0	0
1129	)	G		0	0	0	0	0
1130	)	G		0	0	0	0	0
1131	)	T		0	0	0	0	0		L18e(L18)
1132	.	G		0	0	0	0	0		L18e(L18)
1133	.	C		0	0	0	0	0		L18e(L18)
1134	.	A		0	0	0	0	0
1135	)	C		0	0	0	0	0		L18e(L18)
1136	)	A		0	0	0	0	0
1137	)	A		0	0	0	0	0		L29e(L29)
1138	)	T		0	0	0	0	0		L29e(L29)
1139	)	C		0	0	0	0	0
1140	.	G		0	0	0	0	0		L29e(L29)
1141	(	A		0	0	0	0	0		L29e(L29)
1142	(	C		0	0	0	0	0
1143	(	C		0	0	0	0	0
1144	(	G		0	0	0	0	0
1145	(	A		0	0	0	0	0
1146	(	T		0	0	0	0	0
1147	(	C		0	0	0	0	0
1148	(	C		0	0	0	0	0		L44e(L42)
1149	.	T		0	0	0	0	0
1150	.	G		0	0	0	0	0
1151	.	A		0	0	0	0	0
1152	(	T		-0.0585975	0	0	0	0
1153	(	G		-0.11112	-0.0609816	0	0	0
1154	.	T		-0.0915636	-0.112742	0	0	0
1155	.	C		-0.0522224	-0.0661387	0	0	0
1156	.	T		0	0	0	0	0
1157	.	T		0	0	0	0	0		L13e(L13)
1158	)	C		0	0	0	0	0		L13e(L13)
1159	)	G		0	0	0	0	0		L13e(L13)
1160	.	G		0	0	0	0	0		L13e(L13)
1161	.	A		0	0	0	0	0
1162	.	T		0	0	0	0	0
1163	)	G		0	0	0	0	0
1164	)	G		0	0	0	0	0
1165	)	A		0	0	0	0	0
1166	.	T		0	0	0	0	0		L29e(L29)
1167	)	T		0	0	0	0	0
1168	)	T		0	0.0640944	0	0	0
1169	)	G		0	0.103782	0	0	0		L18e(L18)
1170	.	A		0	0.0545165	0	0	0		L18e(L18)
1171	)	G		0	0	0	0	0		L18e(L18)
1172	)	T		0	0	0	0	0		L15(L28)
1173	.	A		0.0373774	0	0	0	0		L15(L28)
1174	.	A		0.0390767	0	0	0	0		L18e(L18)
1175	.	G		0.0492671	0	0	0	0		L15(L28) L18e(L18)
1176	.	A		0.0316647	0	0	0	0		L18e(L18)
1177	)	G		0	0	0	0	0		L18e(L18)
1178	)	C		0	0	0	0	0
1179	)	A		0	0	0	0	0		L4(L4)
1180	)	T		0	0	0	0	0		L4(L4)
1181	)	A		0	0	0	0	0		L4(L4)
1182	)	G		0	0	0	0	0
1183	)	C		0	0	0	0	0		L15(L28)
1184	)	T		0	0	0	0	0		L15(L28)
1185	)	G		0	0	0	0	0
1186	)	T		0	0	0	0	0		L13e(L13)
1187	)	T		-0.0850311	0	0.110291	0.102949	0		L13e(L13)
1188	)	G		-0.104842	0	0.130102	0.12276	0		L13e(L13) L15(L28)
1189	)	G		-0.0837061	0	0.108966	0.101624	0		L13e(L13) L15(L28)
1190	.	G		0	0	0	0	0		L4(L4)
1191	.	A		0	0	0	0	0		L15(L28)
1192	(	C		0	0	0	0	0		L4(L4) L15(L28)
1193	(	C		0	0	0	0	0		L4(L4)
1194	(	C		0	0	0	0	0		L4(L4)
1195	(	G		0	0	0	0	0		L4(L4)
1196	.	A		0	0	0	0	0		L4(L4)
1197	.	A		0.0504856	0	0	0	0
1198	.	A		0.0504856	0	0	0	0
1199	(	G		0.0504856	0	0	0	0
1200	(	A		0	0	0	0	0
1201	(	T		0.0304258	0	0	0	0
1202	(	G		0.0304258	0	0	0	0		L37e(L37)
1203	(	G		0	0	0	0	0		L37e(L37)
1204	(	T		0	0	0	0	0		L37e(L37)
1205	.	G		0	0	0	0	0		L37e(L37)
1206	.	A		0	0	0	0	0		L37e(L37)
1207	.	A		0	0	0	0	0		L37e(L37)
1208	(	C		0	0	0	0	0		L37e(L37)
1209	(	T		0	0	0	0	0		L37e(L37)
1210	(	A		0	0	0	0	0
1211	(	T		0	0	0	0	0		L2(L2)
1212	(	G		0	0	0	0	0		L2(L2)
1213	(	C		0	0	0	0	0		L2(L2)
1214	(	C		0	0	0	0	0		L2(L2)
1215	(	T		0	0	0	0	0		L2(L2)
1216	(	G		0	0	0	0	0
1217	(	A		0	0	0	0	0
1218	(	A		0	0	0	0	0		L34e(L34)
1219	(	T		0	0	0	0	0
1220	.	A		0	0	0	0	0
1221	(	G		0	0	0	0	0
1222	(	G		0	0	0	0	0
1223	(	G		0	0	0	0	0		L19e(L19)
1224	(	T		0	0	0	0	0
1225	.	G		0.0335181	0	0	0	0
1226	.	A		0.0408931	0	0	0	0		L43e(L43)
1227	.	A		0.0408931	0	0	0	0		L43e(L43)
1228	(	G		0	0	0	0	0		L43e(L43)
1229	(	C		0	0	0	0	0		L43e(L43)
1230	(	C		0	0	0	0	0		L19e(L19)
1231	(	A		0	0	0	0	0		L19e(L19)
1232	(	G		0	0	0	0	0
1233	(	A		0	0	0	0	0
1234	(	G		0	0	0	0	0
1235	.	G		0	0	0	0	0
1236	.	A		0	0	0	0	0.0624553
1237	.	A		0	0	0	0	0.11979
1238	.	A		0	0	0	0	0.085933
1239	)	C		0	0	0	0	0.0573345
1240	)	T		0	0	0	0	0
1241	)	C		0	0	0	0	0		L43e(L43)
1242	)	T		0	0	0	0	0		L43e(L43)
1243	)	G		0	0	0	0	0		L43e(L43)
1244	)	G		0	0	0	0	0		L19e(L19)
1245	)	T		0	0	0	0	0		L19e(L19) L43e(L43)
1246	.	G		0	0	0	0	0		L19e(L19) L43e(L43)
1247	.	G		0	0	0	0	0		L19e(L19)
1248	.	A		0	0	0	0	0
1249	.	G		0	-0.0667646	0	0	0		L43e(L43)
1250	)	G		0	-0.0827333	0	0	0		L2(L2) L43e(L43)
1251	)	C		0	-0.0583489	0	0	0		L43e(L43)
1252	)	T		0	0	0	0	0
1253	)	C		0	0	0	0	0
1254	.	G		0	-0.0654456	0	0	0
1255	.	T		0	-0.0638284	0	0	0.0508564
1256	.	A		0	0	0	0	0
1257	(	G		0	0	0	0	0
1258	(	C		-0.0931526	-0.063529	0	0.0906483	0.06301
1259	(	G		-0.0987132	-0.0908001	0	0.103701	0.0977733
1260	(	G		-0.0981698	-0.177666	-0.0794961	0.0930115	0.183382
1261	.	T		-0.0601043	-0.133917	-0.0738129	0.0709103	0.155024
1262	(	T		-0.0597877	-0.134106	-0.0743187	0.0670582	0.145701
1263	(	C		0	0	0	0	0.049177
1264	.	T		0	0	0	0	0		L3(L3)
1265	(	G		0	0	0	0	0
1266	(	A		0	0	0	0	0		L3(L3)
1267	.	C		0	0	0	0	0
1268	.	G		0	0	0	0.0901897	0.0617983		L3(L3)
1269	.	T		-0.0878667	0	0.0863443	0.155029	0.103855		L22(L17)
1270	.	G		-0.0505956	0	0.0735498	0.107075	0.0686951		L22(L17)
1271	.	C		-0.058284	0	0	0.11237	0.0805535
1272	.	A		0	0	0	0.0605226	0.0874689
1273	.	A		0	-0.0937459	-0.0831693	0.0929926	0.170731		L22(L17)
1274	.	A		0	-0.0887387	-0.0679907	0.0857325	0.148811		L37e(L37)
1275	)	T		0	-0.0542044	0	0.0925005	0.0967305
1276	)	C		0	0	0	0.0600305	0.0497174
1277	)	G		0	0	-0.0532359	0	0.0746742
1278	)	A		0	-0.0526363	-0.069842	0	0.0934352
1279	)	T		0	0	0	0	0.0534684
1280	)	C		0	0	0	0	0
1281	)	G		0	0	0	0	0
1282	)	T		0	0	0	0	0
1283	.	C		0	0	0	0.0642503	0
1284	.	G		0	0	0	0.0835489	0
1285	)	A		0	0	0	0.0720774	0
1286	.	A		0	0	0	0	0		L2(L2)
1287	)	T		0	0	0	0	0
1288	)	T		0	0	0	0	0
1289	)	T		0	0	0	0	0
1290	)	G		0	0	0	0	0
1291	)	G		0	0	0	0	0		L37e(L37)
1292	)	G		0	0	0	0	0
1293	)	T		0	0	0	0	0		L37e(L37)
1294	)	A		0	0	0	0	0		L37e(L37)
1295	)	T		0	0	0	0	0
1296	)	A		0	0	0	0	0
1297	)	G		0	0	0	0.0660053	0
1298	.	G		0	0	0	0.0714237	0		L15e(L15)
1299	(	G		0	0	0.0854195	0.0668105	0		L15e(L15)
1300	(	G		0	0.0713475	0.102584	0.0839748	0		L2(L2)
1301	(	C		0	0.0900684	0.0997661	0.0811571	0		L2(L2)
1302	.	G		0.0450569	0.0987593	0	0	0		L2(L2)
1303	.	A		0.0822408	0.116903	0	0	0
1304	.	A		0.0837673	0.128921	0	0	0		L2(L2)
1305	.	A		0.0757781	0.119518	0	0	0
1306	.	G		0.048495	0.111747	0	0.0666939	0		L2(L2)
1307	)	A		0	0.0635165	0	0	0
1308	)	C		0	0.0770051	0	0.0748544	0
1309	)	T		0	0.0669616	0	0.071453	0
1310	.	A		0	0.0625076	0	0.105301	0.0704002
1311	.	A		0	0.0616185	0	0.107884	0.0672027
1312	.	T		0	0.0642831	0	0.112005	0.0497414		L37e(L37)
1313	.	C		0	0	0	0.119576	0.0775665
1314	.	G		0	0	0	0.110487	0.134676
1315	.	A		0	0	0	0.090061	0.139616
1316	)	A		0	0	0	0	0.0693456
1317	)	C		0	0	0	0	0
1318	)	C		0	0	0	0	0
1319	)	A		0	0	0	0	0		L4(L4) L37e(L37)
1320	)	T		0	0	0	0	0		L4(L4)
1321	)	C		0	0	0	0	0
1322	.	T		0	0.116294	0.0641447	0	0		L13e(L13)
1323	.	A		0	0.125071	0.0960135	0	0		L4(L4)
1324	.	G		0	0.161519	0.139108	0.0865705	0
1325	.	T		0	0.144333	0.165322	0.112214	0
1326	.	A		0	0.14525	0.128636	0.0941827	0		L15(L28)
1327	.	G		0	0.0900085	0.0812406	0.0825071	0		L15(L28)
1328	)	C		0	0.113151	0.0902024	0.080591	0		L15(L28)
1329	.	T		0	0.155634	0.165715	0.122139	0		L15(L28)
1330	)	G		0	0.186892	0.209355	0.118989	0
1331	)	G		0	0.112659	0.164953	0.0853713	0
1332	.	T		0	0.0797828	0.121103	0	0		L15(L28)
1333	.	T		0	0	0.0608948	0	0		L15(L28)
1334	(	C		0	0	0	0	0		L15(L28) L32e(L32)
1335	(	C		0	0	0	0	0		L32e(L32)
1336	(	T		0	0	0	0	0		L32e(L32)
1337	(	G		0	0	0	0	0		L32e(L32)
1338	(	C		0	0	0	0	0		L18e(L18)
1339	(	C		0	0	0	0	0		L18e(L18)
1340	.	G		0	0.102139	0.0991169	0.0597236	0
1341	.	A		0	0.132624	0.164836	0.113327	0		L29e(L29)
1342	.	A		0	0.143338	0.192139	0.146967	0		L29e(L29)
1343	.	G		0	0.0735846	0.153719	0.127264	0		L29e(L29)
1344	(	T		0	0	0	0	0		L29e(L29)
1345	(	T		0	0	0	0	0.0527129		L29e(L29)
1346	(	T		0	0	0	0	0.0574799
1347	(	C		0	0	0	0	0
1348	(	C		0	-0.0917155	-0.0970355	0	0.0826447		L15(L28)
1349	.	C		0	-0.0970355	-0.0970355	0	0.0826447
1350	.	T		0	-0.10691	-0.10691	0	0.10691
1351	.	C		0	0	0	0	0
1352	.	A		0	0	0.0923583	0.078575	0
1353	)	G		0	0.0897303	0.150494	0.094186	0
1354	)	G		0	0.117392	0.192877	0.0974402	0		L15(L28)
1355	)	A		0	0.0921908	0.137842	0.0906688	0		L13e(L13) L15(L28)
1356	)	T		0	0.159123	0.18629	0.11437	0		L13e(L13) L15(L28)
1357	)	A		0	0.126316	0.161267	0.118475	0		L15(L28)
1358	.	G		0	0.0982753	0.121439	0.0816064	0		L29e(L29)
1359	(	C		0	0	0	0	0		L29e(L29)
1360	(	A		0	0	0	0	0		L29e(L29)
1361	(	G		0	0	0	0	0		L18e(L18)
1362	(	A		0	0	0	0	-0.102288		L18e(L18)
1363	(	A		0	0	0	0	-0.104936		L18e(L18)
1364	(	G		0	0	0	0	-0.069631		L18e(L18)
1365	(	C		0	0	0	0	0		L18e(L18)
1366	(	T		0	0	0	0	0		L18e(L18)
1367	(	C		0	0	0	0	0		L18e(L18)
1368	.	G		0	0	0	0	0
1369	.	T		0	-0.0975802	-0.0652113	0	0
1370	.	A		0	-0.0938761	-0.0964062	0	0
1371	.	T		0	-0.0727094	-0.0727094	0	0
1372	.	C		0	0	0	0	0
1373	.	A		0	0	0	0	0
1374	.	G		0	0	0	0	0		L29e(L29) L30(L7)
1375	(	T		0	0	0	0	0		L30(L7)
1376	(	T		0	0	0	0	0		L30(L7)
1377	(	T		0	0	0	0	0
1378	(	T		0	0	0	0	0		L21e(L21)
1379	(	A		0	0	0	0	0
1380	(	T		0	0	0	0	0
1381	(	G		0	0	0	0	0		L21e(L21)
1382	(	A		0	0	0	0	0		L21e(L21)
1383	.	G		0	0	0	0	0		L21e(L21)
1384	.	G		0	0	0	0	0
1385	(	T		0	0	0	0	0
1386	.	A		0	0	0	0	0
1387	(	A		0	0	0	0	0
1388	(	A		0	0	0	0	0
1389	(	G		0	0	0	0	0
1390	.	C		0	0	0	0	0
1391	.	G		0.0600261	0	0	0	0.071886
1392	.	A		0.0726049	0	0	0	0.0652768
1393	.	A		0.0473748	0	0	0	0.0507789		L18(L5)
1394	(	T		0	0	0	0	0
1395	(	G		0	0	0	0	0
1396	(	A		0	0	0	0	0
1397	(	T		0	0	0	0	0		L16(L10)
1398	(	T		0.0348658	0	0	0	0		L16(L10)
1399	(	A		0.0329851	0	0	0	0		L16(L10)
1400	(	G		0.0443192	0.0765509	0	0	0		L16(L10)
1401	(	A		0	0	0	0	0		L16(L10)
1402	(	G		0	0	0	0	0
1403	(	G		0	-0.0886897	-0.079349	-0.0396927	0
1404	.	T		0	-0.0883882	-0.0786312	0	0.0725503
1405	.	T		0	-0.0772215	-0.0505521	0	0.108933
1406	(	C		0	0	0	0.0903107	0.0770657
1407	(	C		0	0	0.0752121	0.125721	0
1408	(	G		0	0	0.0626621	0.0806332	0
1409	(	G		0	0	0	0	0
1410	(	G		0	0	0	0	0
1411	(	G		0	0	0	0	0
1412	(	T		0	0	0	0	0
1413	(	C		0	0	0	0	0
1414	.	G		0	0	0	0	0
1415	.	A		0	0	0	0	0
1416	.	A		0	0	0	0.0775182	0
1417	.	A		0	0	0	0.0841393	0
1418	.	T		0	0	0	0.0723458	0
1419	)	G		0	0	0	0	0
1420	)	A		0	0	0	0	0
1421	)	C		0	0	0	0	0
1422	)	C		0	0	0	0	0
1423	)	T		0.0785383	0.0785383	0	0	-0.0812983
1424	)	T		0.0785383	0.0758527	0	0	-0.0869871
1425	)	G		0.0520968	0.0738988	0	0	-0.0913758
1426	)	A		0	0	0	0	-0.0646645
1427	)	C		0	0	0	0	0
1428	)	C		0	0	0	0	0
1429	)	T		0	0	0	0	0
1430	)	A		0	0	0	0	0		L16(L10)
1431	)	T		0	0	0	0	0
1432	)	T		0	0	0	0	0
1433	)	C		0	0	0	0	0		L16(L10)
1434	)	T		0	0	0	0	0		L16(L10)
1435	)	C		0	0	0	0	0		L16(L10)
1436	)	A		0	-0.0672396	-0.0672396	0	0.0539429
1437	.	A		0	-0.0953276	-0.0879928	0	0.0772416
1438	.	A		0	-0.0750456	-0.0677108	0	0.0653773		L16(L10) L21e(L21)
1439	)	C		0	0	0	0	0		L16(L10) L21e(L21)
1440	)	T		0	0	0	0	0		L21e(L21)
1441	.	T		0	0	0	0	0		L21e(L21)
1442	)	T		0	0	0	0	0
1443	.	A		0	-0.0786702	-0.0786702	0	0.0757982
1444	)	A		0	-0.120948	-0.120948	0	0.118076
1445	.	A		0	-0.105065	-0.105065	0	0.105065
1446	.	T		0	-0.0576381	-0.0572416	0	0
1447	)	A		0	0	0	0	0		L30(L7)
1448	)	T		0	0	0	0	0
1449	)	G		0	0	0	0	0		L21e(L21)
1450	)	T		0	0	0	0	0		L21e(L21)
1451	)	A		0	0	0	0	0
1452	)	A		0	0	0	0.060639	0		L21e(L21)
1453	)	G		0	0	0	0.0920884	0		L21e(L21)
1454	)	A		0	0	0	0.116235	0
1455	.	A		0	0	0	0.0902056	0		L29e(L29)
1456	(	G		0	0	0	0	0
1457	(	T		0	0	0	0	0
1458	(	C		0	0	0	0	0
1459	(	C		0	-0.0545125	-0.0545125	0	0
1460	(	T		0	-0.0925773	-0.0842468	0	0
1461	(	T		0	-0.0925773	-0.0842468	0	0
1462	(	G		0	-0.0798137	-0.0714833	0	0
1463	(	T		0	-0.0613377	-0.0613377	0	0.0613377		L29e(L29)
1464	(	T		0	-0.0923971	-0.100724	0	0.0793896		L29e(L29)
1465	.	A		0	-0.0731578	-0.0814848	0	0.0601503		L29e(L29)
1466	.	C		0	-0.088358	-0.096685	0	0.0753505		L29e(L29)
1467	.	T		0	-0.0968015	-0.0968015	0	0.0968015		L18(L5) L29e(L29)
1468	.	T		0	-0.158179	-0.158179	0	0.158179		L18(L5)
1469	.	A		0	-0.180671	-0.180711	0	0.180711		L18(L5)
1470	.	A		0	-0.212515	-0.212832	0	0.190172		L18(L5)
1471	.	T		0	-0.132257	-0.153521	0	0.0920978
1472	.	T		0	-0.126311	-0.147535	0	0.0732236
1473	.	G		0	-0.0909719	-0.11192	0	0.0602681
1474	)	A		0	-0.113742	-0.113742	0	0.0844196
1475	)	A		0	-0.0780967	-0.0780967	0	0.0616626		L21e(L21) L29e(L29)
1476	)	C		0	-0.0573251	-0.0573251	0	0		L29e(L29)
1477	)	G		0	-0.0561449	-0.0600221	0	0		L29e(L29)
1478	)	T		0	0	0	0	0
1479	)	G		0	0	0	0	0
1480	)	G		0	0	0	0	0
1481	)	A		0	0	0	0	0
1482	)	C		0	-0.0673746	-0.0673746	0	0		L21e(L21)
1483	.	A		0	-0.135128	-0.135128	0	0.135128		L21e(L21)
1484	.	T		0	-0.189336	-0.187988	0	0.180966
1485	.	T		0	-0.0978293	-0.121168	0	0.110763		L21e(L21)
1486	.	T		0	0	-0.0811747	0	0.05752		L21e(L21)
1487	.	G		0	0	0	0	0		L21e(L21)
1488	.	A		0	0	-0.0505278	0	0		L21e(L21)
1489	.	A		0	0	0	-0.062186	0
1490	.	T		0	0	0	-0.0981802	0		L30(L7)
1491	.	G		0	0	0	-0.0782376	0		L30(L7)
1492	.	A		0	0	0	-0.0368998	0		L30(L7)
1493	.	A		0	0	0	0	0		L18e(L18) L30(L7)
1494	)	G		0	0	0	0	0
1495	)	A		0	0	0	0	0
1496	)	G		0	0	0	0	0
1497	)	C		0	0	0	0	0		L29e(L29)
1498	)	T		0	0	0	0	0
1499	)	T		0	0	0	0	0
1500	)	T		0	0	0	0	0		L18e(L18)
1501	)	T		0	0	0	0	0
1502	.	A		0	0	0.062416	0	0		L13e(L13)
1503	)	G		-0.0500647	0	0.0920454	0.0816524	0
1504	.	T		-0.104703	0	0.118583	0.148933	0		L15(L28)
1505	.	G		-0.107013	0	0.132274	0.166317	0
1506	.	G		-0.0918426	0	0.0674952	0.118178	0
1507	(	G		0	0	0	0	0		L29e(L29)
1508	(	C		0	0	0	0	0		L29e(L29)
1509	(	C		0	0	0	0	0
1510	(	A		0	0	0	0	0
1511	(	T		0	0	0	0	0
1512	(	T		0	0	0	0	0
1513	(	T		0	0	0	0	0
1514	(	T		0	0	0	0	0		L16(L10)
1515	(	T		0	0	0	0	0		L16(L10)
1516	(	G		0.0302874	0	0	0	0		L16(L10)
1517	.	G		0.0560467	0	0	0	0		L16(L10)
1518	.	T		0.0988041	0	0	0	0		L16(L10)
1519	.	A		0.100385	0	0	0	0		L16(L10)
1520	.	A		0.0382943	0	0	0	0.0588096
1521	.	G		0	0	0	0	0.0830786
1522	)	C		0	0	0	0	0.0564643
1523	)	A		0	0	0	0	0
1524	)	G		0	0	0	0	0		L29e(L29)
1525	)	A		0	0	0	0	0.0538408		L29e(L29)
1526	)	A		0	0	0	0	0.0591513		L29e(L29)
1527	)	C		0	0	0	0	0		L29e(L29)
1528	)	T		0	0	0	0	0.0522191		L29e(L29) L30(L7)
1529	)	G		0	0	0	0	0		L29e(L29) L30(L7)
1530	)	G		0	0	0	0	0.049431		L29e(L29)
1531	)	C		0	0	0	0	0
1532	.	G		-0.0597207	0	0.0950804	0	0
1533	.	A		-0.0836055	0	0.100604	0.0872738	0
1534	.	T		-0.0972073	0	0.0816636	0.10842	0		L32e(L32)
1535	.	G		-0.0508641	0	0	0.0846315	0		L32e(L32)
1536	(	C		-0.0553471	0	0	0.0725743	0		L32e(L32)
1537	(	G		0	0	0	0	0		L32e(L32)
1538	(	G		0	0	0	0	0
1539	.	G		0	0	0	0	0
1540	.	A		0	0	0	0	0		L33e(L33)
1541	.	T		0	0	0	0.120639	0		L33e(L33)
1542	.	G		0	0	0	0.112421	0.0521196
1543	.	A		0	0	0	0.124538	0.0883339
1544	.	A		0	0	0	0.0898643	0.071524
1545	)	C		0	0	0.0804892	0.116494	0		L30(L7)
1546	)	C		-0.0771932	0.0595248	0.136718	0.119886	0		L30(L7)
1547	)	G		-0.0601158	0.0741624	0.134278	0.121625	0
1548	.	A		-0.0814782	0.0832267	0.164705	0.128518	0		L30(L7)
1549	.	A		0	0.0552236	0.0961027	0.0863104	0		L18e(L18) L30(L7)
1550	.	C		0	0	0.0635447	0	0		L18e(L18) L32e(L32)
1551	(	G		0	0	0	0	0		L32e(L32)
1552	(	T		0	0	0	0	0		L32e(L32)
1553	(	A		0	0	0	0	0
1554	(	G		0	0	0	0	0
1555	(	A		0	0	0	0	0
1556	(	G		0	0	0	0	0		L30(L7) L33e(L33)
1557	(	T		0	0	0	0	0		L30(L7) L33e(L33)
1558	.	T		0	0	0	0	0		L30(L7)
1559	.	A		0	0.0833831	0	0.0615486	0		L30(L7)
1560	.	A		0	0.0924893	0	0.0621534	0		L30(L7)
1561	(	G		0	0.0572273	0	0.0688314	0		L30(L7)
1562	(	G		0	0	0	0	0
1563	(	T		0	0	0	0	0
1564	.	G		0	0	0	0	0		L13(L16)
1565	.	C		0	0	0	0	0		L13(L16)
1566	.	C		0	0	0	0	0		L13(L16)
1567	.	G		0	0	0	0	0		L13(L16) L33e(L33)
1568	.	G		0	0	0	0	0		L13(L16) L33e(L33)
1569	.	A		0	0	0	0	0
1570	(	A		0	0	0	0	0		L33e(L33)
1571	.	T		0	0	0	0	0		L13(L16)
1572	(	A		0	0	0	0	0
1573	(	C		0	0	0	0	0
1574	(	A		0	0	0	0	0
1575	(	C		0	0	0	0	0		L14e(L14)
1576	(	G		0	0	0	0	0		L20e(L20)
1577	(	C		0	0	0	0	0		L20e(L20)
1578	.	T		0	0	0	0	0
1579	.	C		-0.0555138	0	0	0.0629968	0		L13(L16)
1580	.	A		-0.0788093	0	0	0.0609045	0		L13(L16)
1581	.	T		-0.0941751	0	0.0757682	0.083357	0		L13(L16)
1582	.	C		-0.0803165	0	0.11792	0.0766586	0
1583	.	A		-0.0532689	0	0.0610703	0.0635133	0		L13(L16)
1584	.	G		-0.0597285	0	0	0	0
1585	.	A		0	0	0	0	0
1586	.	C		0	0	0	0	0
1587	.	A		0	0	0	0	0
1588	.	C		0	0	0	0	0
1589	.	C		0	0	0	0	0
1590	.	A		0	0	0	0	0
1591	.	C		0	0	0	0	0
1592	.	A		0	0	0	0	0
1593	.	A		0.0305109	0	0	0	0
1594	.	A		0.0497543	0.124013	0	0	0
1595	(	A		0.0497543	0.124013	0	0	0
1596	(	G		0	0.0787536	0	0	0		L16(L10)
1597	(	G		0	0	0	0	0		L40e(L40)
1598	.	T		0	0	0	0	0		L40e(L40)
1599	(	G		0	0	0	0	0		L6(L9)
1600	(	T		0	0	0	0	0		L6(L9)
1601	(	T		0	0	0	0	0
1602	(	A		0	0	0	0	0		L6(L9) L20e(L20)
1603	(	G		0	0	0	0	0		L20e(L20)
1604	(	T		0	0	0	0	0		L20e(L20)
1605	(	T		0	0	0	0	0
1606	(	C		0	0	0	0	0
1607	(	A		0	0	0	0	0
1608	(	T		0	0	0	0	0
1609	.	C		0	0	0	0	0
1610	.	T		0	0	0	0	0
1611	.	A		0	0	0	0	0
1612	.	G		0	0	0	0	0
1613	.	A		0	0	0	0	0
1614	.	C		0	0	0	0	0
1615	.	A		0	0	-0.047534	0	0.0570151
1616	(	G		0	0	0	0	0.050159
1617	(	C		0	0	-0.0577404	0	0
1618	(	C		0	0	0	0	0
1619	(	G		0	-0.0906902	-0.0906902	0	0.0580542
1620	(	G		0	-0.0819818	-0.0858054	0	0.0598414
1621	.	A		0	-0.0603561	-0.0445638	0	0
1622	(	C		0	0	0	0	0
1623	(	G		0	0	0	0	0
1624	(	G		-0.0595343	0	0	0	0
1625	.	T		-0.0974325	0	0	0	0
1626	.	G		-0.0974325	0	0	0	0
1627	(	G		0	0	0	0	0
1628	(	C		0	0	0	0	0
1629	(	C		0	0	0	0	0
1630	.	A		0	0	0	0	0
1631	.	T		0	0	0	0	-0.0884746
1632	.	G		0	0	0	0	-0.089996
1633	.	G		-0.0610168	0	0.100346	0	-0.0890842
1634	.	A		0	0	0.0992963	0	-0.0817111
1635	.	A		0	0	0.0616048	0	0
1636	.	G		-0.0534467	0	0	0	0
1637	.	T		-0.0696788	0	0	0	0
1638	.	C		-0.107724	0	0.118847	0	0
1639	)	G		-0.118104	0	0.129597	0	0
1640	)	G		-0.112765	0	0.0943987	0	0
1641	)	A		-0.101791	0	0.0636398	0	0
1642	.	A		-0.0704103	0	0	0	0
1643	.	T		-0.0515847	0	0	0	0
1644	)	C		0	0	0	0	0
1645	)	C		0	0	0	0	0
1646	)	G		0	0	0	0	0
1647	(	C		0	0	0	0	0
1648	.	T		0	0	0	0	0
1649	.	A		0	0	0.0906908	0	-0.102759
1650	.	A		0	0	0.116176	0	-0.113684
1651	)	G		0	0	0.0717029	0	-0.0962132
1652	(	G		0	0	0	0	0
1653	.	A		0	0	0	0	0
1654	.	G		0	0	0	0	0
1655	.	T		0	0	0	0	0
1656	(	G		0	0	0	0	0
1657	(	T		0	0	0	0	0
1658	.	G		0	0	0	0	0
1659	.	T		0	0	0	0	0
1660	.	A		0	0	0	0	0
1661	.	A		0	0	0	0	0
1662	.	C		0	0	0	0	0
1663	.	A		0	0	0	0	0
1664	)	A		0	0	0	0	0
1665	)	C		0	0	0	0	0
1666	.	T		0	0	0	0	0
1667	)	C		0	0	0	0	0
1668	.	A		0	0	0	0	0
1669	)	C		0	0	0	0	0
1670	)	C		0	0	0	0	0
1671	)	G		0	0	0	0	0
1672	)	G		0	0	0	0	0
1673	)	C		0	0	0	0	0
1674	.	C		0	0	0	0	0
1675	.	G		0.0372301	0	0	-0.060272	0
1676	.	A		0.0410087	0	0	-0.0559475	0
1677	)	A		0.0410087	0	0	-0.0372732	-0.0718505
1678	)	T		0	0	0	0	-0.0761703
1679	)	G		0	0	0	0	-0.0665112
1680	)	A		0	0	0	0	0
1681	)	A		0	0	0	0	0
1682	)	C		0	0	0	0	0
1683	)	T		0	0	0	0	0		L20e(L20)
1684	)	A		0	0	0	0	0		L20e(L20)
1685	)	G		0	0	0	0	0		L20e(L20)
1686	)	C		0	0	0	0	0		L20e(L20)
1687	)	C		0	0	0	0	0
1688	)	C		0	0	0	0	0		L40e(L40)
1689	)	T		0	0	0	0	0		L40e(L40)
1690	.	G		0.0636832	0.073844	0	0	0
1691	.	A		0.0886868	0.0892368	0	0	0
1692	.	A		0.0793104	0.0585479	0	0	0
1693	.	A		0.0644589	0	0	0	0
1694	.	A		0.0417652	0.066539	0	0	0
1695	.	T		0	0.0775513	0	0	0		L3(L3)
1696	.	G		0	0.0679065	0.0641735	0	0		L13(L16)
1697	.	G		0	0	0	0	0		L13(L16)
1698	.	A		0	0.0799299	0.0767205	0	0
1699	.	T		0	0.0668088	0.0791118	0	0
1700	.	G		0	0.0626017	0.089187	0	0
1701	.	G		0	0	0	0	0		L13(L16)
1702	.	C		0	0	0	0	0		L13(L16)
1703	.	G		0	0	0	0	0		L13(L16)
1704	.	C		0	0	0	0	0		L13(L16)
1705	.	T		0	0	0	0	0		L13(L16)
1706	.	C		0	0	0	0	0		L13(L16)
1707	.	A		0	0	0	0	0
1708	.	A		0	0	0	0	0		L13(L16)
1709	)	G		0	0	0	0	0
1710	)	C		0	0	0	0	0		L20e(L20)
1711	)	G		0	0	0	0	0		L20e(L20)
1712	)	T		0	0	0	0	0		L20e(L20)
1713	)	G		0	0	0	0	0		L20e(L20)
1714	)	T		0	0	0	0	0		L20e(L20)
1715	)	T		0	0	0	0	0
1716	)	A		0	0	0	0	0		L33e(L33)
1717	)	C		0	0	0	0	0		L33e(L33)
1718	)	C		0	0	0	0	0		L33e(L33)
1719	.	T		0	0	0	0	0		L33e(L33)
1720	.	A		0	0	0	0	0		L33e(L33)
1721	.	T		0	0	0	0	0
1722	)	A		0	0	0	0	0		L18e(L18)
1723	)	C		0	0	0	0	0		L18e(L18) L30(L7)
1724	)	T		0	0	0	0	0		L30(L7)
1725	)	C		0	0	0	0	0
1726	)	T		0	0	0	0	0
1727	)	A		0	0	0	0	0
1728	)	C		0	0	0	0	0		L32e(L32)
1729	(	C		0	0	0	0	0		L32e(L32)
1730	(	G		0	0	0	0	0		L32e(L32)
1731	(	T		0	0	0	0	0		L18e(L18)
1732	(	C		0	0	0	0	0		L18e(L18)
1733	(	A		0	0	0	0	0		L18e(L18)
1734	(	G		0	0	0	0	0
1735	(	G		0	0	0	0	0		L4(L4)
1736	(	G		0	0	0	0	0		L4(L4)
1737	(	T		0.0416874	0	0	0	0		L4(L4) L18e(L18)
1738	.	T		0.0416874	-0.0594723	-0.10116	0	0.0724527		L4(L4) L18e(L18)
1739	.	G		0.0746723	-0.120045	-0.194717	0	0.154652		L18e(L18)
1740	.	A		0.0329848	-0.153078	-0.186063	0	0.174705		L4(L4)
1741	.	T		0	-0.134291	-0.156614	0	0.152069
1742	.	A		0	-0.0732225	-0.076524	0	0.0979232
1743	.	T		0	-0.0776738	-0.10417	0	0.125569		L6e(L6)
1744	.	G		0	-0.0693313	-0.122956	0	0.155401		L6e(L6)
1745	.	A		0	-0.0845812	-0.120263	0.0834338	0.167048
1746	.	T		0	-0.0850329	-0.091133	0.084626	0.132871
1747	)	G		0	0	0	0.0623562	0.0553399
1748	)	C		0	0	0	0	0
1749	)	C		0	0	0	0	0		L4(L4)
1750	)	C		0	0	0	0	0
1751	)	T		0	0	0	0	0		L4(L4) L30(L7)
1752	)	G		0	0	0	0	0		L30(L7)
1753	)	A		0	0	0	0	0		L30(L7)
1754	)	C		0	0	0	0	0		L18e(L18) L30(L7)
1755	)	G		0.0419013	0	0	0	0		L18e(L18)
1756	.	A		0	0	0	0	0		L32e(L32)
1757	.	G		0.0409927	0	0	0	0		L32e(L32)
1758	.	T		0.0424852	0.0681671	0	0	0		L32e(L32)
1759	.	A		0.0424852	0.0903185	0	0	0		L15(L28)
1760	)	G		0	0.07726	0	0	0		L15(L28)
1761	)	G		0	0	0	0	0		L15(L28)
1762	)	C		0	0	0	0	0		L15(L28)
1763	)	A		0	0	0	0	0		L15(L28)
1764	)	G		0	0	0	-0.0497593	0		L15(L28)
1765	)	G		0	0	0	-0.0492922	-0.0805962		L15(L28)
1766	(	C		0	0	0	-0.068592	-0.0955388
1767	.	G		0.0600252	0.0586523	0	-0.0791849	-0.0960891
1768	(	T		0.0851557	0.0710164	0	-0.0908278	-0.0650497
1769	(	G		0.0938549	0.0854871	0	-0.043782	0		L4(L4)
1770	(	G		0.0810106	0.0726429	0	0	0		L4(L4)
1771	(	A		0.0589295	0.0592761	0	0	0		L4(L4)
1772	(	G		0.0331519	0	0	0	0		L4(L4)
1773	(	G		0	0	0	0	0		L4(L4)
1774	(	T		0	0	0	0	0		L4(L4)
1775	(	C		0	0	0	0	0		L4(L4) L6e(L6)
1776	.	A		0.0357305	0.0564503	0	0	0		L4(L4) L32e(L32)
1777	(	G		0.0583252	0.0889335	0	0	0		L4(L4) L6e(L6) L32e(L32)
1778	(	T		0.0351289	0	0	0	0		L4(L4) L32e(L32)
1779	.	G		0	0.0731187	0	0	0		L32e(L32)
1780	.	A		0	0	0	0	0
1781	.	C		0	0	0	0	0		L32e(L32)
1782	.	G		0.052586	0.058713	0	0	0		L32e(L32)
1783	.	A		0.0722455	0.0783725	0	0	0		L32e(L32)
1784	.	A		0.0634428	0.0725033	0	0	0		L32e(L32)
1785	(	G		0	0	0	0	0
1786	(	C		0	0	0	0	0
1787	(	C		0	0	0	0	0
1788	(	T		0	0	0.0896168	0	0
1789	.	A		0	0	0.077399	0	0
1790	(	G		0	0	0	0	0
1791	(	A		0	0	-0.0446832	0	0
1792	(	C		0	0	-0.0498057	0	0		L32e(L32)
1793	(	C		0	0	0	0	0		L32e(L32)
1794	.	G		0	0	-0.0452777	0	0		L32e(L32)
1795	.	T		0.0617698	0	0	0	0		L32e(L32)
1796	.	A		0.077356	0	0	0	-0.0766922		L32e(L32)
1797	.	A		0.0504698	0	0	0	-0.124449		L32e(L32)
1798	)	G		0	0	0	0	-0.0809779		L32e(L32)
1799	)	G		0	0	0	0	0
1800	)	T		0	0	0	0	0		L32e(L32)
1801	)	C		0	0	0	0	0		L32e(L32)
1802	)	G		0	0	0	0	0		L32e(L32)
1803	)	G		0	0	0	0	0		L32e(L32)
1804	)	G		0	0	0	0	0
1805	)	T		0	0	0	0	0
1806	.	C		0	0	0	0	0
1807	.	G		0	0	0	0	0
1808	.	A		0	0	0	0	0
1809	)	A		0	0	0	0	0
1810	)	C		0	0	0	0	0		L4(L4)
1811	)	G		0	0	0	0	0		L6e(L6)
1812	)	G		0	0	0	0	0		L6e(L6)
1813	)	C		0	0	0	0	0		L6e(L6)
1814	)	C		0	0	0	0	0		L4(L4)
1815	)	T		0	0	0	0	0		L4(L4)
1816	)	C		0	0	0	0	0		L4(L4) L15(L28)
1817	)	T		0.0489747	0.0615954	0	0	-0.0820294		L4(L4) L15(L28)
1818	)	A		0.0434436	0.0668356	0	0	-0.0994062		L15(L28)
1819	.	G		0.035748	0.05914	0	0	-0.0957139		L4(L4)
1820	.	T		0	0	0	0	0		L15(L28)
1821	)	G		0	0	0	0	0		L15(L28)
1822	.	C		0	0	0	0	0
1823	.	A		0	0	0	0	0		L32e(L32)
1824	.	G		0	0	0	0	0
1825	.	A		0	0	0	0	0
1826	.	T		0	0	0	0	0		L4(L4)
1827	)	C		0	0	0	0	0		L4(L4)
1828	)	T		0	0	0	0	0		L4(L4)
1829	)	T		0	0	0	0	-0.0918445		L4(L4)
1830	)	G		0	0	0	0	-0.0825263
1831	)	G		0	0	0	0	-0.102885
1832	)	T		0	0	0	0	-0.0961913
1833	.	G		0	0	0	0	-0.0940827		L22(L17)
1834	.	G		0	0	0	0	0
1835	.	T		0	0	0	0	-0.0753799
1836	.	A		0	0	0	0	-0.0852477		L22(L17)
1837	.	G		0	0	0	0	-0.071087		L22(L17)
1838	.	T		0	0	0	0	0		L22(L17)
1839	.	A		0	0	0	0	0
1840	.	G		0	0	0	0	0
1841	.	C		0	0	0	0	0
1842	.	A		0	0	0	0.0606265	0
1843	.	A		0	0	0	0.118288	0.0816007
1844	.	A		0	0	0	0.0720808	0.0860235
1845	.	T		0	0	0	0.118067	0.0777866		L31e(L31)
1846	.	A		0	0	0	0.0604054	0.0734929		L31e(L31)
1847	(	T		0	0	0	0.0914085	0.0644872		L31e(L31)
1848	(	T		0	0	0	0	0		L31e(L31)
1849	(	C		0	0	0	0	0		L31e(L31)
1850	(	A		0	0	0	0	0		L31e(L31)
1851	(	A		0	0	0	0	0
1852	(	A		0	0	0	0	0
1853	.	T		0	0.0771686	0.0822347	0.0978295	0
1854	.	G		0	0.116002	0.112173	0.112173	0
1855	.	A		0	0.0989434	0.0921406	0.0921406	0
1856	.	G		0	0.0850062	0	0.0681372	0
1857	.	A		0	0	0	0	0
1858	.	A		0	0	0	0	0
1859	.	C		0	0	0	0	0
1860	)	T		0	0	0	0	0
1861	)	T		0	0	0	0	0		L19e(L19)
1862	)	T		0	0	0	0	0		L19e(L19)
1863	)	G		0	0	0	0	0		L19e(L19)
1864	)	A		0	0	0	0	0		L19e(L19) L31e(L31)
1865	)	A		0	0	0	0	0
1866	(	G		0	0	0	0	0		L31e(L31)
1867	(	A		0	0	0	0	0
1868	(	C		0	0	0	0	0
1869	(	T		0	0	0	0	0
1870	.	G		0.0347895	0	0	0	0
1871	.	A		0.0533149	0	0	0	0		L34e(L34)
1872	.	A		0.0533149	0	0	0	0
1873	.	G		0	0	0	0	0		L34e(L34)
1874	.	T		0	0	0	0	0
1875	(	G		0	0	0	0	0		L34e(L34)
1876	(	G		0	0	0	0	0		L34e(L34)
1877	(	G		0	0	0	0	0
1878	(	G		0	0	0	0	0		L34e(L34)
1879	.	A		0.0329808	0	0	0	0		L34e(L34)
1880	.	A		0.0401348	0	0	0	0		L37e(L37) L39e(L39)
1881	(	A		0.0354116	0	0	0	0		L39e(L39)
1882	(	G		0	0	0	0	0		L37e(L37) L39e(L39)
1883	.	G		0	0	0	0	0		L39e(L39)
1884	.	T		-0.0490278	0	0	0	0		L39e(L39)
1885	.	T		0	0	0	0	0		L39e(L39)
1886	(	C		0	0	0	0	0
1887	(	C		0	0	0	0	0
1888	(	A		0	0	0	0	0		L19e(L19)
1889	(	C		0	0	0	0	0
1890	(	G		0	0	0	0	0
1891	(	T		0	0	0	0	0
1892	.	C		0	0	0	0	0
1893	.	A		0	0	-0.0537408	0	0
1894	.	A		0	0	-0.0537408	0	0
1895	(	C		0	0	-0.0454295	0	0		L22(L17)
1896	(	A		0	0	0	0	0		L22(L17)
1897	.	G		0	0	0	0	0		L22(L17)
1898	.	C		0	0	0.0836226	0	0		L22(L17)
1899	.	A		0	0	0	0	0
1900	.	G		0	0	0	0	0
1901	.	T		0.0327236	0	0	0	0
1902	)	T		0	0	0	0	0
1903	)	G		-0.0644516	-0.0670571	0	0	0
1904	.	G		-0.0510523	-0.0622689	0	0	0		L39e(L39)
1905	)	A		0	-0.052941	0	0	0		L39e(L39)
1906	)	C		0	0	0	0	0
1907	)	G		0	0	0	0	0		L39e(L39)
1908	)	T		0	0	0	0	0
1909	)	G		0	0	0	0	0
1910	)	G		0	0	0	0	0		L23(L25)
1911	.	G		0	0	0	0	0		L23(L25)
1912	.	T		0	0	0	-0.0588262	0		L23(L25)
1913	.	T		0	0	0	-0.0681093	0		L23(L25)
1914	.	A		0	0	0	-0.0598512	0		L23(L25)
1915	.	G		0	0	0	0	0		L23(L25)
1916	.	T		0	0	0	0	0
1917	(	C		0	0	0	0	0
1918	(	G		0	0	0	0	0
1919	(	A		0	0	0	0	0
1920	.	T		0	0	0	0	0
1921	(	C		0	0	0	0	0
1922	(	C		0	0	0	0	0
1923	.	T		0	0	0	0	0
1924	.	A		0	0	0	0	0
1925	.	A		0	0	0	0	0
1926	(	G		0	0	0	0	0
1927	(	A		0	0	0	0	0
1928	(	G		0	0	0	0	0
1929	(	A		0	0	0	0	0
1930	(	T		-0.0581445	0	0	0.0631745	0
1931	.	G		0	0	0	0	0
1932	(	G		-0.0934876	0	0.0959527	0.0814821	0
1933	(	G		-0.0758006	0	0.0801734	0.0652182	0		L15e(L15)
1934	(	G		-0.0905998	0	0.120646	0.108058	0		L15e(L15)
1935	.	A		-0.0861093	0	0.0979107	0.128187	0		L15e(L15)
1936	.	A		-0.0783254	0	0.0933268	0.120403	0		L15e(L15)
1937	.	G		-0.090959	0	0	0.110287	0.0950298		L15e(L15)
1938	.	C		-0.0702213	0	0	0.0904297	0.106527
1939	)	T		-0.0889681	0	0	0.137121	0.108309
1940	)	C		-0.0818848	0	0.0965924	0.155186	0.0660758
1941	)	C		-0.0686968	0	0.0903502	0.121784	0
1942	)	G		0	0	0	0.0591225	0
1943	)	T		0	-0.0585877	-0.0449567	0	0.0585877
1944	)	T		0	-0.0585877	-0.0517858	0	0.0585877
1945	.	T		0	-0.0721386	-0.0699904	0	0.0721386
1946	.	C		0	0	0	0	0
1947	.	A		-0.0649061	0	0.0953703	0.119202	0		L8e(L8)
1948	.	A		-0.109136	0.072668	0.181804	0.213423	0		L8e(L8) L23(L25)
1949	.	A		-0.118088	0	0.166708	0.195223	0		L23(L25)
1950	.	G		-0.0800516	0	0.0831636	0.110567	0		L23(L25)
1951	(	G		0	0	0	0	0		L23(L25)
1952	(	C		0	0	0	-0.0410134	0
1953	(	C		0	0	0	0	0
1954	(	T		0	0	0	0	0
1955	(	G		0	0	0	0	0
1956	.	A		0	0	0	0	0.0511946
1957	.	T		0	-0.0900386	-0.0774521	0	0.0935703
1958	.	T		0	-0.159422	-0.152056	0	0.159422
1959	.	T		0	-0.149783	-0.154734	0	0.165781
1960	.	T		0	-0.122465	-0.0962844	0	0.169903
1961	.	A		0	-0.0609389	0	0.0592422	0.138862
1962	.	T		-0.0977056	-0.0597752	0	0.0982045	0.13727
1963	.	G		-0.0665742	0	0	0	0.0944717
1964	)	C		-0.083156	0	0	0.0825133	0
1965	)	A		0	0	0	0	0
1966	)	G		0	0	0	0	0
1967	)	G		0	0	0	0	0
1968	)	C		0	0	0	0	0
1969	.	C		0	0	0	0	0
1970	.	A		0	0	0	0	0		L2(L2)
1971	.	C		0	0	0	0	0
1972	.	C		0	0	0	0	0
1973	.	A		0	0	0	0	0
1974	)	T		0	0	0	0	0
1975	)	C		0	0	0	0	0
1976	.	G		0	0	0	0	0
1977	.	A		0	0	0	0	0
1978	.	A		-0.0597074	0	0.0982817	0.082526	0
1979	.	A		-0.124954	0	0.167696	0.1254	0		L34e(L34)
1980	)	G		-0.18072	0	0.213041	0.150326	-0.0654111		L34e(L34)
1981	)	G		-0.195187	0	0.245124	0.229838	0		L34e(L34)
1982	.	G		-0.178383	0	0.182025	0.214936	0.0634626		L34e(L34)
1983	.	A		-0.143953	0	0.0967793	0.150735	0.104933		L34e(L34)
1984	.	A		-0.0832532	0	0	0	0.0942409		L34e(L34)
1985	(	T		-0.0733945	0	0	0	0.0603873		L34e(L34)
1986	(	C		-0.0521537	0	0	0	0
1987	(	C		-0.0521537	0	0	0	0		L34e(L34)
1988	(	G		0	0	0	0	0		L34e(L34)
1989	(	G		0	0	0	0	0
1990	.	T		0	0	0	0	0
1991	.	T		0	0	0	0	0		L19e(L19)
1992	.	A		0	0	0	-0.0390853	0		L19e(L19)
1993	.	A		0	0	0	-0.041616	0		L19e(L19)
1994	.	G		0	0	0	-0.0709169	0
1995	.	A		0	-0.0587563	-0.05551	-0.0739888	0
1996	.	T		0	-0.0978434	-0.0967043	-0.0828782	0.0784676		L34e(L34)
1997	.	T		0	-0.0893629	-0.119385	-0.0803661	0.0893629
1998	)	C		0	0	0	0	0.049318		L23(L25)
1999	)	C		0	0	0	0	0		L23(L25)
[truncated: 1,787 more rows]

## Sheet: Coverage
Samples	Total reads mapped to the rDNA	Properly paired Reads
35S_in_vitro_DMSO_1	22915718	20869404
35S_in_vitro_1M7_1	21935315	19900346
35S_in_vitro_DMSO_2	14360358	13158804
35S_in_vitro_1M7_2	21009832	19840072
Rrp5_in_vitro_DMSO_1	10292866	10095840
Rrp5_in_vitro_1M7_1	6902532	6340106
Rrp5_in_vitro_DMSO_2	15786920	15562972
Rrp5_in_vitro_1M7_2	13620230	13463826
Rrp5_in_vitro_DMSO_3	10787474	10380270
Rrp5_in_vitro_1M7_3	10800252	10621146
Nsa2_in_vitro_DMSO_1	37326889	35756118
Nsa2_in_vitro_1M7_1	32496131	30899044
Nsa2_in_vitro_DMSO_2	22634410	21668034
Nsa2_in_vitro_1M7_2	12986070	12114098
Rrp5_pK_DMSO_1	26932572	25757464
Rrp5_pK_1M7_1	39744707	36342654
Rrp5_pK_DMSO_2	33013451	31191964
Rrp5_pK_1M7_2	43603224	40588576
Nsa2_pK_DMSO_1	37668182	36760208
Nsa2_pK_1M7_1	57782234	51537734
Nsa2_pK_DMSO_2	32393303	30790434
Nsa2_pK_1M7_2	46376074	41450958

## Sheet: Categorizations
		All
		Compaction		Increase in flexibility			Domains:	25S Sequence coordinates
	Mrd1 vs Nsa2	PK-sensitive	PK-insensitive	PK-sensitive	PK-insensitive		1	1	635
	Rrp5 vs Nsa2	79	322	212	184		0	636	660
		66	306	178	168		2	661	1432
							0	1433	1451
							3	1452	1879
							0	1880	1910
		r-proteins					4	1911	2332
		Compaction		Increase in flexibility			0	2333	2399
	Mrd1 vs Nsa2	PK-sensitive	PK-insensitive	PK-sensitive	PK-insensitive		5	2400	2979
	Rrp5 vs Nsa2	43	159	70	52		0	2980	2993
		44	148	59	56		6	2994	3396
		All				r-proteins
		Compaction		Increase in flexibility		Compaction		Increase in flexibility
Combination:	Domains:	PK-sensitive	PK-insensitive	PK-sensitive	PK-insensitive	PK-sensitive	PK-insensitive	PK-sensitive	PK-insensitive
Mrd1 vs Nsa2	0	0	18	8	3	0	12	2	0
	1	34	57	11	9	15	20	1	4
	2	8	88	48	20	3	57	20	6
	3	4	5	41	25	3	1	20	9
	4	3	10	45	16	0	0	14	2
	5	16	28	50	39	9	14	13	10
	6	14	7	2	60	13	4	0	21
Rrp5 vs Nsa2	0	0	18	3	4	0	11	0	0
	1	12	60	8	11	9	32	0	6
	2	5	68	47	18	0	40	21	6
	3	11	34	32	20	9	20	17	10
	4	3	37	34	9	0	5	13	2
	5	19	29	50	53	11	7	17	17
	6	16	6	1	39	15	2	3	15
