# Supplementary material for: High-throughput RNA structure probing reveals critical folding events during early 60S ribosome assembly in yeast
Source: Nat Commun. 2017 Sep 28;8:714. doi: 10.1038/s41467-017-00761-8 (PMC5620067; doi:10.1038/s41467-017-00761-8)
Supplement: Supplementary file 7 — Supplementary Data [file 41467_2017_761_MOESM7_ESM.xlsx]

## Sheet: r-protein binding site changes
r-proteins	reduction in flexibility 35S to 27SA2	reduction in flexibility 27SA2 to 27SB	increase in flexibility 35S to 27SA2	increase in flexibility 27SA2 to 27SB
L16/uL13			1189,1190,1191,1193,2384 (0,II)
L13/eL13			72,73,74,797,798,799 (I,II)	2774,2780,2781,2782 (V)
L23/uL14			2295 (IV)	2294,2295 (IV)
L14/eL14		3204,3205,3206,3207,3210 (VI)
L28/uL15		2800 (V)	71,94,95,798,799,1114 (I,II)	958 (II)
L15/eL15		20,280,281,282 (I)	57,58,1543,1544,1545,1546,1547 (I,III)	2166,2167 (IV)
L10/uL16				1048,2644,2646 (II,V)
L5/uL18	2746 (V)	2748,2749 (V)		1077,1078,1079,1080 (II)
L18/eL18				1348,1349 (II)
L19/eL19			1764,1765,1766,1914,1915,1916,1938,1939,2115 (III,IV)	1689,1721,1722,1723,1724 (III)
L2/uL2	2554 (V)	1793,1794,1795,1797,2966 (III,V)	1793,2158,2159,2174,2175,2176,2177,2178,2246 (III,IV)
L20/eL20		3205,3206,3207,3208 (VI)
L21/eL21				1048,1085,1093,1095,1096,2638,2640,2641,2642,2643 (II,V)
L17/uL22	382,388,389,398,3270,3271 (I,VI)	3274,3276,3277 (VI)	879,880,2352,2353,2354,2991,2992 (0,II)	883,1846 (II,III)
L22/eL22		1676,1677,1678 (III)	1679,1680,1682,1683,1684 (III)	1687 (III)
L25(uL23)			1558,1559,1560 (III)
L26/uL24	335,392 (I)	218,336 (I)
L27/eL27	2555,2556 (V)			1629,1630,1631,1632 (III)
L35/uL29		239,240 (I)	21,135,136 (I)
L29/eL29				1073,1074,1075,1076,1077,1085,2641,2642 (II,V)
L3/uL3		2949 (V)	2949,2950,2991 (0,V)	2941,2943,2981 (0,V)
L7/uL30			1156,1158 (II)
L31/eL31				3056 (VI)
L32/eL32	1405,1406 (II)		1144,1145,1146 (II)
L33/eL33		3277 (VI)
L34/eL34	2554,2555 (V)	1590 (III)	1589,1590,1591,1592,1593,1597,1753 (III)	1606 (III)
L36/eL36			72,73,155,156 (I)	309,2223,2224 (I,IV)
L37/eL37			23 (I)	884,1844,1845 (II,III)
L38/eL38			1746,1751 (III)
L39/eL39				1841,1842,1843 (III)
L4/uL4	329,1379 (I,II)	336,337,338 (I)		1348,1350 (II)
L40/eL40		2848,3107 (V,VI)
L43/eL43	2554 (V)	1792,1793,1795 (III)		2188,2189,2190 (IV)
L42/eL42	284 (I)	280,2802,2803 (I,V)
L9/uL6		2899,2900,2901,3108,3111 (V,VI)
L6/eL6		3268,3269,3273 (VI)	593 (I)	1353,1354 (II)
L8/eL8			1557,1558 (III)
